# Supplementary material for: ZMP recruits and excludes Pol IV–mediated DNA methylation in a site-specific manner
Source: Sci Adv. 2022 Nov 25;8(47):eadc9454. doi: 10.1126/sciadv.adc9454 (PMC9699677; doi:10.1126/sciadv.adc9454)
Supplement: Supplementary file 2 — Tables S1 and S2 [file sciadv.adc9454_tables_s1_and_s2.zip]

Archive with 2 entries (2 files):
- sciadv.adc9454_table_s1.xlsx
- sciadv.adc9454_table_s2.xlsx
