# Supplementary material for: ZMP recruits and excludes Pol IV–mediated DNA methylation in a site-specific manner
Source: Sci Adv. 2022 Nov 25;8(47):eadc9454. doi: 10.1126/sciadv.adc9454 (PMC9699677; doi:10.1126/sciadv.adc9454)
Supplement: Supplementary file 2 — Tables S1 and S2 [file sciadv.adc9454_tables_s1_and_s2.zip › sciadv.adc9454_table_s1.xlsx]

## Sheet: List of ChIP - MS
Supplemental Table 1. List of proteins identified from ChIP-Mass Spectrometry analysis of using NRPD1-FLAG and NRPD1-HA as the bait
Col-0 (WT) served as the negative control. D1-FLAG, NRPD1-FLAG; D1-HA, NRPD1-HA. The Pol IV subunits and known Pol IV interacting proteins, as well as ZMP are listed.
AGI Code	Protein	Unique Peptides		% Coverage		Unique Peptides		% Coverage
Pol IV Subunits		Col-0	D1-FLAG	Col-0	D1-FLAG	Col-0	D1-HA	Col-0	D1-HA
AT1G63020	NRPD1	1	53	1	62	0	87	0	64
AT3G23780	NRPD2/E2	0	35	0	42	0	38	0	46
AT2G15430	NRPB3/D3/E3A	0	12	0	70	0	18	0	87
AT2G15400	NRPD3/E3B	0	0	0	0	0	7	0	43
AT4G15950	NRPD4/E4	0	5	0	48	0	5	0	50
AT3G22320	NRPB5/D5A	0	10	0	60	0	0	0	0
AT2G41340	NRPD5B	0	0	0	0	0	5	0	53
AT5G51940	NRPB6A/D6A/E6A	0	2	0	33	0	0	0	0
AT3G22900	NRPD7	0	9	0	72	0	2	0	20
ATG54250	NRPB/D/E8A	0	0	0	0	0	4	0	39
AT3G59600	NRPB/D/E8B	0	0	0	0	0	2	0	40
AT3G16980	NRPB9B/D9B/E9A	0	0	0	0	0	1	0	16
AT4G16265	NRPB9B/D9B/E9B	0	1	0	35	0	0	0	0
AT1G11475	NRPB10/D10/E10	0	4	0	79	0	0	0	0
AT3G52090	NRPB11/D11/E11	0	5	0	73	0	0	0	0
AT	NRPB12/D12/E12	0	1	0	16	0	0	0	0
Interacting Protein
AT4G11130	RDR2	0	30	0	37	0	28	0	39
AT1G15215	SHH1	0	6	0	43	0	5	0	32
AT5G20420	CHR42/CLSY1	0	22	0	25	0	13	0	17
AT3G42670	CHR38/CLSY2	0	18	0	20	0	7	0	10
AT1G05490	CHR31/CLSY3	0	28	0	28	0	23	0	32
AT3G24340	CHR40/CLSY4	0	16	0	25	0	0	0	0
AT5G63700	ZMP	0	16	0	36	0	12	0	31
