# Supplementary material for: ZMP recruits and excludes Pol IV–mediated DNA methylation in a site-specific manner
Source: Sci Adv. 2022 Nov 25;8(47):eadc9454. doi: 10.1126/sciadv.adc9454 (PMC9699677; doi:10.1126/sciadv.adc9454)
Supplement: Supplementary file 2 — Tables S1 and S2 [file sciadv.adc9454_tables_s1_and_s2.zip › sciadv.adc9454_table_s2.xlsx]

## Sheet: Primers and Probes
Supplemental Table S2. List of primers and probes for plasmid construction and Northern blot
Primes and Probes	Sequence
pNRPD1::NRPD1 genomic forward	CACCTAAATAGTTTTATTAACTAGACTAC
pNRPD1::NRPD1 genomic reverse	CGGGTTTTCGGAGAAACCACCGGAC
pZMP::ZMP genomic forward	CACCAGGATTTGTATAATAATGAAGCC
pZMP::ZMP genomic reverse	ATCGATATTTATAACCGCCTCATG
U6 probe	AGGGGCCATGCTAATCTTCTCTG
miR165 probe	GGGGAATGAAGCCTGGTCCGA
tasiR255(TAS1) probe	TACGCTATGTTGGACTTAGAA
zmp hyposiR1 template forward	ATATATTCTCAATGTGGCT
zmp hyposiR1 template reverse	ATCTCATGTACTAAAAACACAC
zmp hyposiR2 template forward	AATTTGAAGTTTTATCATTGAC
zmp hyposiR2 template reverse	TCAGGTAAAAAAAAGGAAAAATTAATAATCC
zmp hypersiR1 template forward	TTGAGTTTTACTTTTTAGAGGAGGCC
zmp hypersiR1 template reverse	AGGTACAGCATTTCACAGAGTTGCAAG
zmp hypersiR2 template forward	AGAAAACATTTATGGTGGCTTCTAAG
zmp hypersiR2 template reverse	TTCATCTAGCATAATTCATCTTGC
ZMP-PHD domain forward	CTCCGTCGACAAGCTATGGCGAGAGATATGAATGTAG
ZMP-PHD domain reverse	GTGCGGCCGCAAGCTTAATTTCCCAATACTCAAGAAAC
ZMP-PHD domain forward	CTCCGTCGACAAGCTGCGAAAAAACAAGAAGGTC
ZMP-PHD domain forward	GTGCGGCCGCAAGCTTATCGATATTTATAACCGCCTCATG
