# Supplementary material for: ZMP recruits and excludes Pol IV–mediated DNA methylation in a site-specific manner
Source: Sci Adv. 2022 Nov 25;8(47):eadc9454. doi: 10.1126/sciadv.adc9454 (PMC9699677; doi:10.1126/sciadv.adc9454)
Supplement: Supplementary file 3 — Datasets S1 to S4 [file sciadv.adc9454_datasets_s1_to_s4.zip]

Archive with 4 entries (4 files):
- sciadv.adc9454_dataset_s1.xlsx
- sciadv.adc9454_dataset_s2.xlsx
- sciadv.adc9454_dataset_s3.xlsx
- sciadv.adc9454_dataset_s4.xlsx
