# Supplementary material for: ZMP recruits and excludes Pol IV–mediated DNA methylation in a site-specific manner
Source: Sci Adv. 2022 Nov 25;8(47):eadc9454. doi: 10.1126/sciadv.adc9454 (PMC9699677; doi:10.1126/sciadv.adc9454)
Supplement: Supplementary file 3 — Datasets S1 to S4 [file sciadv.adc9454_datasets_s1_to_s4.zip › sciadv.adc9454_dataset_s1.xlsx]

## Sheet: Resources
Genotype	Replicate	Tissue	Treatment	LibraryType	Series Accession	Sample Accession	Source
Col-0 (WT)	br1	seedling	NA	mRNA-seq	GSE171932	GSM5237567	This study
Col-0 (WT)	br2	seedling	NA	mRNA-seq	GSE171932	GSM5237568	This study
Col-0 (WT)	br3	seedling	NA	mRNA-seq	GSE171932	GSM5237569	This study
zmp-1	br1	seedling	NA	mRNA-seq	GSE171932	GSM5237570	This study
zmp-1	br2	seedling	NA	mRNA-seq	GSE171932	GSM5237571	This study
zmp-1	br3	seedling	NA	mRNA-seq	GSE171932	GSM5237572	This study
zmp-2	br1	seedling	NA	mRNA-seq	GSE171932	GSM5237573	This study
zmp-2	br2	seedling	NA	mRNA-seq	GSE171932	GSM5237574	This study
zmp-2	br3	seedling	NA	mRNA-seq	GSE171932	GSM5237575	This study
Col-0 (WT)	br1	inflorescence	NA	sRNA-seq	GSE171933	GSM5237578	This study
Col-0 (WT)	br2	inflorescence	NA	sRNA-seq	GSE171933	GSM5237579	This study
Col-0 (WT)	br3	inflorescence	NA	sRNA-seq	GSE171933	GSM5237580	This study
zmp-2	br1	inflorescence	NA	sRNA-seq	GSE171933	GSM5237581	This study
zmp-2	br2	inflorescence	NA	sRNA-seq	GSE171933	GSM5237582	This study
zmp-2	br3	inflorescence	NA	sRNA-seq	GSE171933	GSM5237583	This study
nrpd1-3	br1	inflorescence	NA	sRNA-seq	GSE171933	GSM5237576	This study
nrpd1-3	br2	inflorescence	NA	sRNA-seq	GSE171933	GSM5237577	This study
zmp-2 ZMP-GFP	br1	inflorescence	NA	sRNA-seq	GSE171933	GSM5237584	This study
zmp-2 ZMP-GFP	br2	inflorescence	NA	sRNA-seq	GSE171933	GSM5237585	This study
zmp-2 ZMP-GFP	br3	inflorescence	NA	sRNA-seq	GSE171933	GSM5237586	This study
Col-0 (WT)	br1	inflorescence	NA	sRNA-seq	GSE171933	GSM5237587	This study
Col-0 (WT)	br2	inflorescence	NA	sRNA-seq	GSE171933	GSM5237588	This study
Col-0 (WT)	br3	inflorescence	NA	sRNA-seq	GSE171933	GSM5237589	This study
zmp-2	br1	inflorescence	NA	sRNA-seq	GSE171933	GSM5237590	This study
zmp-2	br2	inflorescence	NA	sRNA-seq	GSE171933	GSM5237591	This study
zmp-2	br3	inflorescence	NA	sRNA-seq	GSE171933	GSM5237592	This study
zmp-2 nrpd1-3	br1	inflorescence	NA	sRNA-seq	GSE171933	GSM5237593	This study
zmp-2 nrpd1-3	br2	inflorescence	NA	sRNA-seq	GSE171933	GSM5237594	This study
zmp-2 nrpd1-3	br3	inflorescence	NA	sRNA-seq	GSE171933	GSM5237595	This study
zmp-2 shh1-1	br1	inflorescence	NA	sRNA-seq	GSE171933	GSM5237596	This study
zmp-2 shh1-1	br2	inflorescence	NA	sRNA-seq	GSE171933	GSM5237597	This study
zmp-2 shh1-1	br3	inflorescence	NA	sRNA-seq	GSE171933	GSM5237598	This study
Col-0 (WT)	br1	seedling	NA	methylC-seq	GSE171930	GSM5237551	This study
Col-0 (WT)	br2	seedling	NA	methylC-seq	GSE171930	GSM5237552	This study
zmp-2	br1	seedling	NA	methylC-seq	GSE171930	GSM5237553	This study
zmp-2	br2	seedling	NA	methylC-seq	GSE171930	GSM5237554	This study
nrpd1-3	br1	seedling	NA	methylC-seq	GSE171930	GSM5237549	This study
nrpd1-3	br2	seedling	NA	methylC-seq	GSE171930	GSM5237550	This study
Col-0 (WT)	br1	inflorescence	Input	ChIP-seq	GSE171927	GSM5237480	This study
Col-0 (WT)	br2	inflorescence	Input	ChIP-seq	GSE171927	GSM5237481	This study
Col-0 (WT)	br1	inflorescence	HA-IP	ChIP-seq	GSE171927	GSM5237482	This study
Col-0 (WT)	br2	inflorescence	HA-IP	ChIP-seq	GSE171927	GSM5237483	This study
NRPD1-HA	br1	inflorescence	Input	ChIP-seq	GSE171927	GSM5237484	This study
NRPD1-HA	br2	inflorescence	Input	ChIP-seq	GSE171927	GSM5237485	This study
NRPD1-HA	br1	inflorescence	HA-IP	ChIP-seq	GSE171927	GSM5237486	This study
NRPD1-HA	br2	inflorescence	HA-IP	ChIP-seq	GSE171927	GSM5237487	This study
zmp-2 NRPD1-HA	br1	inflorescence	Input	ChIP-seq	GSE171927	GSM5237488	This study
zmp-2 NRPD1-HA	br2	inflorescence	Input	ChIP-seq	GSE171927	GSM5237489	This study
zmp-2 NRPD1-HA	br1	inflorescence	HA-IP	ChIP-seq	GSE171927	GSM5237490	This study
zmp-2 NRPD1-HA	br2	inflorescence	HA-IP	ChIP-seq	GSE171927	GSM5237491	This study
Col-0 (WT)	br1	inflorescence	Input	ChIP-seq	GSE171927	GSM5237492	This study
Col-0 (WT)	br2	inflorescence	Input	ChIP-seq	GSE171927	GSM5237493	This study
Col-0 (WT)	br1	inflorescence	HA-IP	ChIP-seq	GSE171927	GSM5237494	This study
Col-0 (WT)	br2	inflorescence	HA-IP	ChIP-seq	GSE171927	GSM5237495	This study
ZMP-HA	br1	inflorescence	Input	ChIP-seq	GSE171927	GSM5237496	This study
ZMP-HA	br2	inflorescence	Input	ChIP-seq	GSE171927	GSM5237497	This study
ZMP-HA	br1	inflorescence	HA-IP	ChIP-seq	GSE171927	GSM5237498	This study
ZMP-HA	br2	inflorescence	HA-IP	ChIP-seq	GSE171927	GSM5237499	This study
Col-0 (WT)	br1	inflorescence	Input	ChIP-seq	GSE171927	GSM5237500	This study
Col-0 (WT)	br1	inflorescence	H3K4me3-IP	ChIP-seq	GSE171927	GSM5237501	This study
Col-0	br1	seedling	H3	ChIP-seq	DRP003416	DRR072861	Inagaki et al
Col-0	br1	seedling	H3K4me1-IP	ChIP-seq	DRP003416	DRR072862	Inagaki et al
Col-0	br1	seedling	H3K4me2-IP	ChIP-seq	DRP003416	DRR072863	Inagaki et al
Col-0	br1	seedling	H3K4me3-IP	ChIP-seq	DRP003416	DRR072864	Inagaki et al
Col-0	br1	seedling	H3K9me2-IP	ChIP-seq	DRP003416	DRR072865	Inagaki et al
Col-0	br1	seedling	Input	ChIP-seq	GSE50636	SRR970146	Chica et al
Col-0	br1	seedling	H3K27me3-IP	ChIP-seq	GSE50636	SRR970148	Chica et al
Col-0	br1	seedling	H3	ChIP-seq	GSE85279	SRR4010798	Pajoro et al
Col-0	br1	seedling	H3K36me3-IP	ChIP-seq	GSE85279	SRR4010796	Pajoro et al
Col-0	br1	inflorescence	NA	sRNA-seq	GSE99694	GSM2650250	Zhou et al
shh1-1	br1	inflorescence	NA	sRNA-seq	GSE99694	GSM2650263	Zhou et al
nrpd1-4	br1	inflorescence	NA	sRNA-seq	GSE99694	GSM2650267	Zhou et al
nrpd1-4	br2	inflorescence	NA	sRNA-seq	GSE99694	GSM2650284	Zhou et al
clsy1-7 clsy2-1	br1	inflorescence	NA	sRNA-seq	GSE99694	GSM2892116	Zhou et al
clsy1-7 clsy2-2	br1	inflorescence	NA	sRNA-seq	GSE99694	GSM2650255	Zhou et al
clsy3-1 clsy4-1	br1	inflorescence	NA	sRNA-seq	GSE99694	GSM2650260	Zhou et al
clsy3-2 clsy4-2	br1	inflorescence	NA	sRNA-seq	GSE99694	GSM2892123	Zhou et al

## Sheet: mRNA-seq
GSE171932
Raw mRNA-seq reads were adapter-trimmed and quality controlled using TrimGalore. Trimmed reads were aligned to the TAIR10 genome and the Araport11 annotations using the STAR aligner (see methods). Uniquely mapped and multi-mapped indicates the number of reads that aligned uniquely or > 1 position, respectively, in the genome. % aligned was calculated as the total number of uniquely and multi-mapp…
Sample	Genotype	Replicate	Tissue	Accession	Raw Reads	Uniquely mapped	Multi-mapped	% Aligned
WT br1	Col-0 (WT)	br1	seedling	GSM5237567	31429841	12895560	17504343	0.967231
WT br2	Col-0 (WT)	br2	seedling	GSM5237568	35207406	17060682	14607762	0.899482
WT br3	Col-0 (WT)	br3	seedling	GSM5237569	27165691	10665408	13633641	0.894476
zmp-1 br1	zmp-1	br1	seedling	GSM5237570	47790601	28875098	17404831	0.96839
zmp-1 br2	zmp-1	br2	seedling	GSM5237571	12925092	6879535	5701267	0.973363
zmp-1 br3	zmp-1	br3	seedling	GSM5237572	16452684	8926553	7079155	0.972833
zmp-2 br1	zmp-2	br1	seedling	GSM5237573	38420582	16963041	20344313	0.971025
zmp-2 br2	zmp-2	br2	seedling	GSM5237574	32821522	16728558	14979408	0.966072
zmp-2 br3	zmp-2	br3	seedling	GSM5237575	31593219	16593206	14037677	0.96954

## Sheet: sRNA-seq
GSE171933
Raw Reads	Total number of sequenced reads
Trimmed Reads	Raw reads were processed to trim 3' adapter sequences. Reads < 18nt after trimming or did not have a 3' adapter sequence were discarded.
rRNA-Free	Trimmed reads that did not align to a custom rRNA database
Mapped Reads	Total number of reads mapped to the TAIR10 genome using the ShortStack program
Sample	Genotype	Replicate	Tissue	Accession	Raw Reads	Trimmed Reads	rRNA-Free	Mapped Reads
nrpd1-3 br1	nrpd1-3	br1	inflorescence	GSM5237576	24877115	15991661	6883459	3680299
nrpd1-3 br2	nrpd1-3	br2	inflorescence	GSM5237577	17842395	10174621	4593843	2232738
WT br1	Col-0 (WT)	br1	inflorescence	GSM5237578	17710824	12344795	9485753	6259686
WT br2	Col-0 (WT)	br2	inflorescence	GSM5237579	14803479	11718641	9522809	4852260
WT br3	Col-0 (WT)	br3	inflorescence	GSM5237580	15037814	11869842	9571286	4835523
zmp-2 br1	zmp-2	br1	inflorescence	GSM5237581	30083676	20484472	15991602	9137091
zmp-2 br2	zmp-2	br2	inflorescence	GSM5237582	14711590	10465181	8165656	4434324
zmp-2 br3	zmp-2	br3	inflorescence	GSM5237583	31604951	23458505	18442799	9895333
zmp-2 ZMP-GFP br1	zmp-2 ZMP-GFP	br1	inflorescence	GSM5237584	15705693	11686523	9293896	5008785
zmp-2 ZMP-GFP br2	zmp-2 ZMP-GFP	br2	inflorescence	GSM5237585	28262631	21294191	16797450	9345856
zmp-2 ZMP-GFP br3	zmp-2 ZMP-GFP	br3	inflorescence	GSM5237586	14696750	10959114	8818752	4102754
WT_B br1	Col-0 (WT)	br1	inflorescence	GSM5237587	28250938	20859644	16195736	5322211
WT_B br2	Col-0 (WT)	br2	inflorescence	GSM5237588	18447376	13722815	10695316	4075227
WT_B br3	Col-0 (WT)	br3	inflorescence	GSM5237589	20753837	14221658	10794314	3437838
zmp-2_B br1	zmp-2	br1	inflorescence	GSM5237590	19449623	14040717	10120366	3672572
zmp-2_B br2	zmp-2	br2	inflorescence	GSM5237591	22206114	14791353	10516179	3533472
zmp-2_B br3	zmp-2	br3	inflorescence	GSM5237592	20297885	11316635	7686243	2307790
zmp-2 nrpd1-3 br1	zmp-2 nrpd1-3	br1	inflorescence	GSM5237593	25715162	19019779	3575614	1204036
zmp-2 nrpd1-3 br2	zmp-2 nrpd1-3	br2	inflorescence	GSM5237594	24325243	18348778	3561693	1178053
zmp-2 nrpd1-3 br3	zmp-2 nrpd1-3	br3	inflorescence	GSM5237595	30403291	23287652	4293417	1385391
zmp-2 shh1-1 br1	zmp-2 shh1-1	br1	inflorescence	GSM5237596	22455719	16984621	11224457	4231530
zmp-2 shh1-1 br2	zmp-2 shh1-1	br2	inflorescence	GSM5237597	29199667	19546394	11489519	4211787
zmp-2 shh1-1 br3	zmp-2 shh1-1	br3	inflorescence	GSM5237598	26526937	16714835	11155571	3571154

## Sheet: methylC-seq
GSE171930
Raw Reads	Total sequenced reads
Trimmed Reads	Reads remaining after quality control and trimming using TrimGalore.
Mapped	Reads aligned to the TAIR10 genome using bismark.
Mapped Rate	calculated as the number of Mapped reads/Trimmed reads
Unique Reads	Reads defined by the bismark 'deduplication' script as unique
Clonal Rate	= (1 - unique/mapped reads) * 100
Total Bases	Total number of bases remaining after QC, and duplication removal.
Coverage	Genome coverage of the 120Mb Arabidopsis genome (includes nuclear, mitochondria, and chloroplast genomes)
Cytosines Detected	Total number of distinct cytosines detected from sequencing with at least one read
% Cytosines Detected	Calculated as the number of cytosines detected divided by the total number of cytosines in the genome (42,859,753)
Conversion Efficiency	Conversion efficiency was calculated as 1 minus the percent of cytosines converted to thymine in the spiked-in lambda genome
Sample	Genotype	Replicate	Tissue	Accession	Raw Reads	Trimmed Reads	Mapped Reads	Mapped Rate	Unique Reads	Clonal Rate	Total Bases	Coverage	Cytosines Detected	% Cytosines Detected	Conversion Efficiency
WT br1	Col-0 (WT)	br1	seedling	GSM5237551	9925076	9920137	7869324	0.793268	7184648	0.0870057	2937634132	24.4803	37027320	0.863918	0.996441
WT br2	Col-0 (WT)	br2	seedling	GSM5237552	10644977	10639238	8301406	0.780263	7338729	0.115966	3150526659	26.2544	38455779	0.897247	0.99645
zmp-2 br1	zmp-2	br1	seedling	GSM5237553	8413628	8410647	6515124	0.774628	5979270	0.0822477	2488794612	20.74	37403889	0.872704	0.996112
zmp-2 br2	zmp-2	br2	seedling	GSM5237554	9866096	9861606	7589338	0.769584	6925342	0.0874906	2916034899	24.3003	38794433	0.905148	0.996257
nrpd1-3 br1	nrpd1-3	br1	seedling	GSM5237549	9280596	9273648	7344118	0.791934	6495102	0.115605	2748681238	22.9057	37753933	0.880871	0.995025
nrpd1-3 br2	nrpd1-3	br2	seedling	GSM5237550	9328925	9321320	7332551	0.786643	6543032	0.107673	2762466416	23.0206	38704908	0.90306	0.996376

## Sheet: ChIP-seq
GSE171927
Raw Reads	Total sequenced reads
Mapped Reads	Number of bowtie2-aligned reads to the Arabidopsis TAIR10 genome
Mapped Rate	Percentage of mapped reads from total raw reads
Sample	Genotype	Replicate	Tissue	Treatment	ChIP	Accession	Raw Reads	Mapped reads	Mapped Rate
Col Input br1	Col-0 (WT)	br1	inflorescence	Input	NRPD1-HA	GSM5237480	11387235	9777402	0.858628
Col Input br2	Col-0 (WT)	br2	inflorescence	Input	NRPD1-HA	GSM5237481	14637389	12692082	0.8671
Col IP br1	Col-0 (WT)	br1	inflorescence	HA-IP	NRPD1-HA	GSM5237482	11292020	7740089	0.685448
Col IP br2	Col-0 (WT)	br2	inflorescence	HA-IP	NRPD1-HA	GSM5237483	13928947	10076141	0.723396
NRPD1-HA Input br1	NRPD1-HA	br1	inflorescence	Input	NRPD1-HA	GSM5237484	15429327	12680414	0.821838
NRPD1-HA Input br2	NRPD1-HA	br2	inflorescence	Input	NRPD1-HA	GSM5237485	15133179	12881582	0.851215
NRPD1-HA IP br1	NRPD1-HA	br1	inflorescence	HA-IP	NRPD1-HA	GSM5237486	10861634	8644689	0.795892
NRPD1-HA IP br2	NRPD1-HA	br2	inflorescence	HA-IP	NRPD1-HA	GSM5237487	16868454	14273173	0.846146
zmp-2 NRPD1-HA Input br1	zmp-2 NRPD1-HA	br1	inflorescence	Input	NRPD1-HA	GSM5237488	10649705	8720047	0.818806
zmp-2 NRPD1-HA Input br2	zmp-2 NRPD1-HA	br2	inflorescence	Input	NRPD1-HA	GSM5237489	13401387	11349316	0.846876
zmp-2 NRPD1-HA IP br1	zmp-2 NRPD1-HA	br1	inflorescence	HA-IP	NRPD1-HA	GSM5237490	11360377	9208241	0.810558
zmp-2 NRPD1-HA IP br2	zmp-2 NRPD1-HA	br2	inflorescence	HA-IP	NRPD1-HA	GSM5237491	17463130	13253468	0.75894
WT Input br1	Col-0 (WT)	br1	inflorescence	Input	ZMP-HA	GSM5237492	12442697	11120811	0.893762
WT Input br2	Col-0 (WT)	br2	inflorescence	Input	ZMP-HA	GSM5237493	13927022	12590021	0.904
WT IP br1	Col-0 (WT)	br1	inflorescence	HA-IP	ZMP-HA	GSM5237494	12604013	9247281	0.733678
WT IP br2	Col-0 (WT)	br2	inflorescence	HA-IP	ZMP-HA	GSM5237495	13990149	10167344	0.72675
ZMP-HA Input br1	ZMP-HA	br1	inflorescence	Input	ZMP-HA	GSM5237496	13637618	11765556	0.862728
ZMP-HA Input br2	ZMP-HA	br2	inflorescence	Input	ZMP-HA	GSM5237497	11095491	9723431	0.876341
ZMP-HA IP br1	ZMP-HA	br1	inflorescence	HA-IP	ZMP-HA	GSM5237498	12929796	9748264	0.753938
ZMP-HA IP br2	ZMP-HA	br2	inflorescence	HA-IP	ZMP-HA	GSM5237499	10807910	8704614	0.805393
WT H3K4me3 Input br1	Col-0 (WT)	br1	inflorescence	Input	H3K4me3	GSM5237500	12246573	9093406	0.742527
WT H3K4me3 IP br1	Col-0 (WT)	br1	inflorescence	H3K4me3-IP	H3K4me3	GSM5237501	15334596	6488578	0.423133
