# Supplementary material for: ZMP recruits and excludes Pol IV–mediated DNA methylation in a site-specific manner
Source: Sci Adv. 2022 Nov 25;8(47):eadc9454. doi: 10.1126/sciadv.adc9454 (PMC9699677; doi:10.1126/sciadv.adc9454)
Supplement: Supplementary file 3 — Datasets S1 to S4 [file sciadv.adc9454_datasets_s1_to_s4.zip › sciadv.adc9454_dataset_s2.xlsx]

## Sheet: Info
Dataset S2
This dataset contains differentially enriched small RNA in 100-bp windows from the edgeR analysis. The column description is as follows:
Chromosome	Chromosome
Start	Start of the 100-bp window (0-based)
End	End of the 100-bp window (0-based)
log2FC	log2 fold change between mutant vs WT
log2CPM	log2 signal between mutant and WT
FDR	False discovery rate
Size	Small RNA read size
DSR	Hyper, mut > WT; Hypo, mut < WT

## Sheet: zmp DSRs
Chromosome	Start	End	log2FC	log2CPM	FDR	Size	DSR
Chr1	4061800	4061900	6.49947	20.5342	0.0389889	21nt	hyper
Chr1	4409400	4409500	6.70986	20.6937	0.0117096	21nt	hyper
Chr1	5091800	5091900	10.1566	23.8049	1.57015e-10	21nt	hyper
Chr1	5099000	5099100	3.32797	23.3264	0.00219591	21nt	hyper
Chr1	6124400	6124500	6.96254	20.8924	0.00548685	21nt	hyper
Chr1	6157400	6157500	2.83133	23.6581	0.0323088	21nt	hyper
Chr1	6157500	6157600	5.35357	22.6114	0.00116736	21nt	hyper
Chr1	6157700	6157800	3.0117	22.3224	0.0152932	21nt	hyper
Chr1	8791600	8791700	7.6814	21.494	0.000359305	21nt	hyper
Chr1	8794100	8794200	6.66136	20.6564	0.0326092	21nt	hyper
Chr1	8795700	8795800	6.71461	20.6974	0.0120472	21nt	hyper
Chr1	9364500	9364600	9.80355	23.4624	9.77167e-09	21nt	hyper
Chr1	10144900	10145000	9.08192	22.7718	5.58933e-08	21nt	hyper
Chr1	11753300	11753400	1.70248	23.9715	0.0249355	21nt	hyper
Chr1	16187500	16187600	6.57204	23.7947	1.09482e-05	21nt	hyper
Chr1	16188500	16188600	4.39022	22.5747	0.00275166	21nt	hyper
Chr1	16223200	16223300	4.9955	22.2859	0.00826732	21nt	hyper
Chr1	16223300	16223400	4.61039	21.9449	0.0138847	21nt	hyper
Chr1	16224400	16224500	7.13269	21.0303	0.00273031	21nt	hyper
Chr1	16224500	16224600	7.16854	21.0597	0.00176771	21nt	hyper
Chr1	16226500	16226600	3.82224	22.0934	0.0308933	21nt	hyper
Chr1	16226600	16226700	8.40662	22.1424	4.85488e-06	21nt	hyper
Chr1	18858300	18858400	6.70413	20.6893	0.020856	21nt	hyper
Chr1	18973900	18974000	6.6855	20.675	0.0204278	21nt	hyper
Chr1	18994900	18995000	7.32301	21.188	0.00207284	21nt	hyper
Chr1	22079800	22079900	6.77053	20.7407	0.00793579	21nt	hyper
Chr1	23489500	23489600	8.22992	21.9813	0.000819835	21nt	hyper
Chr1	24215100	24215200	3.51673	23.7025	0.00206116	21nt	hyper
Chr1	24359700	24359800	5.85967	23.115	9.64833e-05	21nt	hyper
Chr1	24447900	24448000	6.488	20.5256	0.0358097	21nt	hyper
Chr1	24604500	24604600	6.76961	20.74	0.012801	21nt	hyper
Chr1	29390600	29390700	6.95184	20.8839	0.029501	21nt	hyper
Chr2	258900	259000	7.78472	21.5841	0.000201913	21nt	hyper
Chr2	259100	259200	7.66345	21.4784	9.46676e-05	21nt	hyper
Chr2	259200	259300	6.90179	20.844	0.012175	21nt	hyper
Chr2	500500	500600	6.29092	20.3818	0.049795	21nt	hyper
Chr2	3065800	3065900	6.29092	20.3818	0.049795	21nt	hyper
Chr2	3065900	3066000	6.51044	20.5424	0.0405388	21nt	hyper
Chr2	3066500	3066600	4.6329	21.9645	0.0175845	21nt	hyper
Chr2	4036000	4036100	7.1042	21.007	0.00285173	21nt	hyper
Chr2	5202000	5202100	2.86283	22.192	0.0386366	21nt	hyper
Chr2	5202800	5202900	7.21964	21.1019	0.00253684	21nt	hyper
Chr2	5851100	5851200	6.74719	20.7226	0.00834301	21nt	hyper
Chr2	5906200	5906300	7.6125	21.4343	0.000683992	21nt	hyper
Chr2	7184500	7184600	3.78992	24.6074	2.881e-06	21nt	hyper
Chr2	7184600	7184700	3.50005	24.3376	5.90437e-05	21nt	hyper
Chr2	7184700	7184800	3.68001	26.1791	0.0012439	21nt	hyper
Chr2	7184900	7185000	3.97501	22.7195	0.0479655	21nt	hyper
Chr2	7185000	7185100	4.26498	22.98	0.00922698	21nt	hyper
Chr2	7185100	7185200	5.93064	23.1494	0.000112691	21nt	hyper
Chr2	7185200	7185300	7.23938	21.1182	0.000856713	21nt	hyper
Chr2	7290200	7290300	2.7786	24.1706	0.000674798	21nt	hyper
Chr2	7290600	7290700	2.51976	23.5837	0.0425273	21nt	hyper
Chr2	8371200	8371300	2.85379	23.5465	0.012637	21nt	hyper
Chr2	9712800	9712900	4.3839	21.6735	0.0369755	21nt	hyper
Chr2	9911100	9911200	6.45389	20.5004	0.0368185	21nt	hyper
Chr2	9911200	9911300	6.65643	20.6527	0.0211369	21nt	hyper
Chr2	10319500	10319600	8.02897	21.8004	9.63207e-05	21nt	hyper
Chr2	10319600	10319700	7.78003	21.58	0.000467966	21nt	hyper
Chr2	10319700	10319800	7.07022	20.9793	0.0404514	21nt	hyper
Chr2	17634400	17634500	6.91784	20.8568	0.0122631	21nt	hyper
Chr3	3063500	3063600	9.0668	22.7575	4.85488e-06	21nt	hyper
Chr3	8218500	8218600	3.59418	21.8839	0.0404168	21nt	hyper
Chr3	10741700	10741800	8.46021	22.1916	1.17181e-06	21nt	hyper
Chr3	10817100	10817200	4.81075	22.0428	0.0143998	21nt	hyper
Chr3	10817300	10817400	2.47743	24.7504	0.0174929	21nt	hyper
Chr3	10817700	10817800	2.88572	24.0164	0.00478095	21nt	hyper
Chr3	11031300	11031400	7.38421	21.2394	0.000695942	21nt	hyper
Chr3	12748400	12748500	3.44139	24.4852	0.000968529	21nt	hyper
Chr3	12748500	12748600	2.68642	23.2861	0.00929222	21nt	hyper
Chr3	12748600	12748700	3.39207	24.1322	0.000277839	21nt	hyper
Chr3	12748700	12748800	3.52392	22.3656	0.000536022	21nt	hyper
Chr3	12748900	12749000	3.26901	22.8194	0.00270277	21nt	hyper
Chr3	13223800	13223900	8.66882	22.3844	3.52633e-07	21nt	hyper
Chr3	13223900	13224000	6.7422	20.7187	0.0356907	21nt	hyper
Chr3	16067500	16067600	6.36545	20.4356	0.0359997	21nt	hyper
Chr3	16755100	16755200	7.5795	21.4058	0.000247806	21nt	hyper
Chr3	17520400	17520500	9.97816	23.6315	2.91435e-10	21nt	hyper
Chr3	22748100	22748200	2.55508	24.845	0.000929898	21nt	hyper
Chr3	22748200	22748300	2.22809	24.2764	0.000375539	21nt	hyper
Chr3	22748300	22748400	5.20016	23.3372	3.77836e-05	21nt	hyper
Chr4	1027900	1028000	6.83694	20.7927	0.00828008	21nt	hyper
Chr4	1028000	1028100	6.61562	20.6216	0.0173243	21nt	hyper
Chr4	2060900	2061000	6.91124	20.8515	0.0358227	21nt	hyper
Chr4	2236400	2236500	3.18345	22.4657	0.00811177	21nt	hyper
Chr4	6351500	6351600	2.91993	22.5414	0.0139698	21nt	hyper
Chr4	6563900	6564000	8.02784	21.7994	3.52194e-05	21nt	hyper
Chr4	7362200	7362300	7.1263	21.025	0.00253959	21nt	hyper
Chr4	7362300	7362400	6.58547	20.5987	0.0371158	21nt	hyper
Chr4	7675500	7675600	7.67799	21.491	0.000430363	21nt	hyper
Chr4	7724400	7724500	6.50933	20.5415	0.0404248	21nt	hyper
Chr4	14432700	14432800	8.9813	22.6768	4.81232e-08	21nt	hyper
Chr4	15363000	15363100	6.73286	20.7115	0.00929222	21nt	hyper
Chr4	15548600	15548700	4.58657	21.9549	0.0262558	21nt	hyper
Chr4	15629600	15629700	7.34178	21.2037	0.000619091	21nt	hyper
Chr4	17413000	17413100	6.59065	20.6026	0.0270548	21nt	hyper
Chr4	17413100	17413200	6.77417	20.7436	0.0231208	21nt	hyper
Chr4	17413200	17413300	6.57468	20.5906	0.0268749	21nt	hyper
Chr5	1066400	1066500	6.91867	20.8574	0.0134711	21nt	hyper
Chr5	1066500	1066600	7.03715	20.9525	0.0022369	21nt	hyper
Chr5	3628100	3628200	6.41386	20.4709	0.0359469	21nt	hyper
Chr5	3628200	3628300	6.87201	20.8204	0.00544258	21nt	hyper
Chr5	7372500	7372600	6.408	20.4666	0.0485694	21nt	hyper
Chr5	7372600	7372700	6.3852	23.582	2.66669e-05	21nt	hyper
Chr5	7728100	7728200	7.02621	20.9437	0.0040419	21nt	hyper
Chr5	8226700	8226800	8.59993	22.3205	1.54286e-06	21nt	hyper
Chr5	10358000	10358100	7.26186	21.1369	0.00681842	21nt	hyper
Chr5	10645100	10645200	6.52063	20.55	0.0299893	21nt	hyper
Chr5	11229100	11229200	7.68769	21.4994	0.000154239	21nt	hyper
Chr5	11230400	11230500	7.2268	21.1078	0.0323188	21nt	hyper
Chr5	11230500	11230600	3.21473	24.3016	0.00266301	21nt	hyper
Chr5	11230600	11230700	4.64995	22.8097	0.000676556	21nt	hyper
Chr5	11230900	11231000	4.04064	22.7899	0.0216143	21nt	hyper
Chr5	11231000	11231100	3.80638	23.0067	0.000359305	21nt	hyper
Chr5	11231100	11231200	6.75182	20.7262	0.00810266	21nt	hyper
Chr5	11231300	11231400	6.64652	20.6451	0.0290363	21nt	hyper
Chr5	11233200	11233300	7.28424	21.1556	0.00539662	21nt	hyper
Chr5	11235000	11235100	4.52484	21.7937	0.0379644	21nt	hyper
Chr5	11235100	11235200	3.28741	22.5451	0.00405514	21nt	hyper
Chr5	11237000	11237100	2.98479	22.2916	0.0275009	21nt	hyper
Chr5	11245500	11245600	7.54606	21.3771	0.000946402	21nt	hyper
Chr5	11246500	11246600	6.87287	20.8211	0.0134158	21nt	hyper
Chr5	11250600	11250700	3.21575	23.7095	0.00263584	21nt	hyper
Chr5	11253800	11253900	2.98501	21.9177	0.03892	21nt	hyper
Chr5	11266700	11266800	7.04094	20.9556	0.00246142	21nt	hyper
Chr5	11266900	11267000	6.3839	20.449	0.0411496	21nt	hyper
Chr5	12103000	12103100	7.54586	21.3769	0.00867282	21nt	hyper
Chr5	12877500	12877600	8.37067	22.1095	1.68932e-05	21nt	hyper
Chr5	12885500	12885600	9.32028	22.9982	6.88604e-08	21nt	hyper
Chr5	12886800	12886900	7.32341	21.1883	0.00164891	21nt	hyper
Chr5	12918900	12919000	9.71276	23.3747	4.1327e-10	21nt	hyper
Chr5	13197700	13197800	6.99892	20.9217	0.010839	21nt	hyper
Chr5	13197800	13197900	8.36494	22.1042	2.55701e-06	21nt	hyper
Chr5	13199700	13199800	4.64115	22.0026	0.0338662	21nt	hyper
Chr5	13201800	13201900	7.24225	21.1206	0.00799339	21nt	hyper
Chr5	13292400	13292500	6.52605	20.554	0.0206142	21nt	hyper
Chr5	14107000	14107100	7.15086	21.0452	0.00308055	21nt	hyper
Chr5	15665900	15666000	6.88081	20.8274	0.0464686	21nt	hyper
Chr5	17582900	17583000	8.18596	21.9415	7.73406e-06	21nt	hyper
Chr5	17583000	17583100	8.81589	22.5215	1.45682e-07	21nt	hyper
Chr5	17652700	17652800	7.49347	21.3321	0.00116736	21nt	hyper
Chr5	17851200	17851300	2.64947	23.6014	0.00244873	21nt	hyper
Chr5	18065000	18065100	6.6095	20.6169	0.0404248	21nt	hyper
Chr5	18065100	18065200	7.90398	21.6892	2.27384e-05	21nt	hyper
Chr5	18065200	18065300	8.63633	22.3542	2.81207e-07	21nt	hyper
Chr5	18065300	18065400	8.86494	22.5675	1.09546e-06	21nt	hyper
Chr5	18065400	18065500	8.05923	21.8275	0.00037211	21nt	hyper
Chr5	18065500	18065600	9.74674	23.4075	4.77727e-10	21nt	hyper
Chr5	18065600	18065700	9.34511	23.0219	4.29974e-09	21nt	hyper
Chr5	18065700	18065800	5.58895	22.8613	0.000273228	21nt	hyper
Chr5	18065800	18065900	7.21562	21.0986	0.00198995	21nt	hyper
Chr5	20464500	20464600	8.32826	22.0707	1.01525e-05	21nt	hyper
Chr5	20575600	20575700	6.47685	20.5174	0.0354879	21nt	hyper
Chr5	20608900	20609000	6.95214	20.8841	0.0291609	21nt	hyper
Chr5	21174400	21174500	6.408	20.4666	0.0485694	21nt	hyper
Chr5	22335100	22335200	6.3839	20.449	0.0411496	21nt	hyper
Chr1	213500	213600	7.49091	21.3299	1.84034e-05	22nt	hyper
Chr1	433700	433800	6.17922	20.3026	0.0331306	22nt	hyper
Chr1	3498100	3498200	6.34799	20.4229	0.0197547	22nt	hyper
Chr1	4314000	4314100	7.55581	21.3855	1.17637e-05	22nt	hyper
Chr1	5091800	5091900	11.4202	25.0461	5.36106e-21	22nt	hyper
Chr1	5098900	5099000	1.69464	24.6476	0.00911208	22nt	hyper
Chr1	5099000	5099100	2.64385	23.3711	0.00122924	22nt	hyper
Chr1	5099100	5099200	2.73819	22.6068	0.00229627	22nt	hyper
Chr1	6157400	6157500	2.39892	24.8831	0.00105722	22nt	hyper
Chr1	6157500	6157600	3.43162	23.9523	0.03984	22nt	hyper
Chr1	6157600	6157700	2.31105	22.8231	0.00224487	22nt	hyper
Chr1	6157700	6157800	3.4762	23.4541	0.0310101	22nt	hyper
Chr1	6157900	6158000	2.01139	23.3683	0.0168884	22nt	hyper
Chr1	6707100	6707200	6.74719	20.7226	0.00089069	22nt	hyper
Chr1	6852700	6852800	6.62574	20.6293	0.0108508	22nt	hyper
Chr1	7541100	7541200	9.70486	23.3671	2.19906e-13	22nt	hyper
Chr1	7719800	7719900	6.4255	20.4794	0.0216631	22nt	hyper
Chr1	7822400	7822500	6.77905	20.7474	0.00204948	22nt	hyper
Chr1	8458600	8458700	6.98267	20.9086	0.00060975	22nt	hyper
Chr1	8732300	8732400	6.33446	20.4131	0.0108942	22nt	hyper
Chr1	8790500	8790600	7.49996	21.3377	0.000147419	22nt	hyper
Chr1	8791300	8791400	3.36437	22.5591	0.0255042	22nt	hyper
Chr1	8791400	8791500	2.71309	23.942	0.0041199	22nt	hyper
Chr1	8791600	8791700	4.47172	21.7482	0.00573673	22nt	hyper
Chr1	8794100	8794200	6.80279	20.7659	0.00190379	22nt	hyper
Chr1	8795700	8795800	7.30714	21.1747	0.000501334	22nt	hyper
Chr1	8837200	8837300	6.74254	20.719	0.00211885	22nt	hyper
Chr1	9204100	9204200	6.85372	20.8059	0.00226171	22nt	hyper
Chr1	9677900	9678000	7.33563	21.1986	0.000113117	22nt	hyper
Chr1	9685300	9685400	6.23812	20.3441	0.0263032	22nt	hyper
Chr1	10144900	10145000	8.71841	22.4305	4.47896e-10	22nt	hyper
Chr1	10363200	10363300	2.20156	22.5723	0.0148215	22nt	hyper
Chr1	11050200	11050300	3.38892	21.7148	0.00923586	22nt	hyper
Chr1	11753700	11753800	2.33385	22.6691	0.0423469	22nt	hyper
Chr1	11753800	11753900	1.61657	24.2128	0.00799285	22nt	hyper
Chr1	11900100	11900200	7.24267	21.121	5.03264e-05	22nt	hyper
Chr1	12255500	12255600	6.57818	20.5932	0.024892	22nt	hyper
Chr1	12294800	12294900	6.15793	20.2878	0.0292738	22nt	hyper
Chr1	12472100	12472200	6.2922	20.3827	0.0356511	22nt	hyper
Chr1	12717800	12717900	6.15793	20.2878	0.0292738	22nt	hyper
Chr1	12719600	12719700	2.69241	21.6874	0.0168001	22nt	hyper
Chr1	13258600	13258700	7.60876	21.4311	1.13994e-05	22nt	hyper
Chr1	13258700	13258800	6.71365	20.6966	0.0018468	22nt	hyper
Chr1	13259200	13259300	6.58961	20.6018	0.00196848	22nt	hyper
Chr1	13270000	13270100	6.12209	20.2629	0.0205648	22nt	hyper
Chr1	13395800	13395900	6.59581	20.6065	0.00490834	22nt	hyper
Chr1	13559700	13559800	6.80545	20.768	0.00304041	22nt	hyper
Chr1	13771100	13771200	6.00212	20.1809	0.0419609	22nt	hyper
Chr1	13931700	13931800	2.1331	23.8309	0.0177495	22nt	hyper
Chr1	13942900	13943000	6.94295	20.8768	0.00024298	22nt	hyper
Chr1	13960900	13961000	6.50385	20.5374	0.00389093	22nt	hyper
Chr1	14199400	14199500	6.34799	20.4229	0.0197547	22nt	hyper
Chr1	14229200	14229300	6.32285	20.4047	0.0149196	22nt	hyper
Chr1	14925300	14925400	6.76596	20.7372	0.00100811	22nt	hyper
Chr1	14926200	14926300	6.27944	20.3736	0.0485494	22nt	hyper
Chr1	15708000	15708100	6.4255	20.4794	0.0216631	22nt	hyper
Chr1	16186000	16186100	6.73754	20.7151	0.00207273	22nt	hyper
Chr1	16187500	16187600	4.58855	24.0547	5.14569e-05	22nt	hyper
Chr1	16188500	16188600	5.03638	24.0812	1.66729e-05	22nt	hyper
Chr1	16214100	16214200	6.15094	20.2829	0.0250197	22nt	hyper
Chr1	16219000	16219100	5.12241	24.163	6.92361e-06	22nt	hyper
Chr1	16219100	16219200	6.17922	20.3026	0.0331306	22nt	hyper
Chr1	16219200	16219300	6.66528	20.6594	0.0130994	22nt	hyper
Chr1	16221800	16221900	2.98275	21.4472	0.0363463	22nt	hyper
Chr1	16221900	16222000	6.21904	20.3307	0.02557	22nt	hyper
Chr1	16223200	16223300	5.65732	22.9251	6.63059e-07	22nt	hyper
Chr1	16223300	16223400	4.14521	22.9518	0.000168313	22nt	hyper
Chr1	16226500	16226600	4.68312	21.9308	0.000254183	22nt	hyper
Chr1	16226600	16226700	5.25901	22.4447	1.93323e-05	22nt	hyper
Chr1	16227500	16227600	6.3357	20.414	0.0121181	22nt	hyper
Chr1	16269700	16269800	6.87201	20.8204	0.000491626	22nt	hyper
Chr1	16457600	16457700	6.44819	20.4962	0.019882	22nt	hyper
Chr1	16698800	16698900	6.29727	20.3863	0.0178182	22nt	hyper
Chr1	17532200	17532300	6.66565	20.6597	0.00260007	22nt	hyper
Chr1	17554700	17554800	2.83161	23.1053	0.0098698	22nt	hyper
Chr1	17639000	17639100	2.56925	21.5935	0.0258755	22nt	hyper
Chr1	17866800	17866900	7.3672	21.2251	0.000315805	22nt	hyper
Chr1	17929200	17929300	2.4768	22.1678	0.0331306	22nt	hyper
Chr1	18159900	18160000	7.27656	21.1492	0.00060975	22nt	hyper
Chr1	18160200	18160300	6.79383	20.7589	0.0118939	22nt	hyper
Chr1	18226300	18226400	1.42517	27.4786	0.042927	22nt	hyper
Chr1	18579100	18579200	6.34186	20.4184	0.0112582	22nt	hyper
Chr1	18858300	18858400	7.16064	21.0532	0.000245828	22nt	hyper
Chr1	18973900	18974000	7.9633	21.7419	1.57593e-07	22nt	hyper
Chr1	18974100	18974200	3.25893	22.1305	0.0299184	22nt	hyper
Chr1	18994800	18994900	5.17294	22.4462	8.57651e-06	22nt	hyper
Chr1	19362900	19363000	4.03723	21.489	0.0164891	22nt	hyper
Chr1	19986900	19987000	7.27657	24.4457	1.24096e-11	22nt	hyper
Chr1	20320400	20320500	6.71934	20.701	0.00271055	22nt	hyper
Chr1	20322500	20322600	4.61349	22.7335	0.00267061	22nt	hyper
Chr1	20684400	20684500	3.3867	21.713	0.0119613	22nt	hyper
Chr1	20684500	20684600	2.33963	23.4354	0.0151846	22nt	hyper
Chr1	20684600	20684700	2.15904	24.049	0.0079749	22nt	hyper
Chr1	21281600	21281700	6.42433	20.4786	0.0483359	22nt	hyper
Chr1	21342400	21342500	2.81644	22.8833	4.54539e-05	22nt	hyper
Chr1	21672300	21672400	6.95021	20.8826	0.00208942	22nt	hyper
Chr1	21780000	21780100	6.59581	20.6065	0.00490834	22nt	hyper
Chr1	21791600	21791700	6.83345	20.79	0.00211885	22nt	hyper
Chr1	21827800	21827900	6.35454	20.4276	0.0367147	22nt	hyper
Chr1	22063700	22063800	6.32952	20.4095	0.029353	22nt	hyper
Chr1	22079900	22080000	6.95051	20.8828	0.00127274	22nt	hyper
Chr1	22261400	22261500	6.65149	20.6489	0.00231947	22nt	hyper
Chr1	22330600	22330700	6.6251	20.6288	0.00420603	22nt	hyper
Chr1	22620800	22620900	6.09265	20.2426	0.02557	22nt	hyper
Chr1	24215100	24215200	2.73702	24.2594	0.000643353	22nt	hyper
Chr1	24359600	24359700	7.21629	21.0991	7.98704e-05	22nt	hyper
Chr1	24359700	24359800	4.42067	24.3269	0.000596247	22nt	hyper
Chr1	24359800	24359900	4.15061	22.9289	0.000165795	22nt	hyper
Chr1	24395700	24395800	2.01024	22.8572	0.0229609	22nt	hyper
Chr1	24447900	24448000	7.68769	21.4994	3.49391e-06	22nt	hyper
Chr1	24572100	24572200	7.04952	20.9625	0.000948673	22nt	hyper
Chr1	24604500	24604600	6.29092	20.3818	0.00904695	22nt	hyper
Chr1	24625300	24625400	6.14952	20.2819	0.0249792	22nt	hyper
Chr1	24625400	24625500	6.33446	20.4131	0.0108942	22nt	hyper
Chr1	24625500	24625600	7.1478	21.0427	0.000352216	22nt	hyper
Chr1	24625600	24625700	7.24333	21.1215	0.000163503	22nt	hyper
Chr1	24626600	24626700	7.45361	21.2982	4.90332e-05	22nt	hyper
Chr1	24651300	24651400	6.21234	20.3259	0.0146671	22nt	hyper
Chr1	24810400	24810500	3.41193	22.9533	0.000614064	22nt	hyper
Chr1	24826600	24826700	3.76201	21.2378	0.0294278	22nt	hyper
Chr1	25578100	25578200	6.45841	20.5037	0.0169629	22nt	hyper
Chr1	26185800	26185900	3.18626	21.6066	0.0168893	22nt	hyper
Chr1	26185900	26186000	3.48005	21.8058	0.0067353	22nt	hyper
Chr1	26395100	26395200	6.73192	20.7108	0.00919055	22nt	hyper
Chr1	26771300	26771400	6.89344	20.8374	0.000399945	22nt	hyper
Chr1	27556200	27556300	6.81079	20.7722	0.00102556	22nt	hyper
Chr1	28581000	28581100	6.67543	20.6672	0.00143792	22nt	hyper
Chr1	28856000	28856100	6.26607	20.364	0.0225501	22nt	hyper
Chr1	29390500	29390600	6.17094	20.2968	0.0342945	22nt	hyper
Chr1	29390600	29390700	8.42174	22.1562	1.67361e-08	22nt	hyper
Chr2	258900	259000	4.25937	22.4578	9.71312e-05	22nt	hyper
Chr2	259000	259100	6.52605	20.554	0.00277386	22nt	hyper
Chr2	259100	259200	8.44053	22.1735	9.09597e-09	22nt	hyper
Chr2	259200	259300	7.14356	21.0392	6.60704e-05	22nt	hyper
Chr2	913600	913700	6.3357	20.414	0.0121181	22nt	hyper
Chr2	1076900	1077000	6.41969	20.4752	0.00956863	22nt	hyper
Chr2	1228000	1228100	6.27253	20.3686	0.0368138	22nt	hyper
Chr2	1246300	1246400	6.21234	20.3259	0.0146671	22nt	hyper
Chr2	1632900	1633000	7.16828	21.0595	0.000627096	22nt	hyper
Chr2	1633600	1633700	6.30279	20.3903	0.0356826	22nt	hyper
Chr2	1678800	1678900	6.66173	20.6567	0.0152898	22nt	hyper
Chr2	1798500	1798600	6.0626	20.222	0.0360058	22nt	hyper
Chr2	1942900	1943000	6.23151	20.3395	0.0198956	22nt	hyper
Chr2	2644700	2644800	6.30359	20.3909	0.0437102	22nt	hyper
Chr2	3017900	3018000	6.34675	20.422	0.0226908	22nt	hyper
Chr2	3066500	3066600	2.45616	22.6141	0.025434	22nt	hyper
Chr2	3873300	3873400	6.0626	20.222	0.0360058	22nt	hyper
Chr2	3971700	3971800	6.3357	20.414	0.0121181	22nt	hyper
Chr2	4036000	4036100	7.28831	21.159	4.34226e-05	22nt	hyper
Chr2	4355200	4355300	6.23946	20.3451	0.0148729	22nt	hyper
Chr2	4707000	4707100	6.65544	20.6519	0.0023839	22nt	hyper
Chr2	4813900	4814000	6.00212	20.1809	0.0419609	22nt	hyper
Chr2	4882200	4882300	6.25307	20.3548	0.0414414	22nt	hyper
Chr2	4987400	4987500	2.22904	22.7587	0.0306393	22nt	hyper
Chr2	5059200	5059300	6.15793	20.2878	0.0292738	22nt	hyper
Chr2	5199800	5199900	6.40682	20.4657	0.0102838	22nt	hyper
Chr2	5202000	5202100	3.90284	23.0752	0.00348362	22nt	hyper
Chr2	5202100	5202200	2.8198	22.8934	0.00926903	22nt	hyper
Chr2	5203500	5203600	6.79259	20.758	0.00168915	22nt	hyper
Chr2	5205100	5205200	5.45051	22.7328	2.17608e-06	22nt	hyper
Chr2	5272800	5272900	3.14091	21.5164	0.0362114	22nt	hyper
Chr2	5366300	5366400	6.23812	20.3441	0.0263032	22nt	hyper
Chr2	5366900	5367000	6.74719	20.7226	0.00089069	22nt	hyper
Chr2	5369600	5369700	6.17922	20.3026	0.0331306	22nt	hyper
Chr2	5507500	5507600	6.23151	20.3395	0.0198956	22nt	hyper
Chr2	5537700	5537800	6.09265	20.2426	0.02557	22nt	hyper
Chr2	5785900	5786000	6.74719	20.7226	0.00089069	22nt	hyper
Chr2	5824500	5824600	6.09993	20.2476	0.0314356	22nt	hyper
Chr2	5906200	5906300	8.15432	21.913	1.00097e-07	22nt	hyper
Chr2	5988200	5988300	7.06449	20.9747	0.00322985	22nt	hyper
Chr2	6028800	6028900	6.03344	20.2021	0.0449861	22nt	hyper
Chr2	6076400	6076500	6.94618	20.8794	0.000875529	22nt	hyper
Chr2	6258700	6258800	6.75643	20.7298	0.00158815	22nt	hyper
Chr2	6259200	6259300	6.33446	20.4131	0.0108942	22nt	hyper
Chr2	6259500	6259600	2.37344	23.1563	0.023034	22nt	hyper
Chr2	6390200	6390300	6.38986	20.4533	0.00549013	22nt	hyper
Chr2	6598300	6598400	6.36545	20.4356	0.00623667	22nt	hyper
Chr2	6733200	6733300	2.32998	22.8476	0.0175616	22nt	hyper
Chr2	6843100	6843200	6.15094	20.2829	0.0250197	22nt	hyper
Chr2	7017200	7017300	6.45956	20.5046	0.00353589	22nt	hyper
Chr2	7184500	7184600	3.5033	25.4135	1.19839e-06	22nt	hyper
Chr2	7184600	7184700	3.77219	25.2463	1.94422e-06	22nt	hyper
Chr2	7184700	7184800	4.12624	26.0488	2.97912e-10	22nt	hyper
Chr2	7184800	7184900	3.53622	24.2525	3.59844e-07	22nt	hyper
Chr2	7184900	7185000	5.94341	23.1941	1.00435e-06	22nt	hyper
Chr2	7185000	7185100	5.46961	22.6377	1.03649e-06	22nt	hyper
Chr2	7185100	7185200	9.7791	23.4388	4.95042e-14	22nt	hyper
Chr2	7290300	7290400	2.35306	22.5134	0.0340607	22nt	hyper
Chr2	7290400	7290500	3.08105	23.4284	0.00386033	22nt	hyper
Chr2	7290500	7290600	2.08679	23.9306	0.000655498	22nt	hyper
Chr2	7290600	7290700	2.36139	24.9694	2.74122e-05	22nt	hyper
Chr2	7294100	7294200	6.7623	20.7343	0.00724516	22nt	hyper
Chr2	7294200	7294300	4.19325	21.5136	0.00556034	22nt	hyper
Chr2	7728800	7728900	7.20326	21.0883	0.000312514	22nt	hyper
Chr2	8304000	8304100	4.60001	21.9666	0.000852386	22nt	hyper
Chr2	8371200	8371300	2.4539	23.079	0.0095847	22nt	hyper
Chr2	8371300	8371400	6.41969	20.4752	0.00956863	22nt	hyper
Chr2	8823100	8823200	6.47083	20.5129	0.0137041	22nt	hyper
Chr2	8915400	8915500	6.3839	20.449	0.00715988	22nt	hyper
Chr2	9670900	9671000	6.6251	20.6288	0.00420603	22nt	hyper
Chr2	9712800	9712900	4.77003	22.0849	0.000149983	22nt	hyper
Chr2	9712900	9713000	8.0491	21.8184	1.70173e-06	22nt	hyper
Chr2	9910100	9910200	7.4693	21.3115	8.82551e-05	22nt	hyper
Chr2	9910900	9911000	6.17783	20.3017	0.0149894	22nt	hyper
Chr2	9911100	9911200	7.75501	21.5581	4.53156e-06	22nt	hyper
Chr2	9911200	9911300	7.92385	21.7068	2.71759e-06	22nt	hyper
Chr2	10090500	10090600	6.31035	20.3957	0.0106083	22nt	hyper
Chr2	10149300	10149400	6.72912	20.7086	0.00208546	22nt	hyper
Chr2	10319400	10319500	7.01855	20.9375	0.000453042	22nt	hyper
Chr2	10319500	10319600	9.19317	22.8773	7.95473e-12	22nt	hyper
Chr2	10319600	10319700	4.17423	22.4401	0.000124603	22nt	hyper
Chr2	10319700	10319800	9.55018	23.2183	1.20941e-12	22nt	hyper
Chr2	10319800	10319900	6.48131	20.5207	0.00795896	22nt	hyper
Chr2	10532500	10532600	6.49906	20.5339	0.0275372	22nt	hyper
Chr2	10566500	10566600	6.27123	20.3677	0.0263806	22nt	hyper
Chr2	10599600	10599700	7.04472	20.9586	0.000314424	22nt	hyper
Chr2	10747200	10747300	6.35939	20.4312	0.00852672	22nt	hyper
Chr2	10747500	10747600	6.37269	20.4408	0.0286612	22nt	hyper
Chr2	10814300	10814400	4.25521	21.5652	0.00860918	22nt	hyper
Chr2	11047100	11047200	4.21995	21.641	0.00416488	22nt	hyper
Chr2	11047200	11047300	2.37721	22.8562	0.0368639	22nt	hyper
Chr2	11056400	11056500	6.48244	20.5215	0.00372364	22nt	hyper
Chr2	11812800	11812900	2.64099	22.9226	0.0010094	22nt	hyper
Chr2	12498900	12499000	6.38511	20.4499	0.0258224	22nt	hyper
Chr2	13333000	13333100	6.46521	20.5087	0.00570427	22nt	hyper
Chr2	14139700	14139800	7.00591	20.9273	0.000259709	22nt	hyper
Chr2	15141300	15141400	6.3357	20.414	0.0121181	22nt	hyper
Chr2	17255600	17255700	6.37269	20.4408	0.0286612	22nt	hyper
Chr2	17634400	17634500	7.26275	21.1377	6.78813e-05	22nt	hyper
Chr2	17634500	17634600	6.57468	20.5906	0.00360004	22nt	hyper
Chr2	17634600	17634700	6.90595	20.8473	0.00294872	22nt	hyper
Chr2	17671500	17671600	3.92504	21.3681	0.0113719	22nt	hyper
Chr3	3063400	3063500	6.36666	20.4364	0.0163464	22nt	hyper
Chr3	3063500	3063600	9.76971	23.4297	6.52279e-14	22nt	hyper
Chr3	3205200	3205300	6.15793	20.2878	0.0292738	22nt	hyper
Chr3	5278100	5278200	6.12209	20.2629	0.0205648	22nt	hyper
Chr3	5983200	5983300	3.26885	21.6727	0.0241921	22nt	hyper
Chr3	8146200	8146300	6.51589	20.5464	0.0142736	22nt	hyper
Chr3	8218500	8218600	3.76605	22.5868	0.00320026	22nt	hyper
Chr3	8218600	8218700	6.35454	20.4276	0.0367147	22nt	hyper
Chr3	8240700	8240800	6.2922	20.3827	0.0356511	22nt	hyper
Chr3	8248000	8248100	6.55851	20.5784	0.00692583	22nt	hyper
Chr3	8294700	8294800	3.31788	21.6736	0.00851841	22nt	hyper
Chr3	8814800	8814900	6.12922	20.2678	0.0234989	22nt	hyper
Chr3	9149000	9149100	2.67038	22.9404	0.0047838	22nt	hyper
Chr3	9226800	9226900	6.55745	20.5776	0.0325482	22nt	hyper
Chr3	9329800	9329900	6.12922	20.2678	0.0234989	22nt	hyper
Chr3	9330000	9330100	6.31035	20.3957	0.0106083	22nt	hyper
Chr3	9330600	9330700	6.74254	20.719	0.00211885	22nt	hyper
Chr3	9385900	9386000	6.29727	20.3863	0.0178182	22nt	hyper
Chr3	9889600	9889700	6.76138	20.7336	0.0023562	22nt	hyper
Chr3	10139500	10139600	8.14459	21.9042	6.97488e-07	22nt	hyper
Chr3	10139600	10139700	6.32952	20.4095	0.029353	22nt	hyper
Chr3	10220300	10220400	6.52063	20.55	0.00440473	22nt	hyper
Chr3	10321800	10321900	6.00212	20.1809	0.0419609	22nt	hyper
Chr3	10701500	10701600	2.76435	22.4137	0.0134128	22nt	hyper
Chr3	10703700	10703800	7.07883	20.9863	0.000755118	22nt	hyper
Chr3	10741700	10741800	9.02404	22.7171	1.61789e-11	22nt	hyper
Chr3	10741800	10741900	6.17094	20.2968	0.0342945	22nt	hyper
Chr3	10817200	10817300	3.97694	22.2098	0.000662353	22nt	hyper
Chr3	10817300	10817400	2.58523	26.1698	0.000849839	22nt	hyper
Chr3	10817400	10817500	2.90939	24.882	0.000113117	22nt	hyper
Chr3	10817500	10817600	4.32946	23.7561	0.000175873	22nt	hyper
Chr3	10817600	10817700	3.37661	23.6873	0.00101276	22nt	hyper
Chr3	10817700	10817800	2.86521	25.3045	6.55224e-09	22nt	hyper
Chr3	10817900	10818000	2.58946	23.1882	0.000686217	22nt	hyper
Chr3	10818000	10818100	1.86288	22.4812	0.0426021	22nt	hyper
Chr3	10919500	10919600	3.80509	21.1995	0.0399992	22nt	hyper
Chr3	10919600	10919700	2.79058	22.1337	0.00868962	22nt	hyper
Chr3	10919700	10919800	3.89734	21.375	0.0295802	22nt	hyper
Chr3	11031300	11031400	7.45418	21.2987	1.17361e-05	22nt	hyper
Chr3	11031400	11031500	6.25958	20.3594	0.0207595	22nt	hyper
Chr3	11058200	11058300	6.22621	20.3357	0.0335177	22nt	hyper
Chr3	11717700	11717800	7.36335	21.2218	0.000104306	22nt	hyper
Chr3	11986500	11986600	2.91895	22.2168	0.00292272	22nt	hyper
Chr3	11986700	11986800	2.48658	23.3539	0.00692583	22nt	hyper
Chr3	11990300	11990400	6.81079	20.7722	0.00102556	22nt	hyper
Chr3	12122300	12122400	6.35331	20.4267	0.0246647	22nt	hyper
Chr3	12204300	12204400	6.03344	20.2021	0.0449861	22nt	hyper
Chr3	12314100	12314200	6.09993	20.2476	0.0314356	22nt	hyper
Chr3	12493600	12493700	6.15094	20.2829	0.0250197	22nt	hyper
Chr3	12731300	12731400	6.23812	20.3441	0.0263032	22nt	hyper
Chr3	12748300	12748400	7.62657	21.4464	7.04283e-05	22nt	hyper
Chr3	12748400	12748500	3.33542	25.3091	7.59002e-05	22nt	hyper
Chr3	12748500	12748600	2.53278	24.8974	1.26835e-06	22nt	hyper
Chr3	12748600	12748700	3.34446	25.1225	2.85264e-07	22nt	hyper
Chr3	12748700	12748800	2.97498	23.6564	0.00250921	22nt	hyper
Chr3	12748800	12748900	3.53304	23.5025	1.17599e-06	22nt	hyper
Chr3	12748900	12749000	4.09385	23.235	3.97266e-07	22nt	hyper
Chr3	12749000	12749100	3.63557	22.7943	0.0107679	22nt	hyper
Chr3	12749100	12749200	4.7414	22.0597	0.000726854	22nt	hyper
Chr3	12749200	12749300	7.61658	21.4378	1.22581e-05	22nt	hyper
Chr3	12889400	12889500	6.1847	20.3065	0.0176381	22nt	hyper
Chr3	12989500	12989600	6.36666	20.4364	0.0163464	22nt	hyper
Chr3	13133400	13133500	6.23812	20.3441	0.0263032	22nt	hyper
Chr3	13221300	13221400	6.40213	20.4623	0.0243318	22nt	hyper
Chr3	13223800	13223900	8.58292	22.3047	8.43715e-08	22nt	hyper
Chr3	13223900	13224000	6.88472	20.8305	0.00131365	22nt	hyper
Chr3	13494500	13494600	2.35888	23.5599	0.0010225	22nt	hyper
Chr3	13750500	13750600	6.39579	20.4577	0.0094925	22nt	hyper
Chr3	13810500	13810600	2.15166	22.9549	0.0114799	22nt	hyper
Chr3	13847200	13847300	6.9101	20.8506	0.00746357	22nt	hyper
Chr3	14177600	14177700	4.19382	21.619	0.00345176	22nt	hyper
Chr3	14246100	14246200	6.93971	20.8742	0.00146213	22nt	hyper
Chr3	14813700	14813800	6.50275	20.5366	0.0403433	22nt	hyper
Chr3	14861400	14861500	2.35103	22.047	0.0462488	22nt	hyper
Chr3	14861600	14861700	2.83237	25.0092	0.000234724	22nt	hyper
Chr3	14861800	14861900	4.1281	21.5344	0.0105699	22nt	hyper
Chr3	15004800	15004900	6.84995	20.803	0.00319624	22nt	hyper
Chr3	15429900	15430000	6.2056	20.3212	0.0139677	22nt	hyper
Chr3	16511700	16511800	1.44192	24.572	0.0148433	22nt	hyper
Chr3	16511900	16512000	1.80918	25.1402	0.00451323	22nt	hyper
Chr3	16755100	16755200	7.48202	21.3224	0.00206702	22nt	hyper
Chr3	17111600	17111700	6.17783	20.3017	0.0149894	22nt	hyper
Chr3	17520400	17520500	9.46411	23.1357	8.24795e-13	22nt	hyper
Chr3	18359600	18359700	1.88036	24.4002	0.0255042	22nt	hyper
Chr3	18373100	18373200	6.75643	20.7298	0.00158815	22nt	hyper
Chr3	18532000	18532100	6.31035	20.3957	0.0106083	22nt	hyper
Chr3	18791100	18791200	3.23166	23.0429	8.23366e-05	22nt	hyper
Chr3	19599900	19600000	7.28766	21.1584	7.21059e-05	22nt	hyper
Chr3	21327200	21327300	6.12922	20.2678	0.0234989	22nt	hyper
Chr3	21509000	21509100	6.11492	20.2579	0.0445212	22nt	hyper
Chr3	21981800	21981900	6.37148	20.4399	0.011693	22nt	hyper
Chr3	22113000	22113100	6.36545	20.4356	0.00623667	22nt	hyper
Chr3	22600200	22600300	6.15652	20.2868	0.0339131	22nt	hyper
Chr3	22748000	22748100	1.93997	24.7949	0.0218117	22nt	hyper
Chr3	22748100	22748200	2.32999	25.9993	1.55232e-05	22nt	hyper
Chr3	22748200	22748300	2.72883	25.5488	1.89124e-06	22nt	hyper
Chr3	22748300	22748400	3.71696	23.4857	8.29795e-06	22nt	hyper
Chr4	120000	120100	6.21904	20.3307	0.02557	22nt	hyper
Chr4	489400	489500	1.93682	22.8016	0.0319444	22nt	hyper
Chr4	604400	604500	3.14829	21.5222	0.0299762	22nt	hyper
Chr4	1027900	1028000	7.3006	21.1692	4.56887e-05	22nt	hyper
Chr4	1028000	1028100	8.62096	22.3399	2.23872e-07	22nt	hyper
Chr4	1610700	1610800	6.21904	20.3307	0.02557	22nt	hyper
Chr4	1689600	1689700	6.11492	20.2579	0.0445212	22nt	hyper
Chr4	2007400	2007500	6.29092	20.3818	0.00904695	22nt	hyper
Chr4	2236400	2236500	1.65932	23.8863	0.0232104	22nt	hyper
Chr4	2380900	2381000	6.13632	20.2727	0.0474406	22nt	hyper
Chr4	3276700	3276800	7.22322	21.1048	9.02457e-05	22nt	hyper
Chr4	3453400	3453500	1.55366	24.9999	0.0143069	22nt	hyper
Chr4	3453600	3453700	1.95416	23.2382	0.00810503	22nt	hyper
Chr4	3453900	3454000	6.96683	20.8959	0.0010667	22nt	hyper
Chr4	3948100	3948200	6.78416	20.7514	0.00869972	22nt	hyper
Chr4	4019800	4019900	7.71929	21.5269	2.71748e-06	22nt	hyper
Chr4	4021700	4021800	6.19153	20.3113	0.0382956	22nt	hyper
Chr4	4021900	4022000	6.25958	20.3594	0.0207595	22nt	hyper
Chr4	4050100	4050200	6.26476	20.3631	0.0146671	22nt	hyper
Chr4	4427500	4427600	2.11181	23.2733	0.00342873	22nt	hyper
Chr4	4473400	4473500	3.23658	21.6084	0.0368242	22nt	hyper
Chr4	4479400	4479500	6.29727	20.3863	0.0178182	22nt	hyper
Chr4	4677200	4677300	6.09265	20.2426	0.02557	22nt	hyper
Chr4	4770200	4770300	3.71308	21.1993	0.0295463	22nt	hyper
Chr4	5018000	5018100	6.0626	20.222	0.0360058	22nt	hyper
Chr4	5069600	5069700	6.03344	20.2021	0.0449861	22nt	hyper
Chr4	5268600	5268700	6.09265	20.2426	0.02557	22nt	hyper
Chr4	5423000	5423100	6.34062	20.4175	0.0111686	22nt	hyper
Chr4	5870700	5870800	6.15793	20.2878	0.0292738	22nt	hyper
Chr4	6280600	6280700	6.30406	20.3912	0.0282507	22nt	hyper
Chr4	6351600	6351700	7.49312	21.3318	1.4492e-05	22nt	hyper
Chr4	6563900	6564000	6.59065	20.6026	0.00361068	22nt	hyper
Chr4	7214500	7214600	1.57952	24.6288	0.0205956	22nt	hyper
Chr4	7214600	7214700	7.16854	21.0597	9.40405e-05	22nt	hyper
Chr4	7362100	7362200	4.27449	21.6568	0.00733816	22nt	hyper
Chr4	7675500	7675600	2.9256	22.5461	0.00165887	22nt	hyper
Chr4	7721100	7721200	4.10731	21.5172	0.00471599	22nt	hyper
Chr4	7821100	7821200	4.05633	21.5048	0.0122767	22nt	hyper
Chr4	7821300	7821400	1.30457	25.049	0.0293074	22nt	hyper
Chr4	7879900	7880000	6.03344	20.2021	0.0449861	22nt	hyper
Chr4	7880000	7880100	6.98267	20.9086	0.00060975	22nt	hyper
Chr4	8740600	8740700	6.63115	20.6334	0.00164727	22nt	hyper
Chr4	10229800	10229900	7.02162	20.94	0.000178574	22nt	hyper
Chr4	11678600	11678700	6.22486	20.3348	0.0372409	22nt	hyper
Chr4	12110800	12110900	6.73286	20.7115	0.00102979	22nt	hyper
Chr4	12306300	12306400	6.39459	20.4568	0.0459448	22nt	hyper
Chr4	12721500	12721600	7.66885	21.4831	3.81335e-06	22nt	hyper
Chr4	14432700	14432800	8.4435	22.1762	3.05508e-08	22nt	hyper
Chr4	14432800	14432900	6.95453	20.886	0.000440993	22nt	hyper
Chr4	14864900	14865000	7.1958	21.0822	6.07528e-05	22nt	hyper
Chr4	14988200	14988300	2.46238	23.5444	0.000676638	22nt	hyper
Chr4	15363000	15363100	6.93971	20.8742	0.00146213	22nt	hyper
Chr4	15548400	15548500	6.14391	20.278	0.0496245	22nt	hyper
Chr4	15548500	15548600	7.56076	21.3897	1.32474e-05	22nt	hyper
Chr4	15548600	15548700	5.13362	22.4422	1.44353e-05	22nt	hyper
Chr4	15629600	15629700	8.02234	21.7945	1.98317e-07	22nt	hyper
Chr4	15634400	15634500	6.41969	20.4752	0.00956863	22nt	hyper
Chr4	17413000	17413100	8.11561	21.8781	9.024e-08	22nt	hyper
Chr4	17413200	17413300	4.00631	22.276	0.019552	22nt	hyper
Chr5	1066400	1066500	4.09315	21.5352	0.0054352	22nt	hyper
Chr5	1066500	1066600	3.43132	21.7658	0.00437791	22nt	hyper
Chr5	1066700	1066800	6.41969	20.4752	0.00956863	22nt	hyper
Chr5	1229200	1229300	6.91815	20.857	0.00127078	22nt	hyper
Chr5	3628100	3628200	3.33564	21.7267	0.00635255	22nt	hyper
Chr5	4989700	4989800	7.35058	21.2111	3.23075e-05	22nt	hyper
Chr5	5858200	5858300	6.47573	20.5165	0.00852672	22nt	hyper
Chr5	7115400	7115500	3.82656	21.3181	0.0249681	22nt	hyper
Chr5	7372500	7372600	8.18711	21.9426	3.05762e-07	22nt	hyper
Chr5	7372600	7372700	5.41286	22.6659	2.02954e-06	22nt	hyper
Chr5	7372700	7372800	7.00281	20.9248	0.00033908	22nt	hyper
Chr5	7647700	7647800	2.58194	22.2505	0.0341581	22nt	hyper
Chr5	7728000	7728100	6.12922	20.2678	0.0234989	22nt	hyper
Chr5	7728100	7728200	5.16531	22.3597	1.14276e-05	22nt	hyper
Chr5	7728200	7728300	7.01855	20.9375	0.000453042	22nt	hyper
Chr5	7973000	7973100	7.14075	21.0369	0.000218927	22nt	hyper
Chr5	8226700	8226800	8.44636	22.1788	1.46165e-08	22nt	hyper
Chr5	8727000	8727100	4.01956	21.3711	0.0378086	22nt	hyper
Chr5	8928100	8928200	6.32285	20.4047	0.0149196	22nt	hyper
Chr5	9062000	9062100	6.44704	20.4953	0.0300936	22nt	hyper
Chr5	9062100	9062200	6.12922	20.2678	0.0234989	22nt	hyper
Chr5	9187600	9187700	6.21234	20.3259	0.0146671	22nt	hyper
Chr5	9386500	9386600	6.21234	20.3259	0.0146671	22nt	hyper
Chr5	9705400	9705500	6.57468	20.5906	0.00360004	22nt	hyper
Chr5	9740000	9740100	2.4155	22.8788	0.0274036	22nt	hyper
Chr5	9740100	9740200	2.14777	23.2022	0.0327329	22nt	hyper
Chr5	9894800	9894900	6.15793	20.2878	0.0292738	22nt	hyper
Chr5	10283600	10283700	6.1847	20.3065	0.0176381	22nt	hyper
Chr5	10358000	10358100	8.4584	22.1899	4.17386e-08	22nt	hyper
Chr5	10358100	10358200	4.35218	21.7529	0.00117492	22nt	hyper
Chr5	10378800	10378900	6.3357	20.414	0.0121181	22nt	hyper
Chr5	11015100	11015200	6.82436	20.7829	0.000563884	22nt	hyper
Chr5	11015200	11015300	6.23285	20.3404	0.0144314	22nt	hyper
Chr5	11215500	11215600	6.1847	20.3065	0.0176381	22nt	hyper
Chr5	11229200	11229300	3.22241	25.5784	0.00176821	22nt	hyper
Chr5	11229300	11229400	3.44293	24.4582	0.000314424	22nt	hyper
Chr5	11230400	11230500	7.30438	21.1724	2.88938e-05	22nt	hyper
Chr5	11230500	11230600	4.16897	24.5676	1.99076e-06	22nt	hyper
Chr5	11230600	11230700	3.50485	23.0245	6.93298e-06	22nt	hyper
Chr5	11230900	11231000	4.31671	23.0391	3.83147e-05	22nt	hyper
Chr5	11231000	11231100	5.09666	23.2225	3.81228e-08	22nt	hyper
Chr5	11231100	11231200	3.23564	21.5914	0.0153805	22nt	hyper
Chr5	11231600	11231700	2.35427	22.6762	0.0406256	22nt	hyper
Chr5	11231800	11231900	2.8597	24.617	0.00142462	22nt	hyper
Chr5	11232300	11232400	6.4607	20.5054	0.0140252	22nt	hyper
Chr5	11235000	11235100	3.68543	22.5325	0.00480371	22nt	hyper
Chr5	11236100	11236200	4.53664	21.8039	0.000693095	22nt	hyper
Chr5	11237100	11237200	6.32952	20.4095	0.029353	22nt	hyper
Chr5	11237400	11237500	3.13765	22.0142	0.0214779	22nt	hyper
Chr5	11239000	11239100	7.22322	21.1048	9.02457e-05	22nt	hyper
Chr5	11240700	11240800	7.65934	21.4748	1.78473e-05	22nt	hyper
Chr5	11240800	11240900	6.21234	20.3259	0.0146671	22nt	hyper
Chr5	11245200	11245300	3.74249	22.8977	0.0131249	22nt	hyper
Chr5	11245400	11245500	2.42526	24.0772	0.00632062	22nt	hyper
Chr5	11245800	11245900	4.33888	21.6354	0.00154763	22nt	hyper
Chr5	11249100	11249200	6.31035	20.3957	0.0106083	22nt	hyper
Chr5	11250500	11250600	2.30391	22.6411	0.0258166	22nt	hyper
Chr5	11250600	11250700	3.04416	24.119	5.56542e-05	22nt	hyper
Chr5	11253800	11253900	4.53121	22.7192	3.82298e-05	22nt	hyper
Chr5	11254300	11254400	7.06477	20.9749	0.00137732	22nt	hyper
Chr5	11254500	11254600	3.0368	23.8306	6.93298e-06	22nt	hyper
Chr5	11255600	11255700	6.3839	20.449	0.00715988	22nt	hyper
Chr5	11256300	11256400	6.52605	20.554	0.00277386	22nt	hyper
Chr5	11256400	11256500	3.01336	23.6687	1.26097e-06	22nt	hyper
Chr5	11260300	11260400	3.13556	22.001	0.0190002	22nt	hyper
Chr5	11264900	11265000	3.57385	21.8836	0.00183199	22nt	hyper
Chr5	11266100	11266200	2.98482	22.2707	0.0005845	22nt	hyper
Chr5	11266200	11266300	2.73337	22.088	0.0121878	22nt	hyper
Chr5	11266300	11266400	6.23285	20.3404	0.0144314	22nt	hyper
Chr5	11267200	11267300	6.21904	20.3307	0.02557	22nt	hyper
Chr5	11324500	11324600	1.67406	23.4274	0.0461644	22nt	hyper
Chr5	11324800	11324900	2.75427	23.3501	0.0063938	22nt	hyper
Chr5	11579200	11579300	6.29092	20.3818	0.00904695	22nt	hyper
Chr5	11605500	11605600	6.29092	20.3818	0.00904695	22nt	hyper
Chr5	11690000	11690100	3.78901	21.1868	0.041255	22nt	hyper
Chr5	11805600	11805700	6.49947	20.5342	0.0063712	22nt	hyper
Chr5	11813300	11813400	6.19884	20.3164	0.0341618	22nt	hyper
Chr5	11813900	11814000	1.74163	24.5733	0.0222665	22nt	hyper
Chr5	11818600	11818700	4.16483	21.4901	0.00418666	22nt	hyper
Chr5	11840600	11840700	6.83837	20.7939	0.0284931	22nt	hyper
Chr5	11848100	11848200	2.65797	23.621	0.00391143	22nt	hyper
Chr5	11849100	11849200	6.64255	20.6421	0.0321908	22nt	hyper
Chr5	11867600	11867700	6.79561	20.7603	0.0197547	22nt	hyper
Chr5	12075200	12075300	6.03344	20.2021	0.0449861	22nt	hyper
Chr5	12106700	12106800	6.26607	20.364	0.0225501	22nt	hyper
Chr5	12140200	12140300	6.24603	20.3498	0.0280167	22nt	hyper
Chr5	12143800	12143900	1.90814	24.3952	0.048999	22nt	hyper
Chr5	12148000	12148100	6.29727	20.3863	0.0178182	22nt	hyper
Chr5	12148200	12148300	6.22621	20.3357	0.0335177	22nt	hyper
Chr5	12148300	12148400	7.0891	20.9947	0.0207062	22nt	hyper
Chr5	12479000	12479100	6.85888	20.81	0.000469317	22nt	hyper
Chr5	12646900	12647000	6.09993	20.2476	0.0314356	22nt	hyper
Chr5	12811000	12811100	6.52173	20.5508	0.00916096	22nt	hyper
Chr5	12877500	12877600	7.47133	21.3133	5.86545e-05	22nt	hyper
Chr5	12885400	12885500	7.08497	20.9913	0.000624306	22nt	hyper
Chr5	12885500	12885600	5.25478	22.4409	2.89266e-05	22nt	hyper
Chr5	12886400	12886500	3.8653	22.1134	0.000386062	22nt	hyper
Chr5	13197600	13197700	6.58443	20.5979	0.00341164	22nt	hyper
Chr5	13197700	13197800	6.41852	20.4743	0.0172315	22nt	hyper
Chr5	13197800	13197900	7.57983	21.4061	1.60291e-05	22nt	hyper
Chr5	13197900	13198000	6.62171	20.6262	0.0164361	22nt	hyper
Chr5	13198000	13198100	6.84129	20.7962	0.000691399	22nt	hyper
Chr5	13199700	13199800	3.23655	22.4808	0.000105359	22nt	hyper
Chr5	13199800	13199900	1.98789	23.2817	0.0446893	22nt	hyper
Chr5	13321800	13321900	2.33663	22.3149	0.026195	22nt	hyper
Chr5	13372200	13372300	6.40169	20.462	0.0223888	22nt	hyper
Chr5	13376300	13376400	6.21234	20.3259	0.0146671	22nt	hyper
Chr5	13834700	13834800	6.17922	20.3026	0.0331306	22nt	hyper
Chr5	13893300	13893400	6.81964	20.7791	0.00691063	22nt	hyper
Chr5	14107000	14107100	8.45586	22.1876	4.39972e-09	22nt	hyper
Chr5	14245600	14245700	2.19769	22.9975	0.0346383	22nt	hyper
Chr5	14335900	14336000	6.95372	20.8854	0.00205046	22nt	hyper
Chr5	14379400	14379500	7.03003	20.9467	0.000555784	22nt	hyper
Chr5	14380700	14380800	6.2056	20.3212	0.0139677	22nt	hyper
Chr5	14590000	14590100	6.34186	20.4184	0.0112582	22nt	hyper
Chr5	14875200	14875300	6.12922	20.2678	0.0234989	22nt	hyper
Chr5	14968000	14968100	6.19884	20.3164	0.0341618	22nt	hyper
Chr5	15075200	15075300	2.26948	22.6401	0.00572058	22nt	hyper
Chr5	15110800	15110900	6.03344	20.2021	0.0449861	22nt	hyper
Chr5	15127200	15127300	6.25827	20.3585	0.0135772	22nt	hyper
Chr5	15665300	15665400	6.15793	20.2878	0.0292738	22nt	hyper
Chr5	15665900	15666000	7.82448	21.619	3.42161e-05	22nt	hyper
Chr5	16013400	16013500	6.94214	20.8761	0.000533816	22nt	hyper
Chr5	16100900	16101000	2.2858	25.3752	0.000578842	22nt	hyper
Chr5	16601100	16601200	3.85359	23.0184	1.94445e-07	22nt	hyper
Chr5	16705000	16705100	6.21234	20.3259	0.0146671	22nt	hyper
Chr5	16765400	16765500	6.25958	20.3594	0.0207595	22nt	hyper
Chr5	17263500	17263600	6.73882	20.7161	0.0142796	22nt	hyper
Chr5	17281900	17282000	6.12209	20.2629	0.0205648	22nt	hyper
Chr5	17396900	17397000	6.34186	20.4184	0.0112582	22nt	hyper
Chr5	17524300	17524400	1.84205	26.8415	0.00930536	22nt	hyper
Chr5	17582900	17583000	9.22121	22.9039	1.72293e-10	22nt	hyper
Chr5	17583000	17583100	5.16004	22.4663	7.55851e-06	22nt	hyper
Chr5	17652700	17652800	4.18826	21.5844	0.0029757	22nt	hyper
Chr5	17851200	17851300	1.80512	24.8348	0.00851056	22nt	hyper
Chr5	17851300	17851400	2.24113	23.4458	0.00930536	22nt	hyper
Chr5	17851400	17851500	2.20692	23.3382	0.00559727	22nt	hyper
Chr5	17851500	17851600	1.96389	24.9816	0.0310789	22nt	hyper
Chr5	17897400	17897500	2.91686	22.2151	0.000797341	22nt	hyper
Chr5	18065000	18065100	6.54257	20.5664	0.00381182	22nt	hyper
Chr5	18065100	18065200	8.37359	22.1121	5.38994e-09	22nt	hyper
Chr5	18065200	18065300	6.64674	23.8668	2.06453e-10	22nt	hyper
Chr5	18065300	18065400	6.39523	23.6246	8.74162e-10	22nt	hyper
Chr5	18065400	18065500	9.00779	22.7018	3.38396e-11	22nt	hyper
Chr5	18065500	18065600	11.1376	24.7669	1.94029e-22	22nt	hyper
Chr5	18065600	18065700	6.89041	23.986	1.31443e-11	22nt	hyper
Chr5	18065700	18065800	7.47761	24.5582	5.93837e-13	22nt	hyper
Chr5	18065800	18065900	8.33135	22.0736	2.03674e-08	22nt	hyper
Chr5	18196500	18196600	7.08645	20.9925	0.00024298	22nt	hyper
Chr5	18633700	18633800	3.23867	21.6485	0.0231615	22nt	hyper
Chr5	18641900	18642000	6.71365	20.6966	0.0018468	22nt	hyper
Chr5	18658100	18658200	6.49395	20.5301	0.0210694	22nt	hyper
Chr5	18669900	18670000	6.39579	20.4577	0.0094925	22nt	hyper
Chr5	19407400	19407500	6.21904	20.3307	0.02557	22nt	hyper
Chr5	19567800	19567900	6.9869	20.912	0.000328763	22nt	hyper
Chr5	19830000	19830100	2.59039	21.9549	0.0324738	22nt	hyper
Chr5	20394300	20394400	6.17783	20.3017	0.0149894	22nt	hyper
Chr5	20464500	20464600	8.68258	22.3972	5.99546e-09	22nt	hyper
Chr5	20575600	20575700	8.46551	22.1964	1.31807e-06	22nt	hyper
Chr5	20608900	20609000	4.3274	22.5597	0.0190741	22nt	hyper
Chr5	20630600	20630700	6.39105	20.4542	0.0304887	22nt	hyper
Chr5	21547300	21547400	2.8363	22.4724	0.00845166	22nt	hyper
Chr5	21785700	21785800	6.61053	20.6177	0.00169797	22nt	hyper
Chr5	21785800	21785900	3.8945	21.3727	0.0228359	22nt	hyper
Chr5	21934600	21934700	6.34799	20.4229	0.0197547	22nt	hyper
Chr5	22442600	22442700	6.79831	20.7624	0.00353589	22nt	hyper
Chr5	24068900	24069000	6.40213	20.4623	0.0243318	22nt	hyper
ChrC	45200	45300	6.03344	20.2021	0.0449861	22nt	hyper
Chr1	213700	213800	7.54126	21.373	6.7574e-05	23nt	hyper
Chr1	356900	357000	6.2056	20.3212	0.0360335	23nt	hyper
Chr1	2907200	2907300	6.32827	20.4086	0.0400726	23nt	hyper
Chr1	4720300	4720400	1.56646	24.3811	0.0408906	23nt	hyper
Chr1	5091800	5091900	7.36692	26.7136	1.7183e-30	23nt	hyper
Chr1	5098800	5098900	1.82288	23.1389	0.0373547	23nt	hyper
Chr1	5099000	5099100	2.62553	22.9208	0.00317292	23nt	hyper
Chr1	5632900	5633000	6.87287	20.8211	0.000737257	23nt	hyper
Chr1	6157400	6157500	2.50302	24.011	5.89171e-05	23nt	hyper
Chr1	6157500	6157600	3.28563	23.4912	1.16739e-06	23nt	hyper
Chr1	6157700	6157800	2.66843	22.7734	8.49301e-05	23nt	hyper
Chr1	6615600	6615700	7.17406	21.0643	0.000473938	23nt	hyper
Chr1	7071000	7071100	6.29092	20.3818	0.0203734	23nt	hyper
Chr1	7506400	7506500	3.61727	21.1247	0.0194541	23nt	hyper
Chr1	7506500	7506600	4.20339	22.3659	0.00104896	23nt	hyper
Chr1	7541100	7541200	7.74093	21.5458	6.27566e-07	23nt	hyper
Chr1	8455400	8455500	6.2056	20.3212	0.0360335	23nt	hyper
Chr1	8512000	8512100	4.07735	21.4924	0.00230672	23nt	hyper
Chr1	8540500	8540600	3.08746	22.6403	0.000714301	23nt	hyper
Chr1	8674300	8674400	7.03715	20.9525	5.94531e-05	23nt	hyper
Chr1	8791300	8791400	2.06042	22.7726	0.0236167	23nt	hyper
Chr1	8794200	8794300	2.23941	23.5491	0.0104738	23nt	hyper
Chr1	8837300	8837400	3.60828	21.1461	0.0240335	23nt	hyper
Chr1	8869400	8869500	4.52168	21.8679	0.0034334	23nt	hyper
Chr1	9012500	9012600	6.23812	20.3441	0.049873	23nt	hyper
Chr1	9758200	9758300	7.34547	21.2068	3.95536e-05	23nt	hyper
Chr1	9884100	9884200	7.17984	21.069	0.000570209	23nt	hyper
Chr1	9925100	9925200	2.66502	23.1289	0.0108666	23nt	hyper
Chr1	9925200	9925300	4.23331	21.6222	0.00321495	23nt	hyper
Chr1	10144800	10144900	7.71218	21.5207	3.16661e-07	23nt	hyper
Chr1	10144900	10145000	9.7368	23.3979	8.14351e-17	23nt	hyper
Chr1	10250100	10250200	7.02801	20.9451	0.00227653	23nt	hyper
Chr1	10349300	10349400	2.47558	22.6103	0.00485876	23nt	hyper
Chr1	10349400	10349500	4.21604	23.6834	8.09548e-10	23nt	hyper
Chr1	10363300	10363400	6.34799	20.4229	0.0301213	23nt	hyper
Chr1	10666200	10666300	6.90126	20.8436	0.000716775	23nt	hyper
Chr1	11050200	11050300	2.90819	21.3526	0.0343588	23nt	hyper
Chr1	11137800	11137900	6.45503	20.5012	0.0173218	23nt	hyper
Chr1	11550500	11550600	3.12317	22.3978	0.0316288	23nt	hyper
Chr1	11753400	11753500	2.40639	23.5827	0.00438134	23nt	hyper
Chr1	11900100	11900200	7.49091	21.3299	5.54621e-06	23nt	hyper
Chr1	11900400	11900500	7.6181	21.4391	2.06272e-06	23nt	hyper
Chr1	11935500	11935600	2.89771	23.9894	0.000148752	23nt	hyper
Chr1	11985100	11985200	7.07514	20.9833	0.000133022	23nt	hyper
Chr1	12014000	12014100	6.67543	20.6672	0.00111056	23nt	hyper
Chr1	12018900	12019000	6.73754	20.7151	0.00117956	23nt	hyper
Chr1	12140200	12140300	3.68595	21.2067	0.0257102	23nt	hyper
Chr1	12215200	12215300	2.05478	26.9586	1.33768e-05	23nt	hyper
Chr1	12525200	12525300	1.62519	23.7061	0.038615	23nt	hyper
Chr1	12684800	12684900	7.0791	20.9865	0.000182112	23nt	hyper
Chr1	12685000	12685100	6.36545	20.4356	0.0121434	23nt	hyper
Chr1	12830900	12831000	6.21234	20.3259	0.0364298	23nt	hyper
Chr1	12872200	12872300	2.40548	23.14	0.0111443	23nt	hyper
Chr1	12872300	12872400	2.8764	21.3128	0.0427971	23nt	hyper
Chr1	13127200	13127300	6.80246	20.7657	0.005638	23nt	hyper
Chr1	13176300	13176400	7.11529	21.016	4.01552e-05	23nt	hyper
Chr1	13258600	13258700	7.05702	20.9686	0.000352588	23nt	hyper
Chr1	13259100	13259200	6.89678	20.84	0.000516123	23nt	hyper
Chr1	13259200	13259300	7.02239	20.9406	0.000125173	23nt	hyper
Chr1	13559700	13559800	4.76855	22.0056	1.34021e-05	23nt	hyper
Chr1	13581400	13581500	1.67401	23.5514	0.0283287	23nt	hyper
Chr1	13931500	13931600	2.11562	22.9493	0.0319844	23nt	hyper
Chr1	13931600	13931700	6.41386	20.4709	0.00976373	23nt	hyper
Chr1	13931700	13931800	1.89003	24.3402	0.00423042	23nt	hyper
Chr1	14474400	14474500	6.59823	20.6084	0.043159	23nt	hyper
Chr1	14953400	14953500	6.29092	20.3818	0.0203734	23nt	hyper
Chr1	14955800	14955900	6.55429	20.5752	0.0177954	23nt	hyper
Chr1	15000200	15000300	6.80188	20.7652	0.00037011	23nt	hyper
Chr1	15052000	15052100	3.77241	21.246	0.039639	23nt	hyper
Chr1	15181400	15181500	6.71934	20.701	0.00165235	23nt	hyper
Chr1	15416100	15416200	6.87287	20.8211	0.000737257	23nt	hyper
Chr1	15507300	15507400	2.66887	21.6693	0.0381442	23nt	hyper
Chr1	15825600	15825700	1.85295	22.9628	0.0130473	23nt	hyper
Chr1	15925200	15925300	3.22142	22.1487	0.0052591	23nt	hyper
Chr1	16125500	16125600	3.61541	21.0522	0.0283589	23nt	hyper
Chr1	16186000	16186100	7.72636	21.5331	1.24435e-05	23nt	hyper
Chr1	16187500	16187600	5.04648	25.4299	1.45543e-15	23nt	hyper
Chr1	16187600	16187700	4.01447	21.3669	0.029852	23nt	hyper
Chr1	16187700	16187800	7.10031	21.0038	0.0018683	23nt	hyper
Chr1	16188500	16188600	7.00774	24.2168	9.5343e-14	23nt	hyper
Chr1	16214000	16214100	3.75197	21.1578	0.0432734	23nt	hyper
Chr1	16219000	16219100	4.65928	24.862	4.98741e-05	23nt	hyper
Chr1	16219100	16219200	6.68029	20.671	0.00217956	23nt	hyper
Chr1	16219200	16219300	7.5904	21.4152	3.92195e-06	23nt	hyper
Chr1	16221700	16221800	3.76871	21.1709	0.0159641	23nt	hyper
Chr1	16221800	16221900	3.66592	21.9607	0.00188925	23nt	hyper
Chr1	16223200	16223300	3.4963	23.8652	0.00527195	23nt	hyper
Chr1	16223300	16223400	9.41241	23.0862	7.49003e-15	23nt	hyper
Chr1	16223400	16223500	6.57468	20.5906	0.0039044	23nt	hyper
Chr1	16224400	16224500	8.23315	21.9843	1.0778e-08	23nt	hyper
Chr1	16224500	16224600	6.40213	20.4623	0.0320589	23nt	hyper
Chr1	16224600	16224700	6.61156	20.6185	0.00551052	23nt	hyper
Chr1	16224700	16224800	3.33104	21.7229	0.00265726	23nt	hyper
Chr1	16226500	16226600	4.97133	23.0622	5.5516e-06	23nt	hyper
Chr1	16226600	16226700	4.43631	23.4952	0.007	23nt	hyper
Chr1	16227500	16227600	6.47083	20.5129	0.0162981	23nt	hyper
Chr1	16585700	16585800	6.35939	20.4312	0.0160036	23nt	hyper
Chr1	16628500	16628600	2.75364	21.7347	0.00375673	23nt	hyper
Chr1	17021900	17022000	1.8232	23.484	0.0373415	23nt	hyper
Chr1	17554700	17554800	3.08097	24.2604	1.06498e-07	23nt	hyper
Chr1	17577100	17577200	3.85719	22.1633	4.82406e-05	23nt	hyper
Chr1	17866800	17866900	8.50843	22.2359	8.35148e-09	23nt	hyper
Chr1	17873800	17873900	6.58547	20.5987	0.00522794	23nt	hyper
Chr1	18033800	18033900	2.98705	23.0217	0.000325799	23nt	hyper
Chr1	18033900	18034000	4.27162	21.5789	0.00268456	23nt	hyper
Chr1	18165700	18165800	3.02082	21.9353	0.016566	23nt	hyper
Chr1	18858300	18858400	6.82525	20.7835	0.00153733	23nt	hyper
Chr1	18973900	18974000	4.52399	22.6524	0.000203368	23nt	hyper
Chr1	18974000	18974100	4.49987	21.849	8.66149e-05	23nt	hyper
Chr1	18974100	18974200	3.87074	23.3608	1.06073e-06	23nt	hyper
Chr1	18994800	18994900	4.16683	24.5694	9.40675e-12	23nt	hyper
Chr1	19340000	19340100	6.21234	20.3259	0.0364298	23nt	hyper
Chr1	19343400	19343500	6.35939	20.4312	0.0160036	23nt	hyper
Chr1	19634200	19634300	6.23946	20.3451	0.0328104	23nt	hyper
Chr1	19986900	19987000	6.69034	20.6787	0.000929189	23nt	hyper
Chr1	20089400	20089500	6.21234	20.3259	0.0364298	23nt	hyper
Chr1	20177900	20178000	6.55322	20.5744	0.0035617	23nt	hyper
Chr1	20207700	20207800	6.74719	20.7226	0.000488761	23nt	hyper
Chr1	20322400	20322500	7.40537	21.2573	6.9687e-06	23nt	hyper
Chr1	20322500	20322600	3.0812	23.3024	0.00138569	23nt	hyper
Chr1	20684300	20684400	4.2056	21.5239	0.00706315	23nt	hyper
Chr1	20684400	20684500	3.45668	21.7701	0.00377739	23nt	hyper
Chr1	20684600	20684700	1.86043	23.1695	0.0287449	23nt	hyper
Chr1	20684700	20684800	2.47141	22.5968	0.00431197	23nt	hyper
Chr1	21280500	21280600	6.90095	20.8433	0.00131946	23nt	hyper
Chr1	21281600	21281700	4.9176	22.1374	4.23897e-06	23nt	hyper
Chr1	21639700	21639800	7.06698	20.9767	6.27235e-05	23nt	hyper
Chr1	21766600	21766700	3.83293	22.0857	0.00288298	23nt	hyper
Chr1	21791600	21791700	6.80634	20.7687	0.000270317	23nt	hyper
Chr1	21816000	21816100	6.43055	20.4832	0.0103136	23nt	hyper
Chr1	21827800	21827900	6.4607	20.5054	0.0169028	23nt	hyper
Chr1	21933000	21933100	2.42214	22.135	0.0249976	23nt	hyper
Chr1	22079800	22079900	8.19108	21.9462	1.32322e-08	23nt	hyper
Chr1	22079900	22080000	8.90139	22.6016	1.35642e-11	23nt	hyper
Chr1	22226600	22226700	6.51519	20.5459	0.0163169	23nt	hyper
Chr1	22226800	22226900	2.92412	21.8305	0.0217128	23nt	hyper
Chr1	22256000	22256100	2.51874	22.1937	0.00196627	23nt	hyper
Chr1	22261500	22261600	3.28832	23.1004	1.82873e-05	23nt	hyper
Chr1	22330500	22330600	7.86098	21.6512	2.24251e-07	23nt	hyper
Chr1	22330600	22330700	9.07754	22.7677	5.4198e-13	23nt	hyper
Chr1	22330700	22330800	7.99298	21.7683	1.81906e-07	23nt	hyper
Chr1	22618200	22618300	1.88955	23.7274	0.000984501	23nt	hyper
Chr1	23933100	23933200	6.34675	20.422	0.0339703	23nt	hyper
Chr1	23950300	23950400	6.25827	20.3585	0.0294203	23nt	hyper
Chr1	24215100	24215200	2.3648	22.0576	0.0301379	23nt	hyper
Chr1	24270400	24270500	3.07421	23.7523	6.44517e-06	23nt	hyper
Chr1	24276400	24276500	6.60504	20.6135	0.0148402	23nt	hyper
Chr1	24359500	24359600	4.31799	21.6178	0.000492187	23nt	hyper
Chr1	24359600	24359700	3.64224	21.144	0.0226638	23nt	hyper
Chr1	24359700	24359800	3.72977	23.6844	8.91387e-08	23nt	hyper
Chr1	24359800	24359900	4.05375	22.8695	4.92284e-05	23nt	hyper
Chr1	24359900	24360000	6.96254	20.8924	0.000218073	23nt	hyper
Chr1	24447800	24447900	3.78857	22.0064	0.00920774	23nt	hyper
Chr1	24447900	24448000	3.93205	22.2279	3.12139e-05	23nt	hyper
Chr1	24604300	24604400	6.88924	20.834	0.000263316	23nt	hyper
Chr1	24604400	24604500	6.6251	20.6288	0.00362757	23nt	hyper
Chr1	24604500	24604600	7.84645	21.6384	1.15677e-07	23nt	hyper
Chr1	24625300	24625400	7.18189	21.0707	2.53502e-05	23nt	hyper
Chr1	24625400	24625500	6.34062	20.4175	0.0199203	23nt	hyper
Chr1	24625500	24625600	3.7946	21.2926	0.0263601	23nt	hyper
Chr1	24625600	24625700	7.84211	21.6346	8.12371e-08	23nt	hyper
Chr1	24626600	24626700	6.21234	20.3259	0.0364298	23nt	hyper
Chr1	24651300	24651400	7.93259	21.7146	1.05461e-07	23nt	hyper
Chr1	24675700	24675800	3.00006	25.5519	2.16037e-08	23nt	hyper
Chr1	24675800	24675900	6.98347	20.9092	0.000519746	23nt	hyper
Chr1	24810400	24810500	3.38012	23.4022	9.5643e-05	23nt	hyper
Chr1	24877100	24877200	1.36621	25.0837	0.0383921	23nt	hyper
Chr1	25204000	25204100	1.98836	22.2307	0.0301493	23nt	hyper
Chr1	26185900	26186000	3.02348	23.2502	0.00620079	23nt	hyper
Chr1	26395100	26395200	8.0864	21.8519	6.30455e-05	23nt	hyper
Chr1	26771300	26771400	6.93889	20.8735	0.000181297	23nt	hyper
Chr1	29390600	29390700	5.84099	22.9832	2.16037e-08	23nt	hyper
Chr1	29611900	29612000	6.63115	20.6334	0.00153359	23nt	hyper
Chr2	145700	145800	3.5697	21.0173	0.0400995	23nt	hyper
Chr2	258900	259000	5.20069	22.4715	9.78529e-07	23nt	hyper
Chr2	259000	259100	3.93738	21.3047	0.00480219	23nt	hyper
Chr2	259100	259200	7.75194	21.5554	1.04824e-05	23nt	hyper
Chr2	259200	259300	6.98267	20.9086	0.000279161	23nt	hyper
Chr2	713900	714000	2.48561	21.874	0.0159133	23nt	hyper
Chr2	749500	749600	6.41969	20.4752	0.0141238	23nt	hyper
Chr2	817400	817500	6.44935	20.497	0.0370781	23nt	hyper
Chr2	856900	857000	7.41379	21.2644	3.27214e-06	23nt	hyper
Chr2	857000	857100	5.15547	22.3508	1.52951e-05	23nt	hyper
Chr2	999100	999200	6.90542	20.8469	0.000218546	23nt	hyper
Chr2	1076700	1076800	6.2056	20.3212	0.0360335	23nt	hyper
Chr2	1076800	1076900	6.68127	20.6717	0.00537503	23nt	hyper
Chr2	1076900	1077000	6.51044	20.5424	0.00768718	23nt	hyper
Chr2	1179200	1179300	3.85761	21.241	0.0277182	23nt	hyper
Chr2	1318600	1318700	6.77996	20.7481	0.00132923	23nt	hyper
Chr2	1359900	1360000	8.06917	21.8364	1.35962e-08	23nt	hyper
Chr2	1886700	1886800	6.32827	20.4086	0.0400726	23nt	hyper
Chr2	1889700	1889800	6.4255	20.4794	0.0270788	23nt	hyper
Chr2	2002000	2002100	6.59477	20.6057	0.0028118	23nt	hyper
Chr2	2148200	2148300	6.71461	20.6974	0.000920964	23nt	hyper
Chr2	2273700	2273800	3.58076	21.0257	0.0355446	23nt	hyper
Chr2	2413000	2413100	3.79608	21.2648	0.0234159	23nt	hyper
Chr2	2451200	2451300	6.35331	20.4267	0.0363117	23nt	hyper
Chr2	3007300	3007400	6.35331	20.4267	0.0363117	23nt	hyper
Chr2	3017900	3018000	6.41386	20.4709	0.00976373	23nt	hyper
Chr2	3065800	3065900	4.07683	21.492	0.0012911	23nt	hyper
Chr2	3066500	3066600	3.19049	23.4035	5.97875e-07	23nt	hyper
Chr2	3867300	3867400	6.17783	20.3017	0.0405475	23nt	hyper
Chr2	4034000	4034100	7.45418	21.2987	3.62759e-06	23nt	hyper
Chr2	4036000	4036100	2.96518	21.396	0.0254656	23nt	hyper
Chr2	4217400	4217500	6.72782	20.7076	0.0214126	23nt	hyper
Chr2	4707000	4707100	6.50933	20.5415	0.00767068	23nt	hyper
Chr2	5199400	5199500	6.81522	20.7757	0.00125098	23nt	hyper
Chr2	5200100	5200200	6.81522	20.7757	0.00125098	23nt	hyper
Chr2	5202000	5202100	3.41731	23.7393	3.2135e-06	23nt	hyper
Chr2	5202100	5202200	3.81806	23.3133	5.82128e-05	23nt	hyper
Chr2	5202800	5202900	3.26055	23.0413	5.32364e-06	23nt	hyper
Chr2	5203500	5203600	7.55104	21.3814	1.36781e-06	23nt	hyper
Chr2	5205100	5205200	5.75628	23.0178	3.3367e-09	23nt	hyper
Chr2	5205500	5205600	7.21294	21.0963	2.07686e-05	23nt	hyper
Chr2	5272800	5272900	6.3839	20.449	0.01264	23nt	hyper
Chr2	5485500	5485600	3.04423	21.4949	0.0315247	23nt	hyper
Chr2	5564600	5564700	6.49947	20.5342	0.00767047	23nt	hyper
Chr2	5575500	5575600	2.56977	21.5939	0.0332322	23nt	hyper
Chr2	5636600	5636700	2.15032	23.6449	0.00212068	23nt	hyper
Chr2	5761500	5761600	6.37148	20.4399	0.0189121	23nt	hyper
Chr2	5786000	5786100	6.28455	20.3772	0.0214909	23nt	hyper
Chr2	5809800	5809900	4.26023	21.6448	0.00105757	23nt	hyper
Chr2	5812500	5812600	6.25958	20.3594	0.0392434	23nt	hyper
Chr2	5906200	5906300	5.89943	23.0381	3.38491e-10	23nt	hyper
Chr2	6012200	6012300	6.41852	20.4743	0.0229182	23nt	hyper
Chr2	6258600	6258700	6.21234	20.3259	0.0364298	23nt	hyper
Chr2	6258700	6258800	6.408	20.4666	0.0137324	23nt	hyper
Chr2	6268400	6268500	1.84495	22.468	0.0437936	23nt	hyper
Chr2	6382500	6382600	6.44777	20.4958	0.0272354	23nt	hyper
Chr2	6390100	6390200	6.6855	20.675	0.00194109	23nt	hyper
Chr2	6390200	6390300	7.60672	21.4293	2.04607e-05	23nt	hyper
Chr2	6411100	6411200	6.40169	20.462	0.0296978	23nt	hyper
Chr2	6585900	6586000	6.74626	20.7219	0.00139123	23nt	hyper
Chr2	6923900	6924000	6.36545	20.4356	0.0121434	23nt	hyper
Chr2	7184400	7184500	4.25424	21.5644	0.000668946	23nt	hyper
Chr2	7184500	7184600	3.0493	25.1881	9.5643e-05	23nt	hyper
Chr2	7184600	7184700	3.61257	24.6206	2.08404e-06	23nt	hyper
Chr2	7184700	7184800	4.41495	25.1566	1.59488e-06	23nt	hyper
Chr2	7184800	7184900	3.809	24.3859	9.12374e-07	23nt	hyper
Chr2	7184900	7185000	4.80562	23.9346	2.70026e-05	23nt	hyper
Chr2	7185000	7185100	5.90439	23.1572	8.78113e-09	23nt	hyper
Chr2	7185100	7185200	5.83434	23.0912	5.44991e-08	23nt	hyper
Chr2	7185200	7185300	3.46452	21.008	0.0427971	23nt	hyper
Chr2	7290500	7290600	1.84049	23.4812	0.00247076	23nt	hyper
Chr2	7290600	7290700	2.44804	24.2351	0.000104735	23nt	hyper
Chr2	7294400	7294500	6.60542	20.6138	0.00312198	23nt	hyper
Chr2	7728800	7728900	7.17199	21.0626	3.11469e-05	23nt	hyper
Chr2	8332800	8332900	6.32285	20.4047	0.0257255	23nt	hyper
Chr2	8332900	8333000	3.40238	22.9349	5.90568e-06	23nt	hyper
Chr2	8333000	8333100	3.24322	21.5974	0.00935113	23nt	hyper
Chr2	8352800	8352900	7.00669	20.9279	8.85695e-05	23nt	hyper
Chr2	8371200	8371300	2.72686	24.9787	2.20871e-06	23nt	hyper
Chr2	8915400	8915500	4.02974	23.1769	3.4807e-09	23nt	hyper
Chr2	8915500	8915600	4.20624	21.6295	0.0172217	23nt	hyper
Chr2	9261800	9261900	6.31035	20.3957	0.021429	23nt	hyper
Chr2	9419500	9419600	6.60542	20.6138	0.00312198	23nt	hyper
Chr2	9610900	9611000	3.35208	21.74	0.0473589	23nt	hyper
Chr2	9670900	9671000	7.75932	21.5619	3.16661e-07	23nt	hyper
Chr2	9712800	9712900	4.46159	21.8161	0.000812265	23nt	hyper
Chr2	9712900	9713000	4.23961	21.6274	0.00101654	23nt	hyper
Chr2	9910100	9910200	8.65233	22.369	0.000113694	23nt	hyper
Chr2	9910900	9911000	7.04094	20.9556	6.69647e-05	23nt	hyper
Chr2	9911000	9911100	7.98317	21.7595	2.97533e-08	23nt	hyper
Chr2	9911100	9911200	8.58632	22.3079	1.34041e-10	23nt	hyper
Chr2	9911200	9911300	4.39088	21.7859	0.000166907	23nt	hyper
Chr2	10006300	10006400	6.2056	20.3212	0.0360335	23nt	hyper
Chr2	10319500	10319600	5.87064	23.0928	4.8745e-09	23nt	hyper
Chr2	10319600	10319700	7.74279	21.5474	1.8041e-07	23nt	hyper
Chr2	10319700	10319800	7.10782	21.0099	0.000181476	23nt	hyper
Chr2	10532500	10532600	6.5415	20.5656	0.00753344	23nt	hyper
Chr2	10532600	10532700	7.2651	21.1396	0.000630468	23nt	hyper
Chr2	10628700	10628800	4.54362	21.8869	0.000132563	23nt	hyper
Chr2	10747400	10747500	6.41852	20.4743	0.0229182	23nt	hyper
Chr2	10814300	10814400	2.88299	22.5109	0.000920964	23nt	hyper
Chr2	10944600	10944700	3.70897	22.5138	0.000445545	23nt	hyper
Chr2	11047000	11047100	6.95214	20.8841	0.00203468	23nt	hyper
Chr2	11047100	11047200	6.80279	20.7659	0.000934502	23nt	hyper
Chr2	11047200	11047300	2.49764	22.6351	0.0137162	23nt	hyper
Chr2	11047300	11047400	2.33781	22.6722	0.0307233	23nt	hyper
Chr2	11077300	11077400	2.05821	23.4798	0.0216747	23nt	hyper
Chr2	11361600	11361700	6.51044	20.5424	0.00768718	23nt	hyper
Chr2	11561900	11562000	6.79799	20.7622	0.00221322	23nt	hyper
Chr2	11812800	11812900	3.0147	24.022	1.13785e-06	23nt	hyper
Chr2	11812900	11813000	3.22997	21.6415	0.00976373	23nt	hyper
Chr2	12834100	12834200	2.59995	22.7347	0.00521067	23nt	hyper
Chr2	13095100	13095200	7.23938	21.1182	1.32346e-05	23nt	hyper
Chr2	14139600	14139700	8.04858	21.818	1.2863e-08	23nt	hyper
Chr2	16082700	16082800	2.95588	21.8943	0.00626348	23nt	hyper
Chr2	17499200	17499300	6.32952	20.4095	0.0432734	23nt	hyper
Chr2	17634400	17634500	7.46571	21.3085	3.12438e-06	23nt	hyper
Chr2	17634500	17634600	6.84682	20.8005	0.00478877	23nt	hyper
Chr2	17634600	17634700	7.10709	21.0094	0.000683042	23nt	hyper
Chr2	17671800	17671900	6.78449	20.7516	0.000602607	23nt	hyper
Chr3	667000	667100	6.91288	20.8528	0.00265449	23nt	hyper
Chr3	1122000	1122100	5.12731	23.3277	5.54621e-06	23nt	hyper
Chr3	3063400	3063500	6.45503	20.5012	0.0173218	23nt	hyper
Chr3	3063500	3063600	11.1225	24.752	2.87737e-25	23nt	hyper
Chr3	3527100	3527200	3.60467	21.9487	0.0021808	23nt	hyper
Chr3	5643400	5643500	1.5024	24.3438	0.0350314	23nt	hyper
Chr3	6992700	6992800	7.42296	21.2722	0.0232748	23nt	hyper
Chr3	7094200	7094300	2.93721	21.8794	0.00418034	23nt	hyper
Chr3	7232100	7232200	3.10301	21.5408	0.0212796	23nt	hyper
Chr3	7238300	7238400	4.25825	21.5677	0.00441328	23nt	hyper
Chr3	7698900	7699000	3.44159	21.7578	0.0220993	23nt	hyper
Chr3	7749000	7749100	6.95935	20.8899	0.000150969	23nt	hyper
Chr3	8029400	8029500	7.58696	21.4123	7.844e-06	23nt	hyper
Chr3	8218500	8218600	8.59192	22.313	1.66187e-09	23nt	hyper
Chr3	8218600	8218700	6.91371	20.8535	0.000255464	23nt	hyper
Chr3	8245000	8245100	6.40682	20.4657	0.0157547	23nt	hyper
Chr3	8814800	8814900	7.57481	21.4018	1.86656e-05	23nt	hyper
Chr3	9329700	9329800	7.50743	21.344	3.28289e-05	23nt	hyper
Chr3	9330000	9330100	7.00669	20.9279	8.85695e-05	23nt	hyper
Chr3	9330500	9330600	6.69034	20.6787	0.000929189	23nt	hyper
Chr3	9330700	9330800	6.80634	20.7687	0.000270317	23nt	hyper
Chr3	9472900	9473000	6.50933	20.5415	0.00767068	23nt	hyper
Chr3	9616100	9616200	3.78102	21.1806	0.0280145	23nt	hyper
Chr3	9889600	9889700	6.83401	20.7904	0.00612139	23nt	hyper
Chr3	10139600	10139700	8.4475	22.1799	2.83226e-10	23nt	hyper
Chr3	10146800	10146900	3.06379	24.0375	0.00062373	23nt	hyper
Chr3	10220300	10220400	3.7142	21.1284	0.0434983	23nt	hyper
Chr3	10535100	10535200	6.66628	20.6602	0.00806476	23nt	hyper
Chr3	10741700	10741800	6.93937	24.0334	1.22206e-13	23nt	hyper
Chr3	10741800	10741900	8.25618	22.0051	4.44161e-08	23nt	hyper
Chr3	10817000	10817100	2.18318	22.5428	0.031865	23nt	hyper
Chr3	10817100	10817200	3.56328	23.0861	3.80493e-06	23nt	hyper
Chr3	10817200	10817300	2.692	23.1223	6.01029e-05	23nt	hyper
Chr3	10817300	10817400	2.54537	25.2339	3.00851e-07	23nt	hyper
Chr3	10817400	10817500	2.92369	24.1961	0.000157278	23nt	hyper
Chr3	10817500	10817600	3.37634	23.1125	0.0205534	23nt	hyper
Chr3	10817700	10817800	2.32847	24.5083	0.000212261	23nt	hyper
Chr3	10817800	10817900	2.61736	23.1951	0.000233829	23nt	hyper
Chr3	10817900	10818000	2.33775	24.3976	0.00195776	23nt	hyper
Chr3	10919600	10919700	4.18873	21.5848	0.00145556	23nt	hyper
Chr3	11031300	11031400	7.81622	21.6118	4.76858e-07	23nt	hyper
Chr3	11040900	11041000	7.1958	21.0822	2.24067e-05	23nt	hyper
Chr3	11166400	11166500	4.39528	21.6831	0.00589083	23nt	hyper
Chr3	11502000	11502100	6.31661	20.4002	0.0169028	23nt	hyper
Chr3	11588800	11588900	6.31661	20.4002	0.0169028	23nt	hyper
Chr3	11637500	11637600	6.30908	20.3948	0.0328104	23nt	hyper
Chr3	11638400	11638500	6.63115	20.6334	0.00153359	23nt	hyper
Chr3	11671800	11671900	6.51044	20.5424	0.00768718	23nt	hyper
Chr3	11717700	11717800	7.06001	20.971	0.000110454	23nt	hyper
Chr3	11717800	11717900	6.25958	20.3594	0.0392434	23nt	hyper
Chr3	12027100	12027200	6.29092	20.3818	0.0203734	23nt	hyper
Chr3	12027200	12027300	6.2056	20.3212	0.0360335	23nt	hyper
Chr3	12090500	12090600	6.72817	20.7079	0.000683042	23nt	hyper
Chr3	12221800	12221900	6.48244	20.5215	0.00551786	23nt	hyper
Chr3	12314000	12314100	6.1847	20.3065	0.0440982	23nt	hyper
Chr3	12467500	12467600	6.1847	20.3065	0.0440982	23nt	hyper
Chr3	12498200	12498300	6.29727	20.3863	0.0321445	23nt	hyper
Chr3	12721500	12721600	2.43012	22.3597	0.0115228	23nt	hyper
Chr3	12729800	12729900	6.37148	20.4399	0.0189121	23nt	hyper
Chr3	12748400	12748500	3.20531	24.7257	3.62572e-05	23nt	hyper
Chr3	12748500	12748600	3.60145	23.134	6.52261e-05	23nt	hyper
Chr3	12748600	12748700	2.78967	24.5878	4.37833e-07	23nt	hyper
Chr3	12748700	12748800	8.79028	22.4976	6.66697e-12	23nt	hyper
Chr3	12748800	12748900	3.95855	23.1343	1.27916e-07	23nt	hyper
Chr3	12748900	12749000	3.05869	22.897	0.00141093	23nt	hyper
Chr3	12749000	12749100	4.84339	23.0633	3.18177e-05	23nt	hyper
Chr3	12749100	12749200	4.20542	21.5237	0.00080952	23nt	hyper
Chr3	12866600	12866700	6.37148	20.4399	0.0189121	23nt	hyper
Chr3	12984000	12984100	6.65112	20.6486	0.0188962	23nt	hyper
Chr3	13043800	13043900	3.58467	21.0995	0.0318439	23nt	hyper
Chr3	13221200	13221300	3.7781	21.1783	0.0328047	23nt	hyper
Chr3	13223800	13223900	3.81608	22.9631	0.000318311	23nt	hyper
Chr3	13223900	13224000	7.43661	21.2837	5.57651e-05	23nt	hyper
Chr3	13297100	13297200	6.71082	20.6945	0.00618163	23nt	hyper
Chr3	13370800	13370900	6.91371	20.8535	0.000255464	23nt	hyper
Chr3	13614800	13614900	6.58961	20.6018	0.00216825	23nt	hyper
Chr3	13650800	13650900	2.41426	22.3614	0.00257651	23nt	hyper
Chr3	13810300	13810400	6.31661	20.4002	0.0169028	23nt	hyper
Chr3	13847200	13847300	7.6007	21.4241	0.000216373	23nt	hyper
Chr3	14464500	14464600	6.77509	20.7443	0.000723719	23nt	hyper
Chr3	14465300	14465400	6.25827	20.3585	0.0294203	23nt	hyper
Chr3	14861400	14861500	2.47152	22.1399	0.0370781	23nt	hyper
Chr3	14861700	14861800	2.39019	23.914	0.00239522	23nt	hyper
Chr3	15076600	15076700	3.88565	21.2633	0.0229436	23nt	hyper
Chr3	15384600	15384700	6.43171	20.484	0.0146492	23nt	hyper
Chr3	16067500	16067600	7.13793	21.0346	0.00100412	23nt	hyper
Chr3	16326200	16326300	3.99261	22.2404	0.000555918	23nt	hyper
Chr3	16755100	16755200	9.36002	23.0362	4.33886e-15	23nt	hyper
Chr3	17416200	17416300	6.23946	20.3451	0.0328104	23nt	hyper
Chr3	17520400	17520500	7.19634	24.3673	6.32404e-15	23nt	hyper
Chr3	17520500	17520600	7.18625	21.0743	0.00227298	23nt	hyper
Chr3	17861500	17861600	6.29092	20.3818	0.0203734	23nt	hyper
Chr3	18255700	18255800	4.28615	21.5911	0.00191422	23nt	hyper
Chr3	18373100	18373200	6.75182	20.7262	0.000455995	23nt	hyper
Chr3	18532000	18532100	7.3178	21.1836	0.000128242	23nt	hyper
Chr3	18737000	18737100	2.11066	21.8837	0.0380919	23nt	hyper
Chr3	18884200	18884300	2.26939	22.2293	0.0203734	23nt	hyper
Chr3	19298800	19298900	1.43678	25.6062	0.00942798	23nt	hyper
Chr3	19599900	19600000	6.93453	20.8701	0.000437238	23nt	hyper
Chr3	19673000	19673100	6.53253	20.5589	0.0112286	23nt	hyper
Chr3	20930600	20930700	5.34013	22.5188	1.98428e-07	23nt	hyper
Chr3	21510300	21510400	6.23285	20.3404	0.0328047	23nt	hyper
Chr3	22524500	22524600	1.49268	24.3394	0.032632	23nt	hyper
Chr3	22586100	22586200	6.29727	20.3863	0.0321445	23nt	hyper
Chr3	22748000	22748100	2.51243	24.3482	0.000437936	23nt	hyper
Chr3	22748100	22748200	2.43508	25.7339	0.000183137	23nt	hyper
Chr3	22748200	22748300	2.09668	24.8037	0.00048668	23nt	hyper
Chr3	22748300	22748400	3.93235	24.636	2.00436e-10	23nt	hyper
Chr4	120000	120100	4.00224	22.1898	0.00235222	23nt	hyper
Chr4	1027900	1028000	4.62685	21.9592	8.29058e-05	23nt	hyper
Chr4	1028000	1028100	4.18381	21.5807	0.00189927	23nt	hyper
Chr4	1189100	1189200	3.68242	21.2039	0.0151436	23nt	hyper
Chr4	1739500	1739600	1.84564	22.9574	0.0142612	23nt	hyper
Chr4	1741200	1741300	2.11504	22.1127	0.0408874	23nt	hyper
Chr4	1958600	1958700	6.94699	20.88	0.000155825	23nt	hyper
Chr4	1972600	1972700	6.67543	20.6672	0.00111056	23nt	hyper
Chr4	2060600	2060700	2.17858	22.194	0.0399018	23nt	hyper
Chr4	2236100	2236200	1.90844	22.5013	0.0484205	23nt	hyper
Chr4	2699200	2699300	6.44777	20.4958	0.0272354	23nt	hyper
Chr4	2851000	2851100	6.23285	20.3404	0.0328047	23nt	hyper
Chr4	2996700	2996800	6.47573	20.5165	0.0108666	23nt	hyper
Chr4	3453600	3453700	2.52238	22.6549	0.00169816	23nt	hyper
Chr4	3453700	3453800	2.48581	22.5959	0.00965217	23nt	hyper
Chr4	3496500	3496600	6.67543	20.6672	0.00111056	23nt	hyper
Chr4	4177500	4177600	6.58509	20.5984	0.0147508	23nt	hyper
Chr4	4472900	4473000	7.54359	21.375	4.93486e-05	23nt	hyper
Chr4	4473800	4473900	4.16343	22.39	8.53571e-05	23nt	hyper
Chr4	5067300	5067400	6.2056	20.3212	0.0360335	23nt	hyper
Chr4	5234900	5235000	2.0157	22.2509	0.0262912	23nt	hyper
Chr4	5656900	5657000	6.31661	20.4002	0.0169028	23nt	hyper
Chr4	5698900	5699000	6.82875	20.7863	0.000442118	23nt	hyper
Chr4	5892700	5892800	6.44892	20.4967	0.0356421	23nt	hyper
Chr4	6337400	6337500	1.64506	24.2563	0.0403551	23nt	hyper
Chr4	6351500	6351600	1.84455	24.6687	0.00170301	23nt	hyper
Chr4	6563800	6563900	6.23946	20.3451	0.0328104	23nt	hyper
Chr4	6563900	6564000	6.9691	24.1792	4.06674e-15	23nt	hyper
Chr4	6617700	6617800	3.65039	22.463	0.00263522	23nt	hyper
Chr4	6874700	6874800	6.21234	20.3259	0.0364298	23nt	hyper
Chr4	6975300	6975400	6.1847	20.3065	0.0440982	23nt	hyper
Chr4	7214500	7214600	1.94387	23.3882	0.0252208	23nt	hyper
Chr4	7214700	7214800	6.58547	20.5987	0.00522794	23nt	hyper
Chr4	7675500	7675600	3.60227	24.444	1.38551e-07	23nt	hyper
Chr4	7721000	7721100	2.81978	22.7141	0.00494982	23nt	hyper
Chr4	7721100	7721200	3.73	23.2585	0.000475391	23nt	hyper
Chr4	7724400	7724500	2.7031	22.5924	0.000242018	23nt	hyper
Chr4	7880000	7880100	7.39016	21.2444	4.87498e-05	23nt	hyper
Chr4	8536300	8536400	2.383	22.1116	0.00942081	23nt	hyper
Chr4	8740600	8740700	6.38986	20.4533	0.0103047	23nt	hyper
Chr4	8972600	8972700	8.02962	21.801	0.00124804	23nt	hyper
Chr4	10229800	10229900	6.90126	20.8436	0.000716775	23nt	hyper
Chr4	10229900	10230000	7.46853	21.3109	6.88879e-06	23nt	hyper
Chr4	10770700	10770800	2.64593	21.6517	0.00801505	23nt	hyper
Chr4	11027200	11027300	7.31983	21.1853	0.0208175	23nt	hyper
Chr4	11472900	11473000	6.88557	20.8311	0.0024212	23nt	hyper
Chr4	11473000	11473100	4.26113	21.5701	0.00112849	23nt	hyper
Chr4	11696200	11696300	1.54118	25.337	0.0223656	23nt	hyper
Chr4	12110700	12110800	3.1209	22.3923	0.00552552	23nt	hyper
Chr4	12110800	12110900	3.02596	21.9507	0.000556575	23nt	hyper
Chr4	12306300	12306400	7.14567	21.0409	0.00492157	23nt	hyper
Chr4	12487200	12487300	6.48244	20.5215	0.00551786	23nt	hyper
Chr4	12721500	12721600	8.18631	21.9419	3.53638e-08	23nt	hyper
Chr4	14432700	14432800	4.5431	23.2467	5.59399e-07	23nt	hyper
Chr4	14864900	14865000	3.98467	22.2335	3.75584e-05	23nt	hyper
Chr4	14988500	14988600	2.41373	22.7279	0.00127946	23nt	hyper
Chr4	15362900	15363000	4.65519	21.9065	0.000334989	23nt	hyper
Chr4	15548500	15548600	6.9869	20.912	0.000152099	23nt	hyper
Chr4	15548600	15548700	8.10805	21.8713	1.93065e-07	23nt	hyper
Chr4	15629600	15629700	7.42275	21.272	8.03998e-06	23nt	hyper
Chr4	16786000	16786100	6.99942	20.9221	0.000816531	23nt	hyper
Chr4	17413000	17413100	7.39949	21.2523	1.32983e-05	23nt	hyper
Chr4	17413100	17413200	8.15816	21.9164	5.90114e-09	23nt	hyper
Chr4	17413200	17413300	3.68768	21.979	0.000220266	23nt	hyper
Chr5	91400	91500	7.32092	21.1862	0.000164377	23nt	hyper
Chr5	1229100	1229200	3.45227	21.7665	0.00230442	23nt	hyper
Chr5	3628200	3628300	7.86841	21.6578	1.90344e-07	23nt	hyper
Chr5	3738700	3738800	6.46634	20.5096	0.0264777	23nt	hyper
Chr5	4324300	4324400	6.25958	20.3594	0.0392434	23nt	hyper
Chr5	4989700	4989800	4.3197	22.5288	1.50262e-05	23nt	hyper
Chr5	5348100	5348200	3.97352	21.3338	0.00743028	23nt	hyper
Chr5	5435000	5435100	6.71461	20.6974	0.000920964	23nt	hyper
Chr5	5644400	5644500	6.37792	20.4446	0.0310105	23nt	hyper
Chr5	6434600	6434700	6.21234	20.3259	0.0364298	23nt	hyper
Chr5	6594500	6594600	2.07946	23.0162	0.0114755	23nt	hyper
Chr5	7027400	7027500	4.55459	22.6801	0.000323562	23nt	hyper
Chr5	7115400	7115500	7.88946	21.6764	9.03568e-08	23nt	hyper
Chr5	7372500	7372600	8.64118	22.3587	2.30309e-11	23nt	hyper
Chr5	7372600	7372700	8.64883	22.3658	3.84227e-11	23nt	hyper
Chr5	7372700	7372800	6.99892	20.9217	0.00050771	23nt	hyper
Chr5	7372800	7372900	7.14075	21.0369	8.53571e-05	23nt	hyper
Chr5	7647800	7647900	3.75043	21.2575	0.0154701	23nt	hyper
Chr5	7728000	7728100	4.01299	21.4396	0.0342551	23nt	hyper
Chr5	7728100	7728200	8.02234	21.7945	3.29042e-08	23nt	hyper
Chr5	7806700	7806800	6.26607	20.364	0.0415433	23nt	hyper
Chr5	7841000	7841100	6.47083	20.5129	0.0162981	23nt	hyper
Chr5	8226700	8226800	6.60086	24.7425	2.00436e-10	23nt	hyper
Chr5	8505000	8505100	6.57468	20.5906	0.0039044	23nt	hyper
Chr5	8727000	8727100	3.82606	22.9938	2.66498e-08	23nt	hyper
Chr5	8770000	8770100	6.4255	20.4794	0.0270788	23nt	hyper
Chr5	9062100	9062200	6.56418	20.5826	0.00482734	23nt	hyper
Chr5	9113100	9113200	6.32952	20.4095	0.0432734	23nt	hyper
Chr5	9129100	9129200	1.94872	23.9346	0.00354247	23nt	hyper
Chr5	9384000	9384100	6.99161	20.9158	0.000348359	23nt	hyper
Chr5	9739700	9739800	3.92551	21.2952	0.0262984	23nt	hyper
Chr5	9739900	9740000	6.49835	20.5333	0.00660141	23nt	hyper
Chr5	9895600	9895700	3.74787	21.1546	0.0184487	23nt	hyper
Chr5	9965500	9965600	6.77145	20.7415	0.00326761	23nt	hyper
Chr5	10031300	10031400	6.36545	20.4356	0.0121434	23nt	hyper
Chr5	10358000	10358100	4.51469	21.785	0.000164863	23nt	hyper
Chr5	10358100	10358200	4.42474	21.8149	0.000465051	23nt	hyper
Chr5	10505000	10505100	2.40874	21.4741	0.0296061	23nt	hyper
Chr5	10645600	10645700	3.71155	21.2268	0.0209622	23nt	hyper
Chr5	10868800	10868900	6.488	20.5256	0.00743265	23nt	hyper
Chr5	10922600	10922700	7.07514	20.9833	0.000133022	23nt	hyper
Chr5	11016900	11017000	3.79918	21.1948	0.0199203	23nt	hyper
Chr5	11229100	11229200	3.22027	22.0707	0.00315402	23nt	hyper
Chr5	11229200	11229300	3.06575	25.7031	5.03441e-08	23nt	hyper
Chr5	11229300	11229400	3.42902	25.3559	3.00593e-10	23nt	hyper
Chr5	11230300	11230400	4.92849	22.2572	8.06708e-06	23nt	hyper
Chr5	11230500	11230600	3.27694	25.2887	6.66869e-07	23nt	hyper
Chr5	11230600	11230700	4.39129	24.2705	2.55947e-07	23nt	hyper
Chr5	11230900	11231000	3.26154	23.7801	1.60031e-06	23nt	hyper
Chr5	11231000	11231100	2.90734	25.2175	5.45884e-07	23nt	hyper
Chr5	11231300	11231400	3.02093	21.4389	0.0453101	23nt	hyper
Chr5	11231600	11231700	2.15555	23.7276	0.000338057	23nt	hyper
Chr5	11231700	11231800	2.58921	21.9744	0.0193493	23nt	hyper
Chr5	11231800	11231900	2.47536	24.7872	0.00109292	23nt	hyper
Chr5	11233100	11233200	2.23794	21.9849	0.0165158	23nt	hyper
Chr5	11233200	11233300	3.83103	22.9983	1.60899e-06	23nt	hyper
Chr5	11234200	11234300	2.78381	24.2066	0.033725	23nt	hyper
Chr5	11234500	11234600	3.47961	21.0194	0.0490991	23nt	hyper
Chr5	11235000	11235100	3.42319	22.6615	3.01627e-05	23nt	hyper
Chr5	11235100	11235200	2.96393	23.4654	0.0052257	23nt	hyper
Chr5	11235200	11235300	5.28264	22.5463	8.2034e-08	23nt	hyper
Chr5	11236800	11236900	7.39098	21.2451	3.11469e-05	23nt	hyper
Chr5	11237000	11237100	2.34413	22.5135	0.00375673	23nt	hyper
Chr5	11237100	11237200	4.15055	21.553	0.00644342	23nt	hyper
Chr5	11237200	11237300	6.28583	20.3781	0.04732	23nt	hyper
Chr5	11237400	11237500	2.18959	22.5567	0.0356988	23nt	hyper
Chr5	11240800	11240900	7.03003	20.9467	0.000241519	23nt	hyper
Chr5	11241300	11241400	2.86811	22.4677	0.0343344	23nt	hyper
Chr5	11244700	11244800	6.55429	20.5752	0.0177954	23nt	hyper
Chr5	11245400	11245500	2.61165	24.5792	6.28899e-05	23nt	hyper
Chr5	11245500	11245600	3.28454	22.8257	1.02726e-05	23nt	hyper
Chr5	11245800	11245900	4.09588	23.2586	5.34501e-09	23nt	hyper
Chr5	11245900	11246000	3.87588	22.6317	6.61845e-05	23nt	hyper
Chr5	11246400	11246500	6.56944	20.5866	0.00312058	23nt	hyper
Chr5	11246500	11246600	7.588	21.4132	5.16133e-06	23nt	hyper
Chr5	11247600	11247700	6.52714	20.5548	0.00803137	23nt	hyper
Chr5	11249100	11249200	3.94715	21.3126	0.0185962	23nt	hyper
Chr5	11250500	11250600	4.04322	22.8207	7.32061e-08	23nt	hyper
Chr5	11250600	11250700	1.92476	24.1885	0.0166106	23nt	hyper
Chr5	11251000	11251100	3.08473	22.3231	0.0162784	23nt	hyper
Chr5	11251100	11251200	3.88457	21.3355	0.00760377	23nt	hyper
Chr5	11251200	11251300	2.61211	22.0007	0.00618938	23nt	hyper
Chr5	11251300	11251400	2.32441	22.0267	0.0343435	23nt	hyper
Chr5	11252000	11252100	6.85513	20.8071	0.00274981	23nt	hyper
Chr5	11253800	11253900	2.53551	22.8411	0.00184967	23nt	hyper
Chr5	11254300	11254400	7.64895	21.4658	3.31335e-06	23nt	hyper
Chr5	11254400	11254500	3.57086	21.8236	0.0337303	23nt	hyper
Chr5	11254500	11254600	2.59334	23.8454	8.68139e-05	23nt	hyper
Chr5	11254600	11254700	7.42601	21.2748	8.64754e-05	23nt	hyper
Chr5	11255600	11255700	4.13061	21.4618	0.00209535	23nt	hyper
Chr5	11255700	11255800	5.94646	23.0824	5.0191e-05	23nt	hyper
Chr5	11256200	11256300	5.00835	22.2184	7.94127e-06	23nt	hyper
Chr5	11256400	11256500	2.76405	23.9863	8.42956e-07	23nt	hyper
Chr5	11256500	11256600	6.67154	20.6642	0.00243459	23nt	hyper
Chr5	11259100	11259200	3.56003	23.298	0.0011373	23nt	hyper
Chr5	11260300	11260400	2.3309	23.0963	0.00283886	23nt	hyper
Chr5	11264800	11264900	3.59741	22.4007	0.000920066	23nt	hyper
Chr5	11266200	11266300	2.7942	22.1654	0.0368438	23nt	hyper
Chr5	11266600	11266700	2.59552	22.8635	0.0070067	23nt	hyper
Chr5	11266800	11266900	1.9794	23.9126	0.00244027	23nt	hyper
Chr5	11267200	11267300	6.86744	20.8168	0.000920066	23nt	hyper
Chr5	11267400	11267500	2.02603	23.2945	0.00967618	23nt	hyper
Chr5	11396800	11396900	6.3357	20.414	0.0213236	23nt	hyper
Chr5	11406200	11406300	7.03231	20.9486	0.00657715	23nt	hyper
Chr5	11730700	11730800	7.33933	21.2017	4.75881e-05	23nt	hyper
Chr5	11818600	11818700	6.78449	20.7516	0.000602607	23nt	hyper
Chr5	11837600	11837700	2.56707	23.203	0.0468712	23nt	hyper
Chr5	11942600	11942700	2.88806	21.8513	0.0419565	23nt	hyper
Chr5	11942700	11942800	2.42832	23.0706	0.0178991	23nt	hyper
Chr5	12033900	12034000	3.78828	21.2875	0.0283993	23nt	hyper
Chr5	12065000	12065100	6.68127	20.6717	0.00537503	23nt	hyper
Chr5	12128800	12128900	6.82875	20.7863	0.000442118	23nt	hyper
Chr5	12148700	12148800	1.7908	23.0187	0.0439228	23nt	hyper
Chr5	12403000	12403100	1.78189	22.8165	0.0437936	23nt	hyper
Chr5	12828500	12828600	8.07391	21.8407	0.00806476	23nt	hyper
Chr5	12877300	12877400	7.34769	21.2087	0.000716775	23nt	hyper
Chr5	12877500	12877600	8.74338	22.4538	1.49564e-10	23nt	hyper
Chr5	12877900	12878000	2.88775	21.8017	0.0238899	23nt	hyper
Chr5	12884600	12884700	6.27123	20.3677	0.0457956	23nt	hyper
Chr5	12885400	12885500	8.02387	21.7959	1.58291e-08	23nt	hyper
Chr5	12885500	12885600	3.78926	22.9077	0.0469074	23nt	hyper
Chr5	12886400	12886500	2.40024	23.0378	0.0191155	23nt	hyper
Chr5	12886700	12886800	6.65643	20.6527	0.00217371	23nt	hyper
Chr5	12886900	12887000	2.59604	22.7316	0.00267167	23nt	hyper
Chr5	12918300	12918400	6.6095	20.6169	0.00546675	23nt	hyper
Chr5	12918900	12919000	6.1733	23.4123	5.95852e-12	23nt	hyper
Chr5	12999600	12999700	3.99842	21.4277	0.0172107	23nt	hyper
Chr5	13197700	13197800	7.34178	21.2037	6.8595e-06	23nt	hyper
Chr5	13197800	13197900	5.73307	22.9636	3.57336e-09	23nt	hyper
Chr5	13197900	13198000	8.35155	22.092	4.70665e-08	23nt	hyper
Chr5	13199600	13199700	1.5948	23.8905	0.0208628	23nt	hyper
Chr5	13199700	13199800	3.37534	22.894	0.00846535	23nt	hyper
Chr5	13201800	13201900	2.86782	23.7984	0.00531427	23nt	hyper
Chr5	13270200	13270300	6.76011	20.7326	0.0137775	23nt	hyper
Chr5	13322000	13322100	7.00281	20.9248	0.000154227	23nt	hyper
Chr5	13361800	13361900	7.48572	21.3255	3.44263e-06	23nt	hyper
Chr5	13890500	13890600	6.43747	20.4882	0.0126727	23nt	hyper
Chr5	13893300	13893400	2.49399	22.4325	0.0289959	23nt	hyper
Chr5	14086300	14086400	6.23946	20.3451	0.0328104	23nt	hyper
Chr5	14107000	14107100	8.91661	22.616	7.25448e-13	23nt	hyper
Chr5	14379300	14379400	6.45956	20.5046	0.00567857	23nt	hyper
Chr5	14379500	14379600	6.87541	20.8231	0.000568315	23nt	hyper
Chr5	14382600	14382700	6.31535	20.3993	0.0388501	23nt	hyper
Chr5	14580800	14580900	6.48131	20.5207	0.0100379	23nt	hyper
Chr5	14590000	14590100	2.7907	21.7368	0.0470041	23nt	hyper
Chr5	14715300	14715400	2.20019	23.3429	0.00266551	23nt	hyper
Chr5	14825800	14825900	6.76504	20.7365	0.000766201	23nt	hyper
Chr5	14968000	14968100	7.46006	21.3037	2.65595e-06	23nt	hyper
Chr5	15623000	15623100	6.40682	20.4657	0.0157547	23nt	hyper
Chr5	15665300	15665400	6.29727	20.3863	0.0321445	23nt	hyper
Chr5	15741900	15742000	6.44892	20.4967	0.0356421	23nt	hyper
Chr5	15892500	15892600	7.24595	21.1237	3.58413e-05	23nt	hyper
Chr5	16013400	16013500	3.55791	21.1073	0.0448347	23nt	hyper
Chr5	16050100	16050200	1.6065	23.6765	0.0453183	23nt	hyper
Chr5	16050400	16050500	6.99863	20.9214	0.000197338	23nt	hyper
Chr5	16100900	16101000	1.64692	27.2512	0.000292626	23nt	hyper
Chr5	16601100	16601200	3.98493	21.4462	0.0048045	23nt	hyper
Chr5	16604600	16604700	6.45389	20.5004	0.0088482	23nt	hyper
Chr5	17251300	17251400	7.63848	21.4567	0.0154207	23nt	hyper
Chr5	17291500	17291600	2.38635	22.0977	0.00629581	23nt	hyper
Chr5	17469600	17469700	2.7148	21.7046	0.044197	23nt	hyper
Chr5	17575200	17575300	1.59965	22.9753	0.0444198	23nt	hyper
Chr5	17582900	17583000	6.62652	23.8141	1.80589e-12	23nt	hyper
Chr5	17583000	17583100	6.07787	23.3215	3.38491e-10	23nt	hyper
Chr5	17652700	17652800	8.83248	22.537	2.38634e-12	23nt	hyper
Chr5	17851000	17851100	1.8763	22.7707	0.0265551	23nt	hyper
Chr5	17851200	17851300	2.18258	23.7662	0.0243996	23nt	hyper
Chr5	17851300	17851400	3.52686	23.0439	1.45564e-05	23nt	hyper
Chr5	17851400	17851500	3.27978	23.058	3.69375e-06	23nt	hyper
Chr5	17851500	17851600	1.60864	23.8417	0.0328104	23nt	hyper
Chr5	18065000	18065100	7.62216	21.4426	0.000144734	23nt	hyper
Chr5	18065100	18065200	5.29848	22.5927	1.38551e-07	23nt	hyper
Chr5	18065200	18065300	6.17244	23.3787	9.96338e-11	23nt	hyper
Chr5	18065300	18065400	9.19124	22.8754	3.97846e-13	23nt	hyper
Chr5	18065400	18065500	8.38917	22.1264	4.20714e-09	23nt	hyper
Chr5	18065500	18065600	10.5286	24.1682	7.14709e-21	23nt	hyper
Chr5	18065600	18065700	6.55876	23.7488	1.62884e-13	23nt	hyper
Chr5	18065700	18065800	9.64868	23.313	4.33886e-15	23nt	hyper
Chr5	18065800	18065900	8.68443	22.3989	2.75628e-11	23nt	hyper
Chr5	18159700	18159800	2.16609	22.5297	0.0318439	23nt	hyper
Chr5	18216100	18216200	6.41386	20.4709	0.00976373	23nt	hyper
Chr5	18633700	18633800	3.69204	23.422	5.08451e-08	23nt	hyper
Chr5	19750400	19750500	6.41852	20.4743	0.0229182	23nt	hyper
Chr5	19750500	19750600	6.96335	20.8931	0.000194961	23nt	hyper
Chr5	20076400	20076500	3.95517	22.1491	0.0087454	23nt	hyper
Chr5	20174700	20174800	9.14591	22.8324	0.0330031	23nt	hyper
Chr5	20328800	20328900	3.81218	21.2776	0.0185389	23nt	hyper
Chr5	20394200	20394300	5.12235	22.3208	7.82046e-06	23nt	hyper
Chr5	20394300	20394400	3.36168	22.1885	0.00770967	23nt	hyper
Chr5	20464500	20464600	9.20212	22.8858	1.55594e-13	23nt	hyper
Chr5	20575600	20575700	5.06756	22.3824	0.00150496	23nt	hyper
Chr5	20608900	20609000	9.22015	22.9029	1.11699e-08	23nt	hyper
Chr5	20701900	20702000	6.81466	20.7752	0.0012204	23nt	hyper
Chr5	21547300	21547400	3.02782	23.576	2.17898e-05	23nt	hyper
Chr5	21785800	21785900	3.01196	21.9661	0.0223656	23nt	hyper
Chr5	22915200	22915300	6.32285	20.4047	0.0257255	23nt	hyper
Chr5	24003200	24003300	6.74778	20.7231	0.0120331	23nt	hyper
Chr5	26114800	26114900	2.14671	22.5408	0.0164583	23nt	hyper
ChrC	36700	36800	3.6145	21.151	0.0274335	23nt	hyper
ChrC	76100	76200	6.29092	20.3818	0.0203734	23nt	hyper
Chr1	16900	17000	6.82787	20.7856	0.00383709	24nt	hyper
Chr1	213500	213600	1.76651	23.2647	0.0160462	24nt	hyper
Chr1	213700	213800	8.55525	22.2791	5.5368e-12	24nt	hyper
Chr1	330000	330100	6.37748	20.4443	0.0466746	24nt	hyper
Chr1	356800	356900	6.79317	20.7584	0.0372959	24nt	hyper
Chr1	356900	357000	4.99264	23.1432	8.23363e-12	24nt	hyper
Chr1	357300	357400	6.31661	20.4002	0.0252627	24nt	hyper
Chr1	1221100	1221200	6.36545	20.4356	0.0201261	24nt	hyper
Chr1	1249900	1250000	7.71028	21.5191	1.02893e-06	24nt	hyper
Chr1	1739100	1739200	6.82875	20.7863	0.00194954	24nt	hyper
Chr1	2680900	2681000	7.09303	20.9979	0.000507144	24nt	hyper
Chr1	2907300	2907400	2.80891	23.6347	3.546e-07	24nt	hyper
Chr1	2993800	2993900	3.5692	21.919	0.000169098	24nt	hyper
Chr1	3075700	3075800	6.58509	20.5984	0.0223342	24nt	hyper
Chr1	3550800	3550900	3.61139	21.9543	0.000114796	24nt	hyper
Chr1	4061800	4061900	1.92374	23.0256	0.00236537	24nt	hyper
Chr1	4098700	4098800	6.85545	20.8073	0.00191792	24nt	hyper
Chr1	4292600	4292700	6.85027	20.8032	0.0024467	24nt	hyper
Chr1	4292700	4292800	2.72262	22.071	0.025018	24nt	hyper
Chr1	4312400	4312500	6.61156	20.6185	0.0115803	24nt	hyper
Chr1	4313900	4314000	4.05058	22.3312	1.99467e-06	24nt	hyper
Chr1	4326400	4326500	3.03243	21.4478	0.0376136	24nt	hyper
Chr1	4326500	4326600	2.23006	23.1662	0.00329633	24nt	hyper
Chr1	4326600	4326700	1.92349	22.9117	0.0366908	24nt	hyper
Chr1	4407700	4407800	3.68299	21.9172	0.00198138	24nt	hyper
Chr1	4408100	4408200	5.12781	22.437	7.73911e-08	24nt	hyper
Chr1	4408200	4408300	8.15441	21.9131	1.67339e-08	24nt	hyper
Chr1	4408300	4408400	8.41161	22.1469	1.24517e-10	24nt	hyper
Chr1	4408600	4408700	1.57365	25.6491	0.0109301	24nt	hyper
Chr1	4409100	4409200	2.47312	22.6425	0.0143918	24nt	hyper
Chr1	4409400	4409500	1.68459	23.7608	0.0330116	24nt	hyper
Chr1	4411500	4411600	7.6975	21.508	4.15619e-07	24nt	hyper
Chr1	4597000	4597100	1.46316	23.8349	0.0275579	24nt	hyper
Chr1	4721400	4721500	2.70764	22.3608	0.00219911	24nt	hyper
Chr1	4785900	4786000	8.14955	21.9087	0.00122715	24nt	hyper
Chr1	5091800	5091900	8.20907	27.6071	9.09738e-11	24nt	hyper
Chr1	5098800	5098900	1.57141	25.6887	0.00446126	24nt	hyper
Chr1	5098900	5099000	1.88958	26.172	0.00031007	24nt	hyper
Chr1	5099000	5099100	1.8341	25.4022	8.97023e-05	24nt	hyper
Chr1	5394500	5394600	6.93483	20.8703	0.00156917	24nt	hyper
Chr1	5394800	5394900	4.92765	22.2564	1.29079e-07	24nt	hyper
Chr1	5632700	5632800	7.78941	21.5882	3.07909e-07	24nt	hyper
Chr1	5632800	5632900	7.16784	21.0591	0.000105952	24nt	hyper
Chr1	5632900	5633000	3.32638	21.6641	0.00241152	24nt	hyper
Chr1	5633800	5633900	8.61239	22.332	9.31465e-13	24nt	hyper
Chr1	5657200	5657300	3.50911	22.3529	1.41239e-06	24nt	hyper
Chr1	5866700	5866800	3.38932	21.7862	0.0272847	24nt	hyper
Chr1	5867200	5867300	7.38719	21.2419	3.00433e-05	24nt	hyper
Chr1	6123300	6123400	2.20371	22.4097	0.00711363	24nt	hyper
Chr1	6157200	6157300	1.59701	23.6255	0.0161775	24nt	hyper
Chr1	6157300	6157400	2.67474	24.5111	9.52244e-05	24nt	hyper
Chr1	6157400	6157500	2.94707	27.1918	2.98903e-12	24nt	hyper
Chr1	6157500	6157600	3.14837	25.7221	1.29881e-13	24nt	hyper
Chr1	6157600	6157700	3.03298	25.2899	1.33611e-07	24nt	hyper
Chr1	6157700	6157800	3.11091	25.3281	2.86043e-10	24nt	hyper
Chr1	6157800	6157900	2.23852	24.7686	5.28077e-06	24nt	hyper
Chr1	6157900	6158000	2.01295	25.9607	0.000121791	24nt	hyper
Chr1	6158000	6158100	1.67041	24.1262	0.00321898	24nt	hyper
Chr1	6173500	6173600	1.50412	23.7118	0.0387524	24nt	hyper
Chr1	6236500	6236600	1.6488	23.3524	0.0351926	24nt	hyper
Chr1	6381000	6381100	3.01827	22.575	0.00260709	24nt	hyper
Chr1	6538200	6538300	2.99611	21.4039	0.0305623	24nt	hyper
Chr1	6538400	6538500	2.2818	22.4354	0.00965389	24nt	hyper
Chr1	6541100	6541200	5.12288	22.3213	1.81649e-06	24nt	hyper
Chr1	6541200	6541300	3.01063	23.052	1.39431e-05	24nt	hyper
Chr1	6541300	6541400	3.08353	23.6228	2.63488e-05	24nt	hyper
Chr1	6615500	6615600	3.11193	22.726	0.00189964	24nt	hyper
Chr1	6615600	6615700	3.95236	24.6693	2.48565e-06	24nt	hyper
Chr1	6706000	6706100	4.62619	23.3692	1.88565e-05	24nt	hyper
Chr1	6707100	6707200	2.42954	23.8585	2.47651e-05	24nt	hyper
Chr1	6708700	6708800	1.55189	25.5187	0.00121809	24nt	hyper
Chr1	6852700	6852800	3.10299	22.6778	4.62838e-05	24nt	hyper
Chr1	6852800	6852900	2.28193	23.6657	0.0027825	24nt	hyper
Chr1	7355900	7356000	2.75349	22.6336	0.000157759	24nt	hyper
Chr1	7506400	7506500	3.15923	22.7113	0.00127377	24nt	hyper
Chr1	7506500	7506600	3.18541	25.9083	1.04949e-12	24nt	hyper
Chr1	7506600	7506700	3.89145	21.268	0.00837446	24nt	hyper
Chr1	7528100	7528200	1.35401	24.0933	0.0400967	24nt	hyper
Chr1	7528300	7528400	6.61156	20.6185	0.0115803	24nt	hyper
Chr1	7541100	7541200	4.84048	24.5226	4.40892e-17	24nt	hyper
Chr1	7718000	7718100	7.55567	21.3854	0.00801653	24nt	hyper
Chr1	7760700	7760800	6.41386	20.4709	0.0174698	24nt	hyper
Chr1	7816100	7816200	3.82528	21.288	0.0305192	24nt	hyper
Chr1	7822400	7822500	4.2306	22.3899	0.000176601	24nt	hyper
Chr1	7878500	7878600	2.62973	22.0145	0.00385046	24nt	hyper
Chr1	8036000	8036100	1.93918	23.6234	0.0168692	24nt	hyper
Chr1	8114000	8114100	6.57884	20.5937	0.0201261	24nt	hyper
Chr1	8205600	8205700	6.26476	20.3631	0.039205	24nt	hyper
Chr1	8266600	8266700	2.96057	21.3766	0.0430881	24nt	hyper
Chr1	8459000	8459100	2.89874	21.3454	0.0449741	24nt	hyper
Chr1	8492100	8492200	6.31035	20.3957	0.0303242	24nt	hyper
Chr1	8512000	8512100	2.42697	24.3447	1.11994e-05	24nt	hyper
Chr1	8513100	8513200	1.79669	23.2174	0.00489618	24nt	hyper
Chr1	8540500	8540600	2.92491	22.7758	0.0058481	24nt	hyper
Chr1	8649800	8649900	3.23026	22.118	4.15217e-05	24nt	hyper
Chr1	8650300	8650400	3.86037	21.2432	0.012608	24nt	hyper
Chr1	8674100	8674200	1.77388	24.4242	0.00689023	24nt	hyper
Chr1	8674200	8674300	1.66231	23.0972	0.0384039	24nt	hyper
Chr1	8674300	8674400	1.87459	23.2446	0.0482959	24nt	hyper
Chr1	8740500	8740600	6.43171	20.484	0.0227992	24nt	hyper
Chr1	8771600	8771700	6.7935	20.7587	0.0033542	24nt	hyper
Chr1	8785900	8786000	7.72466	21.5316	7.73368e-07	24nt	hyper
Chr1	8790400	8790500	1.87947	22.9894	0.0102345	24nt	hyper
Chr1	8790500	8790600	1.55906	24.211	0.0101555	24nt	hyper
Chr1	8791300	8791400	2.10402	24.8182	0.000272595	24nt	hyper
Chr1	8791400	8791500	2.01675	26.8216	4.23167e-05	24nt	hyper
Chr1	8791500	8791600	1.98433	25.1965	0.00156271	24nt	hyper
Chr1	8791600	8791700	3.22972	23.5835	1.83288e-06	24nt	hyper
Chr1	8794100	8794200	3.13647	23.3235	0.00437963	24nt	hyper
Chr1	8794200	8794300	2.24977	25.2227	1.51865e-05	24nt	hyper
Chr1	8795600	8795700	3.7025	21.2197	0.0197865	24nt	hyper
Chr1	8795700	8795800	4.0236	22.8425	7.64784e-06	24nt	hyper
Chr1	8795800	8795900	3.66554	22.5152	2.5626e-05	24nt	hyper
Chr1	8808500	8808600	7.14427	21.0398	0.000225267	24nt	hyper
Chr1	8822800	8822900	7.72278	21.53	5.9544e-06	24nt	hyper
Chr1	8825500	8825600	3.78236	21.1816	0.022008	24nt	hyper
Chr1	8826500	8826600	1.7336	22.7637	0.014603	24nt	hyper
Chr1	8837200	8837300	7.06001	20.971	0.000362677	24nt	hyper
Chr1	8869400	8869500	6.85728	23.9539	3.33151e-13	24nt	hyper
Chr1	8869500	8869600	2.93644	22.2224	0.00334592	24nt	hyper
Chr1	9006800	9006900	1.75089	23.4683	0.0336617	24nt	hyper
Chr1	9006900	9007000	1.49471	23.7512	0.0460208	24nt	hyper
Chr1	9010400	9010500	2.48215	21.8628	0.0454057	24nt	hyper
Chr1	9012400	9012500	6.57362	20.5898	0.0118371	24nt	hyper
Chr1	9012500	9012600	3.45449	21.8239	0.000257319	24nt	hyper
Chr1	9012600	9012700	7.67879	21.4917	9.88683e-07	24nt	hyper
Chr1	9012700	9012800	7.07219	20.9809	0.00122153	24nt	hyper
Chr1	9081600	9081700	2.561	23.733	7.79167e-06	24nt	hyper
Chr1	9081700	9081800	3.31032	21.6512	0.0026968	24nt	hyper
Chr1	9195900	9196000	6.4607	20.5054	0.025018	24nt	hyper
Chr1	9333300	9333400	6.9716	20.8997	0.000899718	24nt	hyper
Chr1	9547000	9547100	2.38858	22.3471	0.00472339	24nt	hyper
Chr1	9573000	9573100	6.23151	20.3395	0.0484656	24nt	hyper
Chr1	9573100	9573200	6.73381	20.7122	0.00396324	24nt	hyper
Chr1	9577800	9577900	6.93127	20.8675	0.00159312	24nt	hyper
Chr1	9631200	9631300	3.32829	22.5588	5.29376e-06	24nt	hyper
Chr1	9631300	9631400	4.74852	21.988	2.14504e-06	24nt	hyper
Chr1	9631500	9631600	6.34062	20.4175	0.0289515	24nt	hyper
Chr1	9677800	9677900	3.64798	22.4724	2.09154e-05	24nt	hyper
Chr1	9677900	9678000	2.07578	23.2566	0.00206074	24nt	hyper
Chr1	9679000	9679100	7.42311	21.2723	3.97491e-05	24nt	hyper
Chr1	9679200	9679300	7.74308	21.5477	1.78782e-06	24nt	hyper
Chr1	9679600	9679700	1.83525	22.8457	0.0141822	24nt	hyper
Chr1	9685100	9685200	7.52221	21.3567	5.78649e-05	24nt	hyper
Chr1	9685200	9685300	3.76755	22.1026	0.00688932	24nt	hyper
Chr1	9685300	9685400	4.68723	22.043	0.000248633	24nt	hyper
Chr1	9685400	9685500	4.19013	21.616	0.000580893	24nt	hyper
Chr1	9686300	9686400	7.13624	21.0332	0.000368952	24nt	hyper
Chr1	9686600	9686700	3.08057	22.0327	0.00681654	24nt	hyper
Chr1	9688700	9688800	7.05552	20.9674	0.00040491	24nt	hyper
Chr1	9689700	9689800	3.30273	21.7157	0.0450169	24nt	hyper
Chr1	9689900	9690000	6.4607	20.5054	0.025018	24nt	hyper
Chr1	9690000	9690100	1.85893	23.1611	0.00555608	24nt	hyper
Chr1	9757000	9757100	1.8824	23.3527	0.034666	24nt	hyper
Chr1	9758200	9758300	3.18439	24.1526	6.45268e-07	24nt	hyper
Chr1	9884100	9884200	2.44898	21.846	0.00648822	24nt	hyper
Chr1	9901700	9901800	1.6579	24.44	0.0359159	24nt	hyper
Chr1	9901800	9901900	1.71453	24.4835	0.0108137	24nt	hyper
Chr1	9925100	9925200	3.20174	23.975	1.37399e-08	24nt	hyper
Chr1	9925300	9925400	1.48036	24.6724	0.0109847	24nt	hyper
Chr1	9962500	9962600	6.53253	20.5589	0.0190568	24nt	hyper
Chr1	9962600	9962700	6.82348	20.7822	0.00252184	24nt	hyper
Chr1	10144700	10144800	6.76596	20.7372	0.00256101	24nt	hyper
Chr1	10144800	10144900	8.71492	22.4272	1.21477e-12	24nt	hyper
Chr1	10144900	10145000	12.6517	26.2683	6.8083e-40	24nt	hyper
Chr1	10154000	10154100	1.8673	23.7505	0.00871836	24nt	hyper
Chr1	10154300	10154400	1.4939	24.3899	0.0437301	24nt	hyper
Chr1	10250000	10250100	7.25428	21.1306	0.00106004	24nt	hyper
Chr1	10250100	10250200	8.69979	22.4132	4.34801e-08	24nt	hyper
Chr1	10349400	10349500	4.39797	23.852	7.67502e-14	24nt	hyper
Chr1	10363100	10363200	1.44542	24.5496	0.0052871	24nt	hyper
Chr1	10382500	10382600	7.63141	21.4506	2.03874e-06	24nt	hyper
Chr1	10567400	10567500	6.40169	20.462	0.0382095	24nt	hyper
Chr1	10666100	10666200	1.88258	24.1573	0.00253238	24nt	hyper
Chr1	10666200	10666300	2.62677	21.9624	0.0464055	24nt	hyper
Chr1	10702800	10702900	6.51044	20.5424	0.0144201	24nt	hyper
Chr1	10802400	10802500	2.24747	24.1767	1.19831e-05	24nt	hyper
Chr1	10954500	10954600	7.39572	21.2491	1.81505e-05	24nt	hyper
Chr1	11049800	11049900	1.5774	23.5002	0.0126139	24nt	hyper
Chr1	11050100	11050200	2.95412	23.756	2.80784e-07	24nt	hyper
Chr1	11050200	11050300	2.4547	23.5381	3.39774e-05	24nt	hyper
Chr1	11050300	11050400	2.10527	23.2493	0.00198613	24nt	hyper
Chr1	11063900	11064000	4.83126	22.1392	6.21016e-07	24nt	hyper
Chr1	11137800	11137900	8.53334	22.2589	4.55091e-12	24nt	hyper
Chr1	11165700	11165800	6.28455	20.3772	0.0304468	24nt	hyper
Chr1	11209100	11209200	2.48715	22.3844	0.00874926	24nt	hyper
Chr1	11318300	11318400	8.27286	22.0203	4.30313e-10	24nt	hyper
Chr1	11324900	11325000	2.2988	22.0473	0.0208636	24nt	hyper
Chr1	11352400	11352500	6.47644	20.5171	0.0442262	24nt	hyper
Chr1	11383600	11383700	7.03639	20.9519	0.000579017	24nt	hyper
Chr1	11442900	11443000	6.776	20.745	0.0118242	24nt	hyper
Chr1	11493600	11493700	2.55084	22.8838	0.00316844	24nt	hyper
Chr1	11494000	11494100	7.13722	21.034	0.00036827	24nt	hyper
Chr1	11494700	11494800	3.31691	22.1788	0.00108728	24nt	hyper
Chr1	11494800	11494900	3.72082	22.5634	1.77211e-05	24nt	hyper
Chr1	11495300	11495400	6.60095	20.6104	0.0157695	24nt	hyper
Chr1	11536600	11536700	1.33748	26.8652	0.0404929	24nt	hyper
Chr1	11550500	11550600	2.64724	23.2035	0.0368393	24nt	hyper
Chr1	11630600	11630700	6.93453	20.8701	0.00133674	24nt	hyper
Chr1	11630900	11631000	3.8788	21.2579	0.00923613	24nt	hyper
Chr1	11631300	11631400	6.73286	20.7115	0.00277486	24nt	hyper
Chr1	11685900	11686000	6.84129	20.7962	0.00153713	24nt	hyper
Chr1	11709100	11709200	7.48071	21.3212	3.59072e-05	24nt	hyper
Chr1	11738100	11738200	4.62483	21.8801	4.29437e-06	24nt	hyper
Chr1	11753200	11753300	1.31834	26.4973	0.036625	24nt	hyper
Chr1	11753300	11753400	1.47146	27.2921	0.00130478	24nt	hyper
Chr1	11753400	11753500	1.81649	26.1822	0.000128588	24nt	hyper
Chr1	11753500	11753600	1.67008	26.2134	0.000151132	24nt	hyper
Chr1	11753600	11753700	1.494	24.9042	0.0118242	24nt	hyper
Chr1	11753700	11753800	2.02838	24.746	0.000414505	24nt	hyper
Chr1	11753900	11754000	1.7007	24.1592	0.00560271	24nt	hyper
Chr1	11790600	11790700	1.66838	22.7369	0.0446188	24nt	hyper
Chr1	11815800	11815900	7.84877	21.6404	6.2544e-08	24nt	hyper
Chr1	11881300	11881400	6.5415	20.5656	0.0141197	24nt	hyper
Chr1	11891600	11891700	7.53676	21.3691	2.37027e-05	24nt	hyper
Chr1	11900100	11900200	2.87662	21.8201	0.0102389	24nt	hyper
Chr1	11910900	11911000	6.47083	20.5129	0.0242191	24nt	hyper
Chr1	11935500	11935600	2.92471	26.0008	2.11882e-08	24nt	hyper
Chr1	11985000	11985100	2.32479	21.7726	0.0231544	24nt	hyper
Chr1	11985700	11985800	7.87097	21.66	3.77437e-07	24nt	hyper
Chr1	11985900	11986000	7.49609	21.3344	7.93219e-05	24nt	hyper
Chr1	11986000	11986100	8.03773	21.8083	5.97186e-09	24nt	hyper
Chr1	12018800	12018900	1.63219	23.1703	0.019074	24nt	hyper
Chr1	12187700	12187800	2.84727	21.808	0.00103638	24nt	hyper
Chr1	12215100	12215200	1.49153	24.8957	0.01068	24nt	hyper
Chr1	12215200	12215300	2.06315	31.9146	4.57406e-07	24nt	hyper
Chr1	12255500	12255600	2.71066	23.9566	1.14513e-05	24nt	hyper
Chr1	12278600	12278700	6.60646	20.6146	0.0135755	24nt	hyper
Chr1	12280500	12280600	6.69034	20.6787	0.0037357	24nt	hyper
Chr1	12280700	12280800	6.76138	20.7336	0.00416097	24nt	hyper
Chr1	12299800	12299900	6.26607	20.364	0.0490207	24nt	hyper
Chr1	12435200	12435300	1.70442	24.6014	0.0024467	24nt	hyper
Chr1	12466100	12466200	3.89041	21.3402	0.00460053	24nt	hyper
Chr1	12466200	12466300	3.44013	22.6637	4.23371e-05	24nt	hyper
Chr1	12472000	12472100	3.07981	22.6339	1.85219e-05	24nt	hyper
Chr1	12472100	12472200	2.28062	22.2717	0.0140266	24nt	hyper
Chr1	12475600	12475700	4.06459	21.4077	0.00465115	24nt	hyper
Chr1	12525100	12525200	1.67221	28.4535	3.71868e-05	24nt	hyper
Chr1	12525200	12525300	1.61491	25.8306	0.00247288	24nt	hyper
Chr1	12629900	12630000	2.56436	21.5898	0.0379589	24nt	hyper
Chr1	12679000	12679100	1.91317	22.6318	0.0322213	24nt	hyper
Chr1	12681100	12681200	2.3573	22.297	0.00415056	24nt	hyper
Chr1	12684800	12684900	3.86151	22.6755	0.00446177	24nt	hyper
Chr1	12684900	12685000	4.28076	22.5348	3.81218e-07	24nt	hyper
Chr1	12685000	12685100	7.45155	21.2964	0.00010019	24nt	hyper
Chr1	12689600	12689700	6.51519	20.5459	0.0243185	24nt	hyper
Chr1	12691600	12691700	2.49849	22.1848	0.00520673	24nt	hyper
Chr1	12719600	12719700	3.10682	23.309	2.60784e-06	24nt	hyper
Chr1	12719700	12719800	2.21047	23.7966	0.00670925	24nt	hyper
Chr1	12723300	12723400	6.99785	20.9208	0.00163923	24nt	hyper
Chr1	12724600	12724700	7.08599	20.9921	0.00256969	24nt	hyper
Chr1	12725000	12725100	6.79831	20.7624	0.00480853	24nt	hyper
Chr1	12725100	12725200	6.31035	20.3957	0.0303242	24nt	hyper
Chr1	12822400	12822500	2.98153	22.2593	0.00800888	24nt	hyper
Chr1	12822500	12822600	7.13696	21.0338	0.000432066	24nt	hyper
Chr1	12867000	12867100	2.96166	22.2726	0.00170054	24nt	hyper
Chr1	12872200	12872300	2.33089	24.6351	2.84896e-05	24nt	hyper
Chr1	12946800	12946900	6.54365	20.5672	0.0197403	24nt	hyper
Chr1	12968000	12968100	2.07117	23.2201	0.0119884	24nt	hyper
Chr1	12996500	12996600	6.23946	20.3451	0.0416135	24nt	hyper
Chr1	13017300	13017400	8.62791	22.3464	0.0377062	24nt	hyper
Chr1	13025800	13025900	2.30492	22.2822	0.00466139	24nt	hyper
Chr1	13043000	13043100	1.7451	23.1681	0.0430746	24nt	hyper
Chr1	13099500	13099600	1.83216	21.9268	0.0486041	24nt	hyper
Chr1	13104800	13104900	6.42476	20.4789	0.0345205	24nt	hyper
Chr1	13132400	13132500	7.49315	21.3318	0.0148262	24nt	hyper
Chr1	13132700	13132800	3.23558	21.5514	0.0490207	24nt	hyper
Chr1	13177400	13177500	1.70568	23.441	0.0419614	24nt	hyper
Chr1	13189300	13189400	2.02617	24.8674	5.81104e-05	24nt	hyper
Chr1	13212400	13212500	1.73029	24.5427	0.000915349	24nt	hyper
Chr1	13214200	13214300	6.63516	20.6364	0.00874499	24nt	hyper
Chr1	13257200	13257300	2.70532	22.3491	0.000373052	24nt	hyper
Chr1	13258300	13258400	7.06773	20.9773	0.000271814	24nt	hyper
Chr1	13258500	13258600	6.54791	20.5704	0.00766263	24nt	hyper
Chr1	13258600	13258700	9.27843	22.9583	1.08181e-15	24nt	hyper
Chr1	13258700	13258800	8.84751	22.5511	6.12732e-14	24nt	hyper
Chr1	13258800	13258900	8.23128	21.9826	2.04792e-10	24nt	hyper
Chr1	13258900	13259000	9.20657	22.89	7.15683e-15	24nt	hyper
Chr1	13259000	13259100	6.66565	20.6597	0.00591182	24nt	hyper
Chr1	13259100	13259200	8.44053	22.1735	2.79414e-11	24nt	hyper
Chr1	13259200	13259300	3.54922	22.3987	0.00141406	24nt	hyper
Chr1	13267500	13267600	2.859	22.7267	4.06896e-05	24nt	hyper
Chr1	13269600	13269700	2.54519	22.4591	0.00483418	24nt	hyper
Chr1	13269700	13269800	2.82319	24.9265	3.88985e-09	24nt	hyper
Chr1	13269800	13269900	2.90397	23.131	2.64842e-06	24nt	hyper
Chr1	13270500	13270600	2.09796	23.2651	0.00246833	24nt	hyper
Chr1	13270600	13270700	3.08428	22.8753	4.31362e-05	24nt	hyper
Chr1	13282400	13282500	6.54791	20.5704	0.00766263	24nt	hyper
Chr1	13294700	13294800	6.37148	20.4399	0.0273342	24nt	hyper
Chr1	13368300	13368400	6.53144	20.5581	0.0110226	24nt	hyper
Chr1	13372200	13372300	7.04472	20.9586	0.000435464	24nt	hyper
Chr1	13420000	13420100	6.45503	20.5012	0.0255279	24nt	hyper
Chr1	13439400	13439500	1.66319	24.1962	0.00367256	24nt	hyper
Chr1	13439500	13439600	2.07728	24.7465	0.00123399	24nt	hyper
Chr1	13439600	13439700	2.06785	23.2212	0.00731696	24nt	hyper
Chr1	13487800	13487900	2.93231	23.2965	0.000154669	24nt	hyper
Chr1	13506300	13506400	3.50092	21.8065	0.000930849	24nt	hyper
Chr1	13532900	13533000	2.03608	23.8328	0.000383488	24nt	hyper
Chr1	13559700	13559800	5.19822	25.0616	5.11298e-16	24nt	hyper
Chr1	13639000	13639100	2.34272	21.786	0.0151471	24nt	hyper
Chr1	13689000	13689100	7.3178	21.1836	0.000157893	24nt	hyper
Chr1	13693900	13694000	6.91041	20.8508	0.000984539	24nt	hyper
Chr1	13707900	13708000	2.66497	22.0046	0.0276512	24nt	hyper
Chr1	13709800	13709900	6.47685	20.5174	0.0147101	24nt	hyper
Chr1	13710400	13710500	3.32435	21.7332	0.0203508	24nt	hyper
Chr1	13764100	13764200	1.99041	22.2442	0.0133788	24nt	hyper
Chr1	13765500	13765600	6.76011	20.7326	0.0209324	24nt	hyper
Chr1	13793800	13793900	7.14473	21.0401	0.0311777	24nt	hyper
Chr1	13794300	13794400	7.78833	21.5873	1.16924e-06	24nt	hyper
Chr1	13811700	13811800	6.4607	20.5054	0.025018	24nt	hyper
Chr1	13854200	13854300	6.34062	20.4175	0.0289515	24nt	hyper
Chr1	13854300	13854400	1.99034	22.2271	0.0297156	24nt	hyper
Chr1	13871400	13871500	1.4342	23.3921	0.033941	24nt	hyper
Chr1	13871700	13871800	2.62599	21.9741	0.0172377	24nt	hyper
Chr1	13881400	13881500	1.60306	23.5674	0.0449752	24nt	hyper
Chr1	13930200	13930300	2.66629	23.0871	0.00162933	24nt	hyper
Chr1	13931400	13931500	1.57424	25.8322	0.00549322	24nt	hyper
Chr1	13931500	13931600	2.24921	25.5715	0.000170973	24nt	hyper
Chr1	13931600	13931700	2.64075	22.5216	0.000218807	24nt	hyper
Chr1	13931700	13931800	2.08049	27.0517	8.40094e-06	24nt	hyper
Chr1	13931800	13931900	1.56898	27.6503	0.000457588	24nt	hyper
Chr1	13931900	13932000	1.23915	27.3253	0.0310562	24nt	hyper
Chr1	13937700	13937800	2.33924	24.2061	1.16152e-05	24nt	hyper
Chr1	13942200	13942300	6.80724	20.7694	0.00290853	24nt	hyper
Chr1	13942900	13943000	2.78088	22.1344	0.000974611	24nt	hyper
Chr1	13960800	13960900	6.94377	20.8774	0.00162933	24nt	hyper
Chr1	13961000	13961100	2.06611	22.9222	0.00594164	24nt	hyper
Chr1	13962400	13962500	4.06657	21.4093	0.00810974	24nt	hyper
Chr1	13973800	13973900	2.40935	22.3517	0.0235989	24nt	hyper
Chr1	13994700	13994800	2.27423	22.233	0.0245389	24nt	hyper
Chr1	13995000	13995100	1.33527	24.8997	0.0305209	24nt	hyper
Chr1	14002200	14002300	2.15681	22.8346	0.00580486	24nt	hyper
Chr1	14002500	14002600	6.57989	20.5945	0.0140522	24nt	hyper
Chr1	14003300	14003400	3.39702	21.7378	0.000873254	24nt	hyper
Chr1	14003400	14003500	6.82964	20.787	0.00592629	24nt	hyper
Chr1	14075300	14075400	3.61656	21.1241	0.0459431	24nt	hyper
Chr1	14229200	14229300	1.75371	22.9949	0.00882153	24nt	hyper
Chr1	14346100	14346200	7.43029	21.2784	0.0133488	24nt	hyper
Chr1	14428600	14428700	6.23285	20.3404	0.0412882	24nt	hyper
Chr1	14432900	14433000	2.1984	22.1951	0.00458544	24nt	hyper
Chr1	14585900	14586000	2.17786	22.7228	0.0107029	24nt	hyper
Chr1	14586000	14586100	2.6307	22.2991	0.00165326	24nt	hyper
Chr1	14606300	14606400	2.79216	22.8999	0.0251745	24nt	hyper
Chr1	14727800	14727900	3.50759	21.7713	0.00601307	24nt	hyper
Chr1	14728000	14728100	8.63283	22.351	3.78912e-12	24nt	hyper
Chr1	14733500	14733600	7.04351	20.9577	0.0353174	24nt	hyper
Chr1	14834700	14834800	6.32285	20.4047	0.0343378	24nt	hyper
Chr1	14919300	14919400	6.83661	20.7925	0.0179815	24nt	hyper
Chr1	14925300	14925400	2.64384	22.7533	0.000961483	24nt	hyper
Chr1	14925400	14925500	4.07084	21.5167	0.00106004	24nt	hyper
Chr1	14926200	14926300	2.95754	22.9915	0.00408332	24nt	hyper
Chr1	14926300	14926400	3.20104	21.5639	0.0168015	24nt	hyper
Chr1	14926800	14926900	6.3839	20.449	0.0210801	24nt	hyper
Chr1	14944900	14945000	6.67543	20.6672	0.00415904	24nt	hyper
Chr1	14950800	14950900	7.24029	21.119	0.0018756	24nt	hyper
Chr1	14953400	14953500	8.72101	22.4329	8.63041e-13	24nt	hyper
Chr1	14955500	14955600	7.57442	21.4015	2.64851e-05	24nt	hyper
Chr1	14956700	14956800	8.39966	22.136	0.000822698	24nt	hyper
Chr1	14965600	14965700	6.49354	20.5298	0.0222166	24nt	hyper
Chr1	15000200	15000300	2.91602	23.1765	0.000376807	24nt	hyper
Chr1	15000300	15000400	2.81549	21.7562	0.0118437	24nt	hyper
Chr1	15003100	15003200	7.24595	21.1237	8.18192e-05	24nt	hyper
Chr1	15003400	15003500	7.39867	21.2516	3.46685e-05	24nt	hyper
Chr1	15003500	15003600	7.4992	21.337	3.87119e-06	24nt	hyper
Chr1	15010900	15011000	4.30489	21.6068	0.00119288	24nt	hyper
Chr1	15037500	15037600	6.70031	20.6864	0.013235	24nt	hyper
Chr1	15088100	15088200	7.5882	21.4133	0.00747001	24nt	hyper
Chr1	15088200	15088300	7.01393	20.9337	0.00108693	24nt	hyper
Chr1	15098200	15098300	6.81022	20.7718	0.0091651	24nt	hyper
Chr1	15102100	15102200	3.83118	21.2201	0.0203069	24nt	hyper
Chr1	15105700	15105800	6.55997	20.5795	0.0394619	24nt	hyper
Chr1	15126900	15127000	6.58133	20.5956	0.045853	24nt	hyper
Chr1	15138300	15138400	7.71728	21.5252	0.00469694	24nt	hyper
Chr1	15180400	15180500	3.75919	22.0955	0.00514474	24nt	hyper
Chr1	15181400	15181500	3.73113	21.1415	0.0260147	24nt	hyper
Chr1	15181700	15181800	6.92962	20.8661	0.0023718	24nt	hyper
Chr1	15189000	15189100	6.97477	20.9022	0.000473065	24nt	hyper
Chr1	15191400	15191500	4.60684	21.8645	0.000146361	24nt	hyper
Chr1	15200000	15200100	6.56524	20.5834	0.026992	24nt	hyper
Chr1	15416600	15416700	1.46908	23.4792	0.026813	24nt	hyper
Chr1	15464000	15464100	3.99378	21.4534	0.018167	24nt	hyper
Chr1	15466800	15466900	6.98769	20.9126	0.00114593	24nt	hyper
Chr1	15466900	15467000	4.01389	21.3665	0.00560675	24nt	hyper
Chr1	15485900	15486000	3.87673	21.3292	0.0170116	24nt	hyper
Chr1	15494400	15494500	1.13359	27.1011	0.0488456	24nt	hyper
Chr1	15543300	15543400	6.54791	20.5704	0.00766263	24nt	hyper
Chr1	15568300	15568400	6.76562	20.7369	0.0108902	24nt	hyper
Chr1	15655700	15655800	1.62983	23.7145	0.0101634	24nt	hyper
Chr1	15655800	15655900	2.15385	23.2058	0.00306095	24nt	hyper
Chr1	15686700	15686800	3.74856	21.1551	0.033949	24nt	hyper
Chr1	15690800	15690900	2.38241	21.4548	0.0407882	24nt	hyper
Chr1	15694700	15694800	3.63155	21.1357	0.0292966	24nt	hyper
Chr1	15708500	15708600	1.37841	23.8716	0.0296114	24nt	hyper
Chr1	15712300	15712400	4.1257	21.4578	0.00165326	24nt	hyper
Chr1	15728100	15728200	7.30817	21.1756	0.000123681	24nt	hyper
Chr1	15737500	15737600	2.01225	21.8189	0.0346238	24nt	hyper
Chr1	15775200	15775300	6.71557	20.6981	0.0157147	24nt	hyper
Chr1	15775500	15775600	6.84682	20.8005	0.00834807	24nt	hyper
Chr1	15794900	15795000	6.36545	20.4356	0.0201261	24nt	hyper
Chr1	15825500	15825600	1.42455	26.1434	0.029837	24nt	hyper
Chr1	15832800	15832900	3.45986	23.0051	0.0380112	24nt	hyper
Chr1	15908000	15908100	2.37662	22.566	0.0224829	24nt	hyper
Chr1	15916200	15916300	2.13474	23.4935	0.00745455	24nt	hyper
Chr1	15920000	15920100	2.30638	22.0366	0.005021	24nt	hyper
Chr1	15925200	15925300	2.16041	25.8941	0.000351495	24nt	hyper
Chr1	15982800	15982900	1.68704	24.765	0.0106614	24nt	hyper
Chr1	15997000	15997100	6.76596	20.7372	0.00256101	24nt	hyper
Chr1	16003500	16003600	6.44205	20.4916	0.0210907	24nt	hyper
Chr1	16015400	16015500	7.44351	21.2896	0.000548531	24nt	hyper
Chr1	16047500	16047600	6.70509	20.69	0.00540293	24nt	hyper
Chr1	16125500	16125600	2.18562	25.5987	4.47192e-06	24nt	hyper
Chr1	16147400	16147500	6.25827	20.3585	0.0382095	24nt	hyper
Chr1	16185800	16185900	3.04025	23.4229	1.92906e-07	24nt	hyper
Chr1	16185900	16186000	2.87713	23.4204	7.51018e-05	24nt	hyper
Chr1	16186000	16186100	3.31525	23.4815	7.90877e-06	24nt	hyper
Chr1	16186200	16186300	5.45794	22.6269	3.53268e-10	24nt	hyper
Chr1	16186300	16186400	1.86915	24.6555	0.0004494	24nt	hyper
Chr1	16186400	16186500	3.71257	23.4673	1.74613e-09	24nt	hyper
Chr1	16186500	16186600	3.69276	23.458	2.02548e-07	24nt	hyper
Chr1	16186600	16186700	3.32197	23.5232	1.84754e-08	24nt	hyper
Chr1	16187000	16187100	3.299	22.2244	0.0268284	24nt	hyper
Chr1	16187100	16187200	4.68861	22.0442	4.94012e-05	24nt	hyper
Chr1	16187500	16187600	5.28376	27.571	4.63711e-21	24nt	hyper
Chr1	16187600	16187700	9.53736	23.206	7.49925e-18	24nt	hyper
Chr1	16187700	16187800	7.9468	21.7272	2.72636e-07	24nt	hyper
Chr1	16188400	16188500	2.49058	23.7691	9.18953e-05	24nt	hyper
Chr1	16188500	16188600	4.67352	25.6645	9.48808e-14	24nt	hyper
Chr1	16213900	16214000	6.89762	20.8407	0.00115803	24nt	hyper
Chr1	16214000	16214100	3.24433	23.8691	0.0013407	24nt	hyper
Chr1	16214100	16214200	5.62567	22.7821	6.31831e-10	24nt	hyper
Chr1	16214400	16214500	4.81802	22.9639	1.21674e-10	24nt	hyper
Chr1	16214600	16214700	3.99011	22.8012	1.56019e-06	24nt	hyper
Chr1	16215100	16215200	4.00387	21.4617	0.00548924	24nt	hyper
Chr1	16216400	16216500	6.39579	20.4577	0.023864	24nt	hyper
Chr1	16217500	16217600	3.76315	21.2676	0.0164248	24nt	hyper
Chr1	16219000	16219100	5.08355	27.9141	4.81989e-08	24nt	hyper
Chr1	16219100	16219200	4.36397	23.1276	0.000118908	24nt	hyper
Chr1	16219200	16219300	5.58448	22.8249	2.32597e-11	24nt	hyper
Chr1	16219900	16220000	8.0913	21.8563	8.95641e-10	24nt	hyper
Chr1	16220800	16220900	2.8942	21.8068	0.0118957	24nt	hyper
Chr1	16221000	16221100	6.77053	20.7407	0.00216613	24nt	hyper
Chr1	16221700	16221800	4.7061	22.9368	6.45268e-07	24nt	hyper
Chr1	16221800	16221900	3.86183	23.6082	1.34932e-05	24nt	hyper
Chr1	16221900	16222000	3.33777	23.0937	9.71242e-06	24nt	hyper
Chr1	16223200	16223300	4.94862	26.546	2.93076e-05	24nt	hyper
Chr1	16223300	16223400	11.2546	24.8825	7.73866e-33	24nt	hyper
Chr1	16223400	16223500	4.5889	21.957	5.21204e-06	24nt	hyper
Chr1	16224400	16224500	5.4482	24.1571	3.86343e-15	24nt	hyper
Chr1	16224500	16224600	5.26594	23.441	2.78647e-13	24nt	hyper
Chr1	16224600	16224700	5.69303	22.9585	1.91466e-11	24nt	hyper
Chr1	16224700	16224800	6.13204	23.2579	6.84175e-14	24nt	hyper
Chr1	16225100	16225200	7.85093	21.6423	3.90455e-08	24nt	hyper
Chr1	16225200	16225300	3.38188	22.2334	0.000956399	24nt	hyper
Chr1	16225700	16225800	8.038	21.8085	1.10706e-06	24nt	hyper
Chr1	16225800	16225900	6.97952	20.9061	0.00084626	24nt	hyper
Chr1	16225900	16226000	7.44122	21.2877	0.0116422	24nt	hyper
Chr1	16226500	16226600	5.10815	25.9157	2.51171e-06	24nt	hyper
Chr1	16226600	16226700	4.96639	24.8077	2.6717e-09	24nt	hyper
Chr1	16226700	16226800	7.14708	21.0421	0.000147728	24nt	hyper
Chr1	16227300	16227400	1.96058	23.1375	0.00999418	24nt	hyper
Chr1	16227400	16227500	2.41449	23.3128	0.000140654	24nt	hyper
Chr1	16227500	16227600	3.83422	23.0315	4.1189e-09	24nt	hyper
Chr1	16258100	16258200	7.18462	21.073	0.000210908	24nt	hyper
Chr1	16269700	16269800	2.33281	23.9348	0.00027147	24nt	hyper
Chr1	16294100	16294200	6.43171	20.484	0.0227992	24nt	hyper
Chr1	16301500	16301600	3.55941	21.0802	0.0422902	24nt	hyper
Chr1	16475800	16475900	1.92853	22.9083	0.00790227	24nt	hyper
Chr1	16490900	16491000	2.52898	21.5632	0.0189233	24nt	hyper
Chr1	16491500	16491600	1.68475	23.2889	0.00650867	24nt	hyper
Chr1	16493200	16493300	7.35424	21.2142	1.98384e-05	24nt	hyper
Chr1	16495100	16495200	2.09864	23.1666	0.00346955	24nt	hyper
Chr1	16495300	16495400	1.58479	24.6524	0.00210584	24nt	hyper
Chr1	16528000	16528100	7.45021	21.2953	0.000541899	24nt	hyper
Chr1	16552500	16552600	6.49947	20.5342	0.0143839	24nt	hyper
Chr1	16628500	16628600	1.58936	24.4166	0.00995213	24nt	hyper
Chr1	16649800	16649900	7.20621	21.0908	0.000148218	24nt	hyper
Chr1	16659600	16659700	6.54365	20.5672	0.0197403	24nt	hyper
Chr1	16676700	16676800	6.85458	20.8066	0.00134972	24nt	hyper
Chr1	16681300	16681400	8.12635	21.8878	4.88198e-08	24nt	hyper
Chr1	16745400	16745500	3.52049	21.8393	0.000203573	24nt	hyper
Chr1	16772300	16772400	6.55851	20.5784	0.0136186	24nt	hyper
Chr1	16821000	16821100	6.41386	20.4709	0.0174698	24nt	hyper
Chr1	16840600	16840700	2.3509	24.4384	0.000538936	24nt	hyper
Chr1	16875200	16875300	8.22597	21.9777	8.66492e-09	24nt	hyper
Chr1	16875300	16875400	4.87428	22.0989	4.23885e-07	24nt	hyper
Chr1	16935500	16935600	2.78403	22.137	0.000411662	24nt	hyper
Chr1	17004400	17004500	1.65929	23.2025	0.0258566	24nt	hyper
Chr1	17139700	17139800	1.32155	24.111	0.0321816	24nt	hyper
Chr1	17140300	17140400	2.55837	21.9214	0.0282267	24nt	hyper
Chr1	17144100	17144200	6.45503	20.5012	0.0255279	24nt	hyper
Chr1	17144300	17144400	1.46592	23.4122	0.0276604	24nt	hyper
Chr1	17189600	17189700	7.80525	21.6021	1.45688e-06	24nt	hyper
Chr1	17213400	17213500	7.49423	21.3328	8.4405e-06	24nt	hyper
Chr1	17260800	17260900	2.0786	22.0996	0.0297543	24nt	hyper
Chr1	17278300	17278400	6.53682	20.5621	0.0174015	24nt	hyper
Chr1	17291100	17291200	6.26476	20.3631	0.039205	24nt	hyper
Chr1	17367800	17367900	4.33511	21.7081	5.82148e-05	24nt	hyper
Chr1	17511300	17511400	1.38152	24.5006	0.0191167	24nt	hyper
Chr1	17511400	17511500	1.76424	23.5042	0.00515295	24nt	hyper
Chr1	17532500	17532600	2.61382	22.4939	0.0260952	24nt	hyper
Chr1	17554400	17554500	2.06443	23.2058	0.0361531	24nt	hyper
Chr1	17554600	17554700	2.09943	22.1151	0.0169719	24nt	hyper
Chr1	17554700	17554800	2.72894	25.1837	4.1067e-08	24nt	hyper
Chr1	17556900	17557000	6.36062	20.432	0.0362218	24nt	hyper
Chr1	17576900	17577000	3.16219	22.0505	0.00118232	24nt	hyper
Chr1	17577100	17577200	3.21348	22.986	4.12411e-05	24nt	hyper
Chr1	17577400	17577500	6.41969	20.4752	0.0222084	24nt	hyper
Chr1	17594600	17594700	6.32285	20.4047	0.0343378	24nt	hyper
Chr1	17624300	17624400	6.44205	20.4916	0.0210907	24nt	hyper
Chr1	17624900	17625000	2.72503	22.0398	0.0230808	24nt	hyper
Chr1	17714700	17714800	4.04486	21.3916	0.00311942	24nt	hyper
Chr1	17741600	17741700	6.69515	20.6824	0.00379988	24nt	hyper
Chr1	17831500	17831600	1.38708	24.8194	0.010464	24nt	hyper
Chr1	17846700	17846800	2.90446	21.8533	0.000433259	24nt	hyper
Chr1	17866700	17866800	6.21234	20.3259	0.0446263	24nt	hyper
Chr1	17866800	17866900	7.19657	25.2661	1.06581e-24	24nt	hyper
Chr1	17866900	17867000	7.18669	21.0747	0.000761345	24nt	hyper
Chr1	17873800	17873900	5.1881	22.3803	1.5864e-08	24nt	hyper
Chr1	17873900	17874000	6.789	20.7552	0.00248498	24nt	hyper
Chr1	17899400	17899500	7.11143	21.0129	0.000849789	24nt	hyper
Chr1	17899500	17899600	5.43497	22.6058	3.51098e-09	24nt	hyper
Chr1	17899600	17899700	3.2407	22.1267	0.000182091	24nt	hyper
Chr1	17908000	17908100	6.58404	20.5976	0.0399737	24nt	hyper
Chr1	17929400	17929500	3.15739	24.2097	3.22353e-06	24nt	hyper
Chr1	18003100	18003200	9.35209	23.0286	0.000294799	24nt	hyper
Chr1	18017700	18017800	8.45668	22.1883	0.0010103	24nt	hyper
Chr1	18033800	18033900	1.78066	23.0991	0.00959469	24nt	hyper
Chr1	18033900	18034000	2.48601	22.3979	0.0144112	24nt	hyper
Chr1	18034000	18034100	4.54211	24.386	7.71192e-06	24nt	hyper
Chr1	18157200	18157300	7.54391	21.3753	0.000965353	24nt	hyper
Chr1	18160300	18160400	2.68059	22.0546	0.00204872	24nt	hyper
Chr1	18162300	18162400	4.75594	22.1036	2.93902e-06	24nt	hyper
Chr1	18165700	18165800	2.60005	23.4634	0.000222773	24nt	hyper
Chr1	18165800	18165900	1.33114	24.2228	0.0269699	24nt	hyper
Chr1	18190400	18190500	8.37739	22.1156	3.67409e-09	24nt	hyper
Chr1	18190500	18190600	7.36274	21.2213	5.14606e-05	24nt	hyper
Chr1	18190600	18190700	8.30762	22.0519	3.94371e-10	24nt	hyper
Chr1	18190700	18190800	7.13439	21.0317	0.00196005	24nt	hyper
Chr1	18226300	18226400	1.3413	28.4374	0.0296445	24nt	hyper
Chr1	18226500	18226600	1.35692	26.767	0.029912	24nt	hyper
Chr1	18226600	18226700	2.11516	25.1043	7.59614e-05	24nt	hyper
Chr1	18226700	18226800	1.87587	23.0707	0.0364688	24nt	hyper
Chr1	18386700	18386800	8.65515	22.3717	3.57727e-06	24nt	hyper
Chr1	18541400	18541500	7.66885	21.4831	7.54876e-07	24nt	hyper
Chr1	18547600	18547700	7.60876	21.4311	2.4924e-06	24nt	hyper
Chr1	18579100	18579200	4.60666	22.7703	2.60994e-09	24nt	hyper
Chr1	18579200	18579300	6.99473	20.9183	0.000483439	24nt	hyper
Chr1	18579400	18579500	6.93401	20.8696	0.00200596	24nt	hyper
Chr1	18634300	18634400	6.8805	20.8271	0.00115878	24nt	hyper
Chr1	18768200	18768300	2.44052	21.4975	0.027783	24nt	hyper
Chr1	18788200	18788300	3.01468	21.4341	0.0165937	24nt	hyper
Chr1	18788300	18788400	3.33564	21.7267	0.000771236	24nt	hyper
Chr1	18805400	18805500	6.488	20.5256	0.0144163	24nt	hyper
Chr1	18805500	18805600	4.14776	22.3169	0.000156332	24nt	hyper
Chr1	18856900	18857000	6.29092	20.3818	0.0292212	24nt	hyper
Chr1	18858200	18858300	3.73458	21.1442	0.0299631	24nt	hyper
Chr1	18858300	18858400	5.7633	23.8094	1.36096e-12	24nt	hyper
Chr1	18973800	18973900	7.29871	21.1676	0.000177291	24nt	hyper
Chr1	18973900	18974000	5.6017	23.6993	5.41565e-14	24nt	hyper
Chr1	18974000	18974100	4.6388	23.4042	3.15438e-09	24nt	hyper
Chr1	18974100	18974200	4.033	25.2248	1.85919e-15	24nt	hyper
Chr1	18994800	18994900	3.27423	25.9698	6.63279e-08	24nt	hyper
Chr1	19027900	19028000	1.49227	24.5658	0.0332426	24nt	hyper
Chr1	19232500	19232600	6.64615	20.6448	0.0141524	24nt	hyper
Chr1	19290800	19290900	3.24195	21.6126	0.0212929	24nt	hyper
Chr1	19338000	19338100	3.821	21.2846	0.0135872	24nt	hyper
Chr1	19375800	19375900	4.15127	21.4789	0.00187955	24nt	hyper
Chr1	19380800	19380900	1.85552	22.3171	0.0197834	24nt	hyper
Chr1	19405200	19405300	6.41969	20.4752	0.0222084	24nt	hyper
Chr1	19429000	19429100	1.3114	25.11	0.0374924	24nt	hyper
Chr1	19429100	19429200	1.99029	23.3455	0.0123855	24nt	hyper
Chr1	19526800	19526900	6.46521	20.5087	0.0150941	24nt	hyper
Chr1	19527000	19527100	6.37269	20.4408	0.0471208	24nt	hyper
Chr1	19549700	19549800	4.90109	22.2327	1.79979e-07	24nt	hyper
Chr1	19634200	19634300	8.85414	22.5573	2.22224e-14	24nt	hyper
Chr1	19634300	19634400	6.69995	20.6861	0.0048283	24nt	hyper
Chr1	19703400	19703500	3.34321	22.8589	8.98874e-06	24nt	hyper
Chr1	19963000	19963100	3.80071	23.312	2.24587e-06	24nt	hyper
Chr1	19963400	19963500	3.7178	21.9877	0.00648091	24nt	hyper
Chr1	19986900	19987000	8.18827	21.9436	4.08807e-06	24nt	hyper
Chr1	20126400	20126500	3.55144	21.1023	0.0428448	24nt	hyper
Chr1	20127100	20127200	2.66315	21.6383	0.0431342	24nt	hyper
Chr1	20177000	20177100	7.53858	21.3707	3.81786e-05	24nt	hyper
Chr1	20177100	20177200	2.97745	21.4431	0.031675	24nt	hyper
Chr1	20177900	20178000	2.18804	23.1155	0.000317412	24nt	hyper
Chr1	20178000	20178100	1.80138	23.1204	0.00564893	24nt	hyper
Chr1	20188800	20188900	6.52173	20.5508	0.0170125	24nt	hyper
Chr1	20207700	20207800	4.29842	21.7072	0.000852848	24nt	hyper
Chr1	20272700	20272800	2.71126	24.7467	0.0367576	24nt	hyper
Chr1	20308500	20308600	6.23946	20.3451	0.0416135	24nt	hyper
Chr1	20322400	20322500	5.57505	23.6739	6.25431e-13	24nt	hyper
Chr1	20322500	20322600	3.65073	25.1732	2.85527e-10	24nt	hyper
Chr1	20499300	20499400	7.17544	21.0654	0.000136308	24nt	hyper
Chr1	20684200	20684300	2.25284	25.5242	0.000240987	24nt	hyper
Chr1	20684300	20684400	1.78363	23.443	0.00308931	24nt	hyper
Chr1	20684400	20684500	2.80981	24.0309	1.38646e-05	24nt	hyper
Chr1	20684500	20684600	2.10922	26.1145	5.20442e-06	24nt	hyper
Chr1	20684600	20684700	2.3898	24.6824	8.18583e-05	24nt	hyper
Chr1	20684700	20684800	1.92659	25.5784	4.63512e-05	24nt	hyper
Chr1	20687800	20687900	2.64286	21.6228	0.040903	24nt	hyper
Chr1	20796600	20796700	2.66295	22.003	0.0115183	24nt	hyper
Chr1	21055200	21055300	6.93535	20.8707	0.00230225	24nt	hyper
Chr1	21132400	21132500	6.37148	20.4399	0.0273342	24nt	hyper
Chr1	21280500	21280600	7.75189	21.5554	7.48345e-05	24nt	hyper
Chr1	21281600	21281700	8.76709	22.4759	4.14582e-13	24nt	hyper
Chr1	21341200	21341300	1.657	25.5261	0.000723166	24nt	hyper
Chr1	21342400	21342500	1.49618	23.9079	0.0281074	24nt	hyper
Chr1	21365200	21365300	7.49831	21.3363	0.000908781	24nt	hyper
Chr1	21368900	21369000	6.38986	20.4533	0.0185874	24nt	hyper
Chr1	21418500	21418600	1.50077	24.1311	0.0404235	24nt	hyper
Chr1	21472300	21472400	2.22267	23.0264	0.00485055	24nt	hyper
Chr1	21472400	21472500	6.41969	20.4752	0.0222084	24nt	hyper
Chr1	21611500	21611600	6.23946	20.3451	0.0416135	24nt	hyper
Chr1	21638800	21638900	3.67666	21.9697	9.00462e-05	24nt	hyper
Chr1	21639000	21639100	4.23209	21.6211	0.000453849	24nt	hyper
Chr1	21639500	21639600	3.6093	21.9686	0.0147143	24nt	hyper
Chr1	21639700	21639800	3.20615	25.0658	1.17859e-10	24nt	hyper
Chr1	21639900	21640000	4.49552	21.8453	2.16975e-05	24nt	hyper
Chr1	21640800	21640900	6.37748	20.4443	0.0466746	24nt	hyper
Chr1	21672300	21672400	2.69289	21.6877	0.0142381	24nt	hyper
Chr1	21729100	21729200	6.51479	20.5456	0.0247133	24nt	hyper
Chr1	21752500	21752600	6.73381	20.7122	0.00396324	24nt	hyper
[truncated: 16,077 more rows]

## Sheet: nrpd1 DSRs
Chromosome	Start	End	log2FC	log2CPM	FDR	Size	DSR
Chr1	17713900	17714000	7.69672	21.2329	0.00230103	21nt	hyper
Chr1	19807000	19807100	6.60927	20.3819	0.0393741	21nt	hyper
Chr1	23489500	23489600	7.55498	21.1146	0.00225603	21nt	hyper
Chr1	25279200	25279300	2.74801	24.0657	0.00601485	21nt	hyper
Chr1	25279300	25279400	4.07975	22.9519	0.00106562	21nt	hyper
Chr2	7191300	7191400	3.11815	22.4493	0.032909	21nt	hyper
Chr2	7191400	7191500	7.61479	21.1643	0.00252029	21nt	hyper
Chr2	7524500	7524600	2.2051	23.6464	0.0497526	21nt	hyper
Chr2	17483200	17483300	7.43346	21.0147	0.00305388	21nt	hyper
Chr2	18618900	18619000	3.08297	23.6223	0.00532428	21nt	hyper
Chr3	11482200	11482300	6.54551	20.3366	0.0435537	21nt	hyper
Chr3	11482300	11482400	7.11625	20.7613	0.00722753	21nt	hyper
Chr3	11482500	11482600	9.11236	22.4983	1.72413e-05	21nt	hyper
Chr3	11482700	11482800	5.45769	23.2844	0.00113803	21nt	hyper
Chr3	11482800	11482900	7.94735	21.4467	0.000951465	21nt	hyper
Chr4	1417000	1417100	7.84478	21.3586	0.00126991	21nt	hyper
Chr4	6664700	6664800	7.46234	21.0383	0.00312838	21nt	hyper
Chr4	6664800	6664900	6.98368	20.6589	0.0461645	21nt	hyper
Chr4	6668400	6668500	2.82368	22.6663	0.0193952	21nt	hyper
Chr5	8962400	8962500	6.99742	20.6694	0.00972983	21nt	hyper
Chr5	15024400	15024500	2.77116	23.5915	0.0216528	21nt	hyper
Chr5	15024600	15024700	6.4866	20.2953	0.0496078	21nt	hyper
Chr5	17561300	17561400	6.57591	20.3581	0.0352238	21nt	hyper
Chr5	20459400	20459500	6.60569	20.3793	0.0315287	21nt	hyper
Chr5	24654500	24654600	6.51444	20.3147	0.0490352	21nt	hyper
Chr1	19807400	19807500	5.98344	19.9639	0.0427911	22nt	hyper
Chr1	25279300	25279400	7.99176	21.4851	6.20707e-06	22nt	hyper
Chr1	28544500	28544600	5.0112	21.9459	0.000945156	22nt	hyper
Chr2	771400	771500	3.59285	27.2095	1.60228e-07	22nt	hyper
Chr2	5780800	5780900	6.29835	20.1667	0.0202174	22nt	hyper
Chr2	12270100	12270200	3.81154	22.3184	0.00936886	22nt	hyper
Chr2	19238500	19238600	6.26141	20.1421	0.018995	22nt	hyper
Chr3	11482300	11482400	4.25754	21.3184	0.0241499	22nt	hyper
Chr3	11482800	11482900	7.3718	20.9646	0.000295986	22nt	hyper
Chr3	19659500	19659600	2.88719	23.2078	0.000998629	22nt	hyper
Chr4	6664400	6664500	6.10846	20.0426	0.0260848	22nt	hyper
Chr4	12353000	12353100	2.95233	26.6635	1.57482e-06	22nt	hyper
Chr5	6632600	6632700	6.42111	20.25	0.0144125	22nt	hyper
Chr5	6633300	6633400	7.23302	20.8533	0.000605767	22nt	hyper
Chr5	6633800	6633900	6.14947	20.0689	0.0270763	22nt	hyper
Chr5	6634300	6634400	6.02275	19.9884	0.0410269	22nt	hyper
Chr5	9023200	9023300	4.01896	21.204	0.0480559	22nt	hyper
Chr5	9789600	9789700	2.41732	23.4926	0.00201706	22nt	hyper
Chr5	10649800	10649900	6.02275	19.9884	0.0410271	22nt	hyper
Chr5	15027700	15027800	6.83397	20.5459	0.00275105	22nt	hyper
ChrC	37000	37100	6.18456	20.0916	0.0214662	22nt	hyper
ChrC	107800	107900	2.2684	21.8241	0.0470657	22nt	hyper
Chr1	8102800	8102900	6.74601	20.4809	0.00298557	23nt	hyper
Chr1	13050700	13050800	2.82731	21.5566	0.0309076	23nt	hyper
Chr1	28544500	28544600	7.08797	26.1042	4.63291e-10	23nt	hyper
Chr1	28889400	28889500	6.26141	20.1421	0.013764	23nt	hyper
Chr2	771400	771500	8.19921	21.6667	4.04075e-08	23nt	hyper
Chr2	10247300	10247400	6.18935	20.0948	0.0179943	23nt	hyper
Chr2	12270100	12270200	6.30278	20.1697	0.0218608	23nt	hyper
Chr2	12619000	12619100	5.98344	19.9639	0.0316058	23nt	hyper
Chr2	18018500	18018600	7.24968	20.8665	3.86993e-05	23nt	hyper
Chr3	10706700	10706800	3.75824	20.9368	0.0322627	23nt	hyper
Chr4	6787100	6787200	2.98813	21.2423	0.0304993	23nt	hyper
Chr4	12353000	12353100	6.04367	29.7213	3.65853e-27	23nt	hyper
Chr4	13296000	13296100	3.17426	24.7822	0.000156714	23nt	hyper
Chr5	2634900	2635000	4.42269	21.451	0.00164396	23nt	hyper
Chr5	16660500	16660600	5.96388	24.3078	1.09534e-07	23nt	hyper
Chr5	19009100	19009200	8.73443	22.1485	8.85501e-10	23nt	hyper
ChrC	89400	89500	6.35678	20.2061	0.00626581	23nt	hyper
Chr1	1727400	1727500	1.85013	21.7889	0.0398218	24nt	hyper
Chr1	10300400	10300500	1.47036	23.0913	0.0469787	24nt	hyper
Chr1	13050700	13050800	2.7617	22.3967	0.0124287	24nt	hyper
Chr1	17825800	17825900	6.68133	20.4337	0.00269631	24nt	hyper
Chr1	22930100	22930200	2.01622	22.3848	0.0393318	24nt	hyper
Chr1	28544500	28544600	7.66737	25.994	1.83532e-21	24nt	hyper
Chr1	29525200	29525300	2.60146	21.4224	0.00322578	24nt	hyper
Chr2	5779300	5779400	3.2987	21.8737	0.0320219	24nt	hyper
Chr2	14100000	14100100	3.16067	23.0938	3.77463e-05	24nt	hyper
Chr2	16061900	16062000	2.82809	21.9771	0.00933232	24nt	hyper
Chr2	16340300	16340400	8.42827	21.8707	1.80278e-10	24nt	hyper
Chr2	17029800	17029900	2.73379	24.1177	3.09275e-06	24nt	hyper
Chr2	19176100	19176200	1.35822	25.0255	0.0116134	24nt	hyper
Chr3	616600	616700	1.96162	23.152	0.00162788	24nt	hyper
Chr3	3366300	3366400	3.09473	25.6018	2.35109e-08	24nt	hyper
Chr3	8236200	8236300	2.25998	21.7952	0.0109656	24nt	hyper
Chr3	11482700	11482800	2.7207	22.3714	0.000250152	24nt	hyper
Chr3	11482800	11482900	4.79847	21.8706	5.36238e-06	24nt	hyper
Chr3	19524500	19524600	2.17475	21.4694	0.0140013	24nt	hyper
Chr3	19659500	19659600	1.60102	23.5728	0.0280634	24nt	hyper
Chr3	20807700	20807800	1.89639	21.8184	0.0309295	24nt	hyper
Chr3	21390400	21390500	6.49048	20.298	0.0064899	24nt	hyper
Chr3	21390900	21391000	2.54587	23.3081	0.00402999	24nt	hyper
Chr3	21391200	21391300	6.03346	19.9951	0.0380717	24nt	hyper
Chr4	6787100	6787200	1.42033	24.2057	0.0413723	24nt	hyper
Chr4	10578700	10578800	1.77905	24.5483	0.000580816	24nt	hyper
Chr4	12353000	12353100	6.61653	27.0287	3.54645e-22	24nt	hyper
Chr4	13296000	13296100	3.06547	23.4823	3.74094e-07	24nt	hyper
Chr5	287600	287700	2.74356	21.072	0.0400236	24nt	hyper
Chr5	9946600	9946700	3.2356	23.3467	1.79454e-05	24nt	hyper
Chr5	16660500	16660600	3.42266	23.3389	7.9421e-09	24nt	hyper
Chr5	19009100	19009200	5.94575	25.4685	9.648e-21	24nt	hyper
ChrC	8600	8700	1.71973	23.7574	0.0113016	24nt	hyper
Chr1	700	800	-5.33226	22.4121	0.00583227	21nt	hypo
Chr1	800	900	-6.85269	21.0147	0.0397602	21nt	hypo
Chr1	44700	44800	-7.52274	23.6854	1.72413e-05	21nt	hypo
Chr1	77300	77400	-6.9523	23.1366	0.00120921	21nt	hypo
Chr1	77400	77500	-7.18416	21.2913	0.0163059	21nt	hypo
Chr1	239200	239300	-8.29811	22.2839	0.00107824	21nt	hypo
Chr1	291900	292000	-4.32426	22.0162	0.0453439	21nt	hypo
Chr1	292100	292200	-7.91025	21.9292	0.00123462	21nt	hypo
Chr1	292200	292300	-6.7184	24.2658	0.000122598	21nt	hypo
Chr1	292300	292400	-7.02882	23.6991	9.30925e-05	21nt	hypo
Chr1	292400	292500	-6.86279	24.3789	5.16304e-05	21nt	hypo
Chr1	292500	292600	-7.08288	21.2057	0.0179829	21nt	hypo
Chr1	431300	431400	-6.46401	22.6747	0.00168854	21nt	hypo
Chr1	431400	431500	-7.5521	21.6097	0.0084163	21nt	hypo
Chr1	433200	433300	-8.31886	22.3031	0.0029439	21nt	hypo
Chr1	433300	433400	-8.79933	22.7528	0.000885912	21nt	hypo
Chr1	433500	433600	-7.09691	21.2175	0.0285706	21nt	hypo
Chr1	433600	433700	-7.0628	21.1888	0.0492665	21nt	hypo
Chr1	446600	446700	-7.54788	21.606	0.00539089	21nt	hypo
Chr1	447000	447100	-8.48998	22.4621	0.000999041	21nt	hypo
Chr1	447100	447200	-8.90958	22.8573	0.000190029	21nt	hypo
Chr1	447200	447300	-10.4563	24.3551	8.97815e-06	21nt	hypo
Chr1	540500	540600	-8.19829	22.1918	0.000986756	21nt	hypo
Chr1	634200	634300	-7.6376	21.6852	0.00548775	21nt	hypo
Chr1	634300	634400	-7.78686	21.8182	0.00363558	21nt	hypo
Chr1	670600	670700	-6.64671	22.8466	0.000625931	21nt	hypo
Chr1	670700	670800	-7.44763	24.7327	5.91521e-07	21nt	hypo
Chr1	670800	670900	-6.4703	22.6806	0.00148744	21nt	hypo
Chr1	670900	671000	-7.62313	21.6724	0.0295071	21nt	hypo
Chr1	792400	792500	-4.61772	21.7718	0.0397602	21nt	hypo
Chr1	944300	944400	-7.7955	21.8259	0.0134037	21nt	hypo
Chr1	958600	958700	-7.08871	21.2106	0.0447557	21nt	hypo
Chr1	1430800	1430900	-7.54063	21.5996	0.00884629	21nt	hypo
Chr1	1430900	1431000	-8.99802	22.9414	6.37212e-05	21nt	hypo
Chr1	1522900	1523000	-4.63652	22.0638	0.00437908	21nt	hypo
Chr1	1593100	1593200	-7.31826	23.4877	4.74847e-05	21nt	hypo
Chr1	1593200	1593300	-8.46795	22.4416	0.000265857	21nt	hypo
Chr1	1598200	1598300	-7.07287	21.1973	0.0255192	21nt	hypo
Chr1	1598300	1598400	-6.6494	23.9527	3.13389e-05	21nt	hypo
Chr1	1613200	1613300	-7.18959	21.2959	0.0420885	21nt	hypo
Chr1	1613500	1613600	-7.69893	21.7396	0.00290642	21nt	hypo
Chr1	1614600	1614700	-8.4494	22.4243	0.00193954	21nt	hypo
Chr1	1617700	1617800	-7.10489	23.2826	0.000164397	21nt	hypo
Chr1	1881900	1882000	-5.99426	22.2396	0.00169643	21nt	hypo
Chr1	1882100	1882200	-7.90792	21.9271	0.00162679	21nt	hypo
Chr1	1882200	1882300	-7.72923	21.7666	0.0160628	21nt	hypo
Chr1	2157400	2157500	-7.09402	21.2151	0.0419151	21nt	hypo
Chr1	2189300	2189400	-8.54931	22.5176	0.000848713	21nt	hypo
Chr1	2189400	2189500	-8.9874	22.9313	7.42612e-05	21nt	hypo
Chr1	2340200	2340300	-8.37816	22.358	0.00193169	21nt	hypo
Chr1	2473000	2473100	-7.92375	21.9414	0.00565492	21nt	hypo
Chr1	2531500	2531600	-7.68778	21.7297	0.00660684	21nt	hypo
Chr1	2534700	2534800	-7.84085	21.8666	0.0111264	21nt	hypo
Chr1	2587300	2587400	-7.80615	21.8355	0.0330622	21nt	hypo
Chr1	2657600	2657700	-7.30718	21.3965	0.0311993	21nt	hypo
Chr1	2657700	2657800	-8.26667	22.2548	0.00206732	21nt	hypo
Chr1	2657800	2657900	-8.02758	22.0356	0.000863571	21nt	hypo
Chr1	2993600	2993700	-8.60996	22.5744	0.000621841	21nt	hypo
Chr1	3073800	3073900	-7.449	21.5194	0.0218086	21nt	hypo
Chr1	3413000	3413100	-7.69893	21.7396	0.002903	21nt	hypo
Chr1	3498800	3498900	-6.9708	21.1121	0.02673	21nt	hypo
Chr1	3546800	3546900	-7.20263	21.307	0.0182925	21nt	hypo
Chr1	3547600	3547700	-5.07382	21.873	0.0163788	21nt	hypo
Chr1	3573100	3573200	-6.31185	22.5327	0.000984795	21nt	hypo
Chr1	3771000	3771100	-5.262	22.0407	0.00984381	21nt	hypo
Chr1	3892100	3892200	-7.21821	21.3203	0.0494044	21nt	hypo
Chr1	3898000	3898100	-7.1721	21.2811	0.0417114	21nt	hypo
Chr1	3898200	3898300	-7.84573	21.871	0.00156282	21nt	hypo
Chr1	3898300	3898400	-8.29329	22.2794	0.000482134	21nt	hypo
Chr1	3898400	3898500	-7.72117	23.878	2.46862e-05	21nt	hypo
Chr1	4068800	4068900	-9.08629	23.0255	0.000690405	21nt	hypo
Chr1	4068900	4069000	-6.37773	23.0745	0.000230293	21nt	hypo
Chr1	4069000	4069100	-5.37061	22.4473	0.00810217	21nt	hypo
Chr1	4094300	4094400	-6.70586	20.8957	0.0393741	21nt	hypo
Chr1	4112900	4113000	-6.95547	21.0993	0.0371716	21nt	hypo
Chr1	4209400	4209500	-6.96633	21.1083	0.0258176	21nt	hypo
Chr1	4209500	4209600	-9.76739	23.6819	0.00102429	21nt	hypo
Chr1	4293100	4293200	-10.4081	24.3077	1.19438e-06	21nt	hypo
Chr1	4293200	4293300	-8.08255	22.0857	0.000721963	21nt	hypo
Chr1	4329900	4330000	-7.19072	21.2969	0.0140668	21nt	hypo
Chr1	4493900	4494000	-10.7186	24.6131	2.13442e-07	21nt	hypo
Chr1	4494000	4494100	-9.88764	23.7989	3.92419e-06	21nt	hypo
Chr1	4494100	4494200	-9.26489	23.1965	5.85548e-05	21nt	hypo
Chr1	4505900	4506000	-8.50717	24.6473	7.05137e-06	21nt	hypo
Chr1	4506400	4506500	-5.29358	21.6139	0.0360018	21nt	hypo
Chr1	4506500	4506600	-7.88907	25.1676	1.07693e-07	21nt	hypo
Chr1	4506600	4506700	-7.5316	26.18	0.000270078	21nt	hypo
Chr1	4506700	4506800	-6.32477	23.3442	0.000905647	21nt	hypo
Chr1	4506800	4506900	-8.85841	22.8087	0.000226856	21nt	hypo
Chr1	4583400	4583500	-5.31821	21.6353	0.0204282	21nt	hypo
Chr1	4619200	4619300	-5.99371	22.2391	0.00296492	21nt	hypo
Chr1	4619300	4619400	-9.73121	23.6468	9.28125e-05	21nt	hypo
Chr1	4619400	4619500	-8.71528	22.6735	0.000435241	21nt	hypo
Chr1	4620100	4620200	-8.01132	22.0208	0.00207117	21nt	hypo
Chr1	4620400	4620500	-8.06898	22.0734	0.00139122	21nt	hypo
Chr1	4620500	4620600	-7.19455	21.3002	0.0278175	21nt	hypo
Chr1	4620600	4620700	-7.19072	21.2969	0.0140668	21nt	hypo
Chr1	4620700	4620800	-7.84745	21.8726	0.00219649	21nt	hypo
Chr1	4620800	4620900	-7.89094	21.9117	0.00256549	21nt	hypo
Chr1	4620900	4621000	-8.49154	22.4636	0.000925343	21nt	hypo
Chr1	4621000	4621100	-8.72314	22.6809	0.00282545	21nt	hypo
Chr1	4621400	4621500	-7.48717	21.5527	0.0138062	21nt	hypo
Chr1	4658200	4658300	-7.28747	21.3796	0.0126136	21nt	hypo
Chr1	4658300	4658400	-6.95228	21.0967	0.0495559	21nt	hypo
Chr1	4682400	4682500	-8.42704	25.0679	0.000176704	21nt	hypo
Chr1	4708200	4708300	-7.44352	21.5146	0.0294391	21nt	hypo
Chr1	4708300	4708400	-8.39217	22.3711	0.000664094	21nt	hypo
Chr1	4708400	4708500	-7.83739	21.8635	0.00283311	21nt	hypo
Chr1	4708500	4708600	-7.81101	23.9654	1.10586e-05	21nt	hypo
Chr1	4720200	4720300	-7.2278	23.4006	0.000195351	21nt	hypo
Chr1	4720300	4720400	-6.33664	23.0355	0.00135387	21nt	hypo
Chr1	4720900	4721000	-8.3362	22.3191	0.000547285	21nt	hypo
Chr1	4721000	4721100	-8.65657	22.6182	0.00146058	21nt	hypo
Chr1	4721100	4721200	-9.00775	22.9506	0.000176704	21nt	hypo
Chr1	4738800	4738900	-7.89427	21.9148	0.00516943	21nt	hypo
Chr1	4738900	4739000	-6.45927	22.6703	0.00048909	21nt	hypo
Chr1	4739000	4739100	-8.45307	22.4277	0.00125536	21nt	hypo
Chr1	4739100	4739200	-8.91235	22.8599	0.00069567	21nt	hypo
Chr1	4739200	4739300	-4.9559	21.3254	0.0475945	21nt	hypo
Chr1	4896600	4896700	-7.21445	21.3171	0.046459	21nt	hypo
Chr1	4966300	4966400	-8.92204	22.8691	0.000280547	21nt	hypo
Chr1	4966400	4966500	-7.89897	21.919	0.0014522	21nt	hypo
Chr1	4967000	4967100	-4.95526	22.7646	0.00211622	21nt	hypo
Chr1	4967100	4967200	-4.73721	21.5794	0.0474485	21nt	hypo
Chr1	4967200	4967300	-7.0998	21.2199	0.0255192	21nt	hypo
Chr1	4992700	4992800	-8.39212	22.371	0.00610821	21nt	hypo
Chr1	5056000	5056100	-7.37	21.4508	0.0211099	21nt	hypo
Chr1	5056100	5056200	-6.27983	22.5029	0.00246855	21nt	hypo
Chr1	5098400	5098500	-5.73491	22.0043	0.00711068	21nt	hypo
Chr1	5098500	5098600	-7.17484	21.2834	0.0255192	21nt	hypo
Chr1	5098900	5099000	-5.82703	22.0874	0.00488391	21nt	hypo
Chr1	5171800	5171900	-7.39998	21.4768	0.0202987	21nt	hypo
Chr1	5171900	5172000	-7.21486	23.8794	3.49062e-05	21nt	hypo
Chr1	5172000	5172100	-7.77532	21.8078	0.00891241	21nt	hypo
Chr1	5285200	5285300	-9.73449	23.65	6.48528e-06	21nt	hypo
Chr1	5392600	5392700	-7.19343	21.2992	0.013752	21nt	hypo
Chr1	5395300	5395400	-6.58288	22.7864	0.000786831	21nt	hypo
Chr1	5395400	5395500	-9.85506	23.7672	1.19523e-05	21nt	hypo
Chr1	5395500	5395600	-10.6006	24.4969	3.08777e-07	21nt	hypo
Chr1	5395600	5395700	-6.41098	22.6251	0.000869292	21nt	hypo
Chr1	5437000	5437100	-7.72659	21.7643	0.013752	21nt	hypo
Chr1	5657500	5657600	-7.54276	21.6015	0.00694779	21nt	hypo
Chr1	5659100	5659200	-4.3048	22.7578	0.0240188	21nt	hypo
Chr1	5659200	5659300	-7.62597	21.6749	0.00720463	21nt	hypo
Chr1	5867000	5867100	-7.3676	21.4487	0.0165189	21nt	hypo
Chr1	5911700	5911800	-6.41294	22.6269	0.00125018	21nt	hypo
Chr1	5916400	5916500	-8.31865	22.3029	0.00229127	21nt	hypo
Chr1	5958800	5958900	-8.22986	22.2209	0.00241008	21nt	hypo
Chr1	5970700	5970800	-6.63176	23.6392	0.000129566	21nt	hypo
Chr1	5970800	5970900	-4.13438	24.4457	0.000567649	21nt	hypo
Chr1	5970900	5971000	-4.94668	21.3177	0.0460279	21nt	hypo
Chr1	5971600	5971700	-5.58083	22.3299	0.00186169	21nt	hypo
Chr1	5971800	5971900	-9.38513	23.3121	9.87111e-05	21nt	hypo
Chr1	5971900	5972000	-8.67311	24.8107	3.34941e-07	21nt	hypo
Chr1	5972000	5972100	-7.44099	26.0902	0.000342147	21nt	hypo
Chr1	5972100	5972200	-7.75722	23.913	9.32671e-06	21nt	hypo
Chr1	5972200	5972300	-8.24852	22.2381	0.000805983	21nt	hypo
Chr1	5972600	5972700	-8.47774	22.4507	0.0147139	21nt	hypo
Chr1	5974900	5975000	-5.87696	22.1327	0.00547879	21nt	hypo
Chr1	5975000	5975100	-7.52085	21.5822	0.0433688	21nt	hypo
Chr1	5975600	5975700	-6.84784	21.0107	0.0300028	21nt	hypo
Chr1	6158600	6158700	-7.37338	21.4537	0.011691	21nt	hypo
Chr1	6158700	6158800	-7.67928	21.7222	0.0163059	21nt	hypo
Chr1	6158800	6158900	-7.62597	21.6749	0.00720073	21nt	hypo
Chr1	6197700	6197800	-9.36659	23.2943	4.83915e-05	21nt	hypo
Chr1	6197800	6197900	-9.15677	23.0929	0.000434911	21nt	hypo
Chr1	6197900	6198000	-7.70162	21.742	0.00366987	21nt	hypo
Chr1	6198400	6198500	-7.37577	21.4558	0.0119395	21nt	hypo
Chr1	6235000	6235100	-5.51555	21.8085	0.0144313	21nt	hypo
Chr1	6235800	6235900	-8.32535	22.3091	0.000523832	21nt	hypo
Chr1	6236000	6236100	-7.95191	21.9669	0.00256549	21nt	hypo
Chr1	6236100	6236200	-8.75847	22.7142	0.000257256	21nt	hypo
Chr1	6276000	6276100	-7.3676	21.4487	0.0165189	21nt	hypo
Chr1	6302600	6302700	-7.99926	22.0098	0.00679004	21nt	hypo
Chr1	6379400	6379500	-7.84573	21.871	0.00156315	21nt	hypo
Chr1	6379500	6379600	-8.95848	22.9037	0.00152715	21nt	hypo
Chr1	6379700	6379800	-6.91497	23.9134	6.75571e-05	21nt	hypo
Chr1	6426300	6426400	-8.4603	22.4345	0.000308829	21nt	hypo
Chr1	6470400	6470500	-9.05918	22.9996	9.33256e-05	21nt	hypo
Chr1	6473200	6473300	-8.15042	22.1479	0.00169182	21nt	hypo
Chr1	6515200	6515300	-7.21289	21.3158	0.0481136	21nt	hypo
Chr1	6592400	6592500	-7.70353	21.7437	0.00262633	21nt	hypo
Chr1	6594000	6594100	-8.07107	22.0753	0.00132497	21nt	hypo
Chr1	6708600	6708700	-7.38388	21.4628	0.0113011	21nt	hypo
Chr1	6709600	6709700	-7.89828	21.9184	0.00259446	21nt	hypo
Chr1	6715200	6715300	-7.39528	21.4727	0.0120554	21nt	hypo
Chr1	6715400	6715500	-8.4751	22.4483	0.00116515	21nt	hypo
Chr1	6715500	6715600	-6.45571	23.1486	0.000204929	21nt	hypo
Chr1	6718000	6718100	-5.59824	21.8819	0.00739927	21nt	hypo
Chr1	6759000	6759100	-5.39403	22.9671	0.0341748	21nt	hypo
Chr1	6759600	6759700	-6.36937	22.5863	0.00152715	21nt	hypo
Chr1	6906200	6906300	-4.58271	22.5794	0.0419151	21nt	hypo
Chr1	6947600	6947700	-8.01285	22.0222	0.0028636	21nt	hypo
Chr1	6947700	6947800	-8.36902	22.3496	0.000550073	21nt	hypo
Chr1	6947800	6947900	-7.84745	21.8726	0.0021973	21nt	hypo
Chr1	6948200	6948300	-8.10091	22.1025	0.00329359	21nt	hypo
Chr1	6948300	6948400	-8.79094	22.7449	0.000279098	21nt	hypo
Chr1	6948400	6948500	-7.62396	21.6731	0.00475209	21nt	hypo
Chr1	7023600	7023700	-7.30571	21.3953	0.0238102	21nt	hypo
Chr1	7026300	7026400	-8.41306	22.3905	0.000740122	21nt	hypo
Chr1	7026400	7026500	-9.53845	23.4601	2.14061e-05	21nt	hypo
Chr1	7026500	7026600	-7.37913	21.4587	0.0107497	21nt	hypo
Chr1	7026600	7026700	-8.22426	22.2157	0.00124568	21nt	hypo
Chr1	7026700	7026800	-6.96316	21.1057	0.0267066	21nt	hypo
Chr1	7027000	7027100	-7.2961	21.387	0.0130807	21nt	hypo
Chr1	7058200	7058300	-3.05829	25.2207	0.0410108	21nt	hypo
Chr1	7077800	7077900	-8.15057	24.7953	2.08831e-05	21nt	hypo
Chr1	7132800	7132900	-5.49498	22.5621	0.00481336	21nt	hypo
Chr1	7138300	7138400	-7.12853	25.4579	5.74596e-07	21nt	hypo
Chr1	7138700	7138800	-7.96438	21.9782	0.00103621	21nt	hypo
Chr1	7227900	7228000	-7.38959	21.4677	0.00920318	21nt	hypo
Chr1	7241200	7241300	-7.61911	21.6688	0.00854885	21nt	hypo
Chr1	7241400	7241500	-7.39528	21.4727	0.0120554	21nt	hypo
Chr1	7251800	7251900	-7.55719	21.6142	0.00594615	21nt	hypo
Chr1	7251900	7252000	-8.4251	22.4017	0.00261509	21nt	hypo
Chr1	7255000	7255100	-8.23458	22.2252	0.00130467	21nt	hypo
Chr1	7256700	7256800	-7.9228	21.9405	0.0185722	21nt	hypo
Chr1	7281800	7281900	-8.20251	24.348	3.12214e-06	21nt	hypo
Chr1	7392400	7392500	-7.29001	21.3818	0.020241	21nt	hypo
Chr1	7505100	7505200	-8.07462	22.0785	0.00125018	21nt	hypo
Chr1	7505200	7505300	-8.59959	22.5647	0.000426266	21nt	hypo
Chr1	7522000	7522100	-6.12873	23.1572	0.000595929	21nt	hypo
Chr1	7522100	7522200	-5.3779	22.1451	0.00371258	21nt	hypo
Chr1	7522200	7522300	-6.98419	23.1671	0.000153557	21nt	hypo
Chr1	7522300	7522400	-8.62657	22.59	0.00017186	21nt	hypo
Chr1	7604900	7605000	-8.58223	22.5484	0.000514816	21nt	hypo
Chr1	7665700	7665800	-5.00295	22.1129	0.0111308	21nt	hypo
Chr1	7665800	7665900	-6.71499	20.903	0.0419151	21nt	hypo
Chr1	7711300	7711400	-7.52604	21.5868	0.0363065	21nt	hypo
Chr1	7712200	7712300	-6.83606	21.0011	0.0379255	21nt	hypo
Chr1	7712300	7712400	-6.95998	21.1031	0.0459735	21nt	hypo
Chr1	7717400	7717500	-9.69604	23.6127	4.40518e-05	21nt	hypo
Chr1	7717500	7717600	-6.84784	21.0107	0.0300028	21nt	hypo
Chr1	7722100	7722200	-7.07287	21.1973	0.0255192	21nt	hypo
Chr1	7722300	7722400	-7.85743	21.8815	0.00391858	21nt	hypo
Chr1	7747800	7747900	-6.24416	23.5612	8.89484e-05	21nt	hypo
Chr1	7747900	7748000	-7.78178	21.8136	0.00720073	21nt	hypo
Chr1	7748000	7748100	-8.23644	22.2269	0.000544315	21nt	hypo
Chr1	7748100	7748200	-7.37815	21.4578	0.0187306	21nt	hypo
Chr1	7766300	7766400	-5.37992	21.6891	0.0162883	21nt	hypo
Chr1	7783900	7784000	-9.20633	23.1404	4.81733e-05	21nt	hypo
Chr1	7787300	7787400	-8.0008	22.0112	0.00513211	21nt	hypo
Chr1	7787400	7787500	-7.83046	23.9844	2.1694e-05	21nt	hypo
Chr1	7787500	7787600	-7.18047	24.4706	5.43915e-07	21nt	hypo
Chr1	7808900	7809000	-8.65085	22.6128	0.00282545	21nt	hypo
Chr1	7810200	7810300	-7.87375	21.8962	0.0158842	21nt	hypo
Chr1	7811100	7811200	-7.56138	21.6179	0.0189919	21nt	hypo
Chr1	7852100	7852200	-7.76763	21.8009	0.00338013	21nt	hypo
Chr1	7852200	7852300	-6.18824	22.8951	0.000436183	21nt	hypo
Chr1	7936600	7936700	-7.89662	21.9169	0.00178513	21nt	hypo
Chr1	8016500	8016600	-5.23335	21.5617	0.025048	21nt	hypo
Chr1	8053100	8053200	-7.89994	21.9199	0.00482645	21nt	hypo
Chr1	8053200	8053300	-6.82126	23.4988	5.52559e-05	21nt	hypo
Chr1	8053300	8053400	-9.28297	23.2139	2.31683e-05	21nt	hypo
Chr1	8053600	8053700	-5.02024	21.8256	0.00933185	21nt	hypo
Chr1	8053700	8053800	-7.18036	23.8459	2.31683e-05	21nt	hypo
Chr1	8053800	8053900	-8.28592	22.2726	0.000408322	21nt	hypo
Chr1	8160500	8160600	-7.6905	21.7321	0.00641579	21nt	hypo
Chr1	8160600	8160700	-7.39998	21.4768	0.0202987	21nt	hypo
Chr1	8160700	8160800	-9.62219	23.5411	4.13156e-05	21nt	hypo
Chr1	8160800	8160900	-9.1962	23.1307	0.000152569	21nt	hypo
Chr1	8169900	8170000	-6.8444	21.0079	0.029437	21nt	hypo
Chr1	8201200	8201300	-8.43828	22.4139	0.00101194	21nt	hypo
Chr1	8201400	8201500	-5.37992	21.6891	0.0162916	21nt	hypo
Chr1	8237700	8237800	-9.04314	22.9844	6.73846e-05	21nt	hypo
Chr1	8237800	8237900	-8.38204	24.5242	6.58829e-07	21nt	hypo
Chr1	8237900	8238000	-9.54782	23.4691	1.41172e-05	21nt	hypo
Chr1	8238000	8238100	-6.41517	23.1101	0.000414738	21nt	hypo
Chr1	8238100	8238200	-7.70542	21.7454	0.00269977	21nt	hypo
Chr1	8239600	8239700	-8.01871	22.0275	0.000951465	21nt	hypo
Chr1	8254800	8254900	-8.58017	22.5465	0.000288809	21nt	hypo
Chr1	8267400	8267500	-8.43504	22.4109	0.000574296	21nt	hypo
Chr1	8272500	8272600	-6.17414	22.405	0.00125087	21nt	hypo
Chr1	8272600	8272700	-7.63362	21.6817	0.00376931	21nt	hypo
Chr1	8276100	8276200	-7.53638	21.5959	0.0321357	21nt	hypo
Chr1	8277600	8277700	-7.52604	21.5868	0.0363127	21nt	hypo
Chr1	8282900	8283000	-7.71722	21.7559	0.00931431	21nt	hypo
Chr1	8283000	8283100	-8.94322	22.8892	0.000143225	21nt	hypo
Chr1	8283100	8283200	-8.18713	22.1816	0.000504633	21nt	hypo
Chr1	8283200	8283300	-8.89442	22.8429	0.000171602	21nt	hypo
Chr1	8283300	8283400	-7.95896	21.9733	0.00121872	21nt	hypo
Chr1	8390400	8390500	-8.6065	22.5712	0.000949806	21nt	hypo
Chr1	8390700	8390800	-5.61178	22.6705	0.00429624	21nt	hypo
Chr1	8409100	8409200	-9.4178	23.3436	2.02555e-05	21nt	hypo
Chr1	8409200	8409300	-6.87181	23.8715	8.82587e-05	21nt	hypo
Chr1	8409300	8409400	-7.45445	21.5242	0.0181755	21nt	hypo
Chr1	8453500	8453600	-5.45298	21.7533	0.0128677	21nt	hypo
Chr1	8495200	8495300	-7.3628	21.4445	0.0385213	21nt	hypo
Chr1	8513300	8513400	-7.56312	21.6194	0.0129743	21nt	hypo
Chr1	8513400	8513500	-7.22791	24.9517	2.52203e-07	21nt	hypo
Chr1	8513500	8513600	-8.28771	22.2743	0.000426497	21nt	hypo
Chr1	8513600	8513700	-7.90696	21.9262	0.00201192	21nt	hypo
Chr1	8513700	8513800	-6.94073	23.1256	0.000661867	21nt	hypo
Chr1	8513800	8513900	-7.96515	24.9417	7.1236e-06	21nt	hypo
Chr1	8515400	8515500	-8.32658	22.3102	0.00047614	21nt	hypo
Chr1	8590900	8591000	-8.60222	22.5672	0.000842701	21nt	hypo
Chr1	8591000	8591100	-9.22757	23.1607	4.69356e-05	21nt	hypo
Chr1	8591100	8591200	-9.99696	23.9054	6.26995e-05	21nt	hypo
Chr1	8591200	8591300	-7.06647	23.2458	0.000100806	21nt	hypo
Chr1	8591300	8591400	-7.39763	21.4747	0.0139025	21nt	hypo
Chr1	8672800	8672900	-4.84404	22.8408	0.00684062	21nt	hypo
Chr1	8673300	8673400	-7.07996	21.2032	0.0228926	21nt	hypo
Chr1	8682000	8682100	-5.86245	22.5899	0.00201192	21nt	hypo
Chr1	8728700	8728800	-8.70006	22.6591	0.000125265	21nt	hypo
Chr1	8767100	8767200	-4.50522	21.9474	0.0160662	21nt	hypo
Chr1	8781500	8781600	-4.37843	21.8363	0.0138611	21nt	hypo
Chr1	8786100	8786200	-7.54999	21.6078	0.00549545	21nt	hypo
Chr1	8794300	8794400	-7.39293	21.4706	0.0133915	21nt	hypo
Chr1	8798100	8798200	-6.58621	22.7895	0.00112632	21nt	hypo
Chr1	8798200	8798300	-8.13068	22.1298	0.000858807	21nt	hypo
Chr1	8804100	8804200	-6.70586	20.8957	0.0393741	21nt	hypo
Chr1	8808600	8808700	-6.84784	21.0107	0.0300028	21nt	hypo
Chr1	8831800	8831900	-7.47739	21.5442	0.00753848	21nt	hypo
Chr1	8832700	8832800	-6.97395	21.1147	0.0211992	21nt	hypo
Chr1	8832800	8832900	-8.32658	22.3102	0.00047614	21nt	hypo
Chr1	8870200	8870300	-9.13592	23.073	4.25431e-05	21nt	hypo
Chr1	8870300	8870400	-7.85088	21.8756	0.00722191	21nt	hypo
Chr1	8932800	8932900	-4.81253	21.943	0.0444408	21nt	hypo
Chr1	8932900	8933000	-5.39719	21.7043	0.0396231	21nt	hypo
Chr1	9018200	9018300	-6.48719	22.6965	0.000824284	21nt	hypo
Chr1	9018300	9018400	-11.3973	25.2837	2.10022e-08	21nt	hypo
Chr1	9018400	9018500	-9.88529	23.7966	4.8847e-05	21nt	hypo
Chr1	9018600	9018700	-6.96316	21.1057	0.0267066	21nt	hypo
Chr1	9082700	9082800	-6.9771	21.1173	0.0282526	21nt	hypo
Chr1	9082800	9082900	-5.37708	21.6867	0.0427839	21nt	hypo
Chr1	9106200	9106300	-7.38388	21.4628	0.0113011	21nt	hypo
Chr1	9126200	9126300	-6.98153	21.121	0.0290719	21nt	hypo
Chr1	9126300	9126400	-8.73981	22.6966	0.000180705	21nt	hypo
Chr1	9126400	9126500	-6.53839	23.2275	0.00110519	21nt	hypo
Chr1	9135700	9135800	-6.85612	21.0175	0.0322406	21nt	hypo
Chr1	9174300	9174400	-5.30682	21.6254	0.0290227	21nt	hypo
Chr1	9174400	9174500	-9.21722	23.1508	0.000113297	21nt	hypo
Chr1	9175300	9175400	-7.45671	21.5261	0.0117322	21nt	hypo
Chr1	9175600	9175700	-7.46214	21.5309	0.00961148	21nt	hypo
Chr1	9188700	9188800	-7.29358	21.3849	0.0108791	21nt	hypo
Chr1	9204600	9204700	-6.95228	21.0967	0.0495559	21nt	hypo
Chr1	9205100	9205200	-8.93348	22.88	8.54395e-05	21nt	hypo
Chr1	9205200	9205300	-7.46372	23.6282	4.71191e-05	21nt	hypo
Chr1	9205300	9205400	-8.03062	24.1798	3.1887e-06	21nt	hypo
Chr1	9304800	9304900	-5.22798	21.5571	0.0237087	21nt	hypo
Chr1	9305000	9305100	-9.00512	22.9481	0.000247656	21nt	hypo
Chr1	9373600	9373700	-8.62214	22.5859	0.000308829	21nt	hypo
Chr1	9547900	9548000	-7.82799	21.8551	0.00306402	21nt	hypo
Chr1	9564700	9564800	-9.23946	23.1721	3.13161e-05	21nt	hypo
Chr1	9564800	9564900	-10.1074	24.0133	1.51198e-06	21nt	hypo
Chr1	9564900	9565000	-7.00751	23.6785	4.51352e-05	21nt	hypo
Chr1	9565000	9565100	-7.39796	24.0576	1.38917e-05	21nt	hypo
Chr1	9626900	9627000	-8.11471	22.1151	0.00310278	21nt	hypo
Chr1	9630000	9630100	-9.04888	22.9898	0.000137462	21nt	hypo
Chr1	9630100	9630200	-10.124	24.0295	2.00771e-06	21nt	hypo
Chr1	9630300	9630400	-8.65779	22.6194	0.000296342	21nt	hypo
Chr1	9630400	9630500	-7.8533	21.8778	0.00328498	21nt	hypo
Chr1	9630600	9630700	-7.96345	21.9773	0.00289127	21nt	hypo
Chr1	9676600	9676700	-8.75534	22.7113	0.000405372	21nt	hypo
Chr1	9691200	9691300	-7.82131	21.8491	0.0082756	21nt	hypo
Chr1	9706600	9706700	-7.2675	21.3625	0.0427669	21nt	hypo
Chr1	9707900	9708000	-6.06633	22.3057	0.0139055	21nt	hypo
Chr1	9746500	9746600	-8.20556	22.1985	0.00213649	21nt	hypo
Chr1	9754400	9754500	-8.77143	22.7264	0.000353955	21nt	hypo
Chr1	9754800	9754900	-7.94484	21.9605	0.00989056	21nt	hypo
Chr1	9755000	9755100	-7.45989	21.5289	0.0168527	21nt	hypo
Chr1	9755100	9755200	-9.16029	23.0963	4.3659e-05	21nt	hypo
Chr1	9755400	9755500	-6.69334	22.8906	0.00028578	21nt	hypo
Chr1	9755500	9755600	-7.38486	21.4636	0.0130807	21nt	hypo
Chr1	9755700	9755800	-8.29203	22.2783	0.000469838	21nt	hypo
Chr1	9756000	9756100	-9.24927	23.1815	7.31506e-05	21nt	hypo
Chr1	9756400	9756500	-8.01502	22.0242	0.00125918	21nt	hypo
Chr1	9759700	9759800	-7.07996	21.2032	0.0228926	21nt	hypo
Chr1	9759800	9759900	-10.1006	24.0066	1.28353e-06	21nt	hypo
Chr1	9760000	9760100	-6.95228	21.0967	0.0495559	21nt	hypo
Chr1	9762600	9762700	-8.53826	22.5073	0.000737209	21nt	hypo
Chr1	9778300	9778400	-7.31569	21.4039	0.0492213	21nt	hypo
Chr1	9778400	9778500	-8.98708	22.9309	7.35168e-05	21nt	hypo
Chr1	9811800	9811900	-8.22877	22.2199	0.00094606	21nt	hypo
Chr1	9811900	9812000	-6.10057	23.1305	0.000675615	21nt	hypo
Chr1	9812000	9812100	-5.62653	22.3718	0.00376019	21nt	hypo
Chr1	9812200	9812300	-8.17976	22.1748	0.00124075	21nt	hypo
Chr1	9812300	9812400	-7.07874	21.2022	0.0444408	21nt	hypo
Chr1	9852700	9852800	-6.85269	21.0147	0.0397602	21nt	hypo
Chr1	9852800	9852900	-6.70586	20.8957	0.0393741	21nt	hypo
Chr1	9853400	9853500	-5.27771	22.3621	0.0179723	21nt	hypo
Chr1	9939300	9939400	-7.19613	21.3015	0.0221284	21nt	hypo
Chr1	10013200	10013300	-7.98209	21.9942	0.00388795	21nt	hypo
Chr1	10013400	10013500	-7.47202	21.5395	0.00713423	21nt	hypo
Chr1	10023000	10023100	-6.9752	23.6472	5.73874e-05	21nt	hypo
Chr1	10023100	10023200	-9.79739	23.7111	1.16372e-05	21nt	hypo
Chr1	10023200	10023300	-7.96419	25.2418	4.98287e-08	21nt	hypo
Chr1	10023300	10023400	-7.48493	24.1424	1.65089e-05	21nt	hypo
Chr1	10023400	10023500	-8.70252	22.6614	0.000563628	21nt	hypo
Chr1	10023500	10023600	-7.68121	21.7239	0.0111744	21nt	hypo
Chr1	10152700	10152800	-8.19638	22.1901	0.000752938	21nt	hypo
Chr1	10152800	10152900	-7.35699	21.4395	0.0427913	21nt	hypo
Chr1	10152900	10153000	-6.71499	20.903	0.0419151	21nt	hypo
Chr1	10197000	10197100	-7.1773	23.843	0.000235941	21nt	hypo
Chr1	10197100	10197200	-7.90462	21.9241	0.00115298	21nt	hypo
Chr1	10221100	10221200	-7.29001	21.3818	0.020241	21nt	hypo
Chr1	10383300	10383400	-7.63843	21.6859	0.00549545	21nt	hypo
Chr1	10383400	10383500	-10.0016	23.9099	5.90919e-05	21nt	hypo
Chr1	10383900	10384000	-8.95943	22.9046	0.000163359	21nt	hypo
Chr1	10384000	10384100	-8.02391	22.0323	0.000804748	21nt	hypo
Chr1	10384100	10384200	-6.51528	23.8227	5.47945e-05	21nt	hypo
Chr1	10384200	10384300	-8.73386	22.691	0.000118467	21nt	hypo
Chr1	10421500	10421600	-7.77126	21.8042	0.011691	21nt	hypo
Chr1	10444000	10444100	-7.54188	21.6007	0.0328824	21nt	hypo
Chr1	10506600	10506700	-8.16984	22.1657	0.00186313	21nt	hypo
Chr1	10507100	10507200	-7.76324	21.797	0.00636876	21nt	hypo
Chr1	10528800	10528900	-7.61626	21.6663	0.0317316	21nt	hypo
Chr1	10534700	10534800	-5.54936	22.3011	0.03148	21nt	hypo
Chr1	10659900	10660000	-7.71188	21.7512	0.00343916	21nt	hypo
Chr1	10660100	10660200	-8.83791	22.7893	9.2413e-05	21nt	hypo
Chr1	10660200	10660300	-6.97008	23.1536	0.000139842	21nt	hypo
Chr1	10660400	10660500	-7.04669	23.2268	0.000163359	21nt	hypo
Chr1	10660500	10660600	-8.46366	22.4376	0.000795305	21nt	hypo
Chr1	10661200	10661300	-7.97201	21.9851	0.00115533	21nt	hypo
Chr1	10661300	10661400	-8.47714	22.4502	0.000426266	21nt	hypo
Chr1	10696800	10696900	-5.77467	22.0401	0.00362414	21nt	hypo
Chr1	10775900	10776000	-5.47444	22.5431	0.0196972	21nt	hypo
Chr1	10776900	10777000	-7.56015	21.6168	0.00611839	21nt	hypo
Chr1	10777200	10777300	-7.0774	23.7461	3.40852e-05	21nt	hypo
Chr1	10777300	10777400	-10.7972	24.6905	6.39476e-07	21nt	hypo
Chr1	10777400	10777500	-7.96755	21.9811	0.00263017	21nt	hypo
Chr1	10778700	10778800	-8.06751	22.072	0.00158532	21nt	hypo
Chr1	10803000	10803100	-7.48183	21.5481	0.0133915	21nt	hypo
Chr1	10814300	10814400	-8.02176	22.0303	0.00138642	21nt	hypo
Chr1	10814400	10814500	-5.67182	21.9476	0.00690456	21nt	hypo
Chr1	10880900	10881000	-10.1597	24.0644	3.23177e-06	21nt	hypo
Chr1	10920800	10920900	-6.9708	21.1121	0.02673	21nt	hypo
Chr1	10922400	10922500	-7.18688	21.2936	0.0216528	21nt	hypo
Chr1	10931900	10932000	-7.90627	21.9256	0.00114369	21nt	hypo
Chr1	10932000	10932100	-8.27287	22.2606	0.000970045	21nt	hypo
Chr1	11006400	11006500	-8.1532	22.1504	0.00251309	21nt	hypo
Chr1	11020300	11020400	-9.43398	23.3592	2.97061e-05	21nt	hypo
Chr1	11020400	11020500	-6.41571	22.6295	0.000608636	21nt	hypo
Chr1	11020500	11020600	-7.52496	24.1815	1.17164e-05	21nt	hypo
Chr1	11028300	11028400	-7.43801	21.5098	0.0445647	21nt	hypo
Chr1	11032200	11032300	-6.85612	21.0175	0.0322406	21nt	hypo
Chr1	11032400	11032500	-7.54488	21.6034	0.00878261	21nt	hypo
Chr1	11049900	11050000	-7.20263	21.307	0.0182925	21nt	hypo
Chr1	11083100	11083200	-5.86304	22.5904	0.00427235	21nt	hypo
Chr1	11102300	11102400	-7.19343	21.2992	0.013752	21nt	hypo
Chr1	11111100	11111200	-6.27682	22.9788	0.000664298	21nt	hypo
Chr1	11112000	11112100	-7.07703	21.2008	0.0441691	21nt	hypo
Chr1	11117500	11117600	-8.06603	22.0707	0.00241008	21nt	hypo
Chr1	11117600	11117700	-7.38151	21.4607	0.00877299	21nt	hypo
Chr1	11126600	11126700	-5.64759	21.926	0.0149563	21nt	hypo
Chr1	11126700	11126800	-6.05621	23.381	0.00104071	21nt	hypo
Chr1	11126800	11126900	-6.06978	23.1012	0.000809852	21nt	hypo
Chr1	11127000	11127100	-6.84784	21.0107	0.0300028	21nt	hypo
Chr1	11127300	11127400	-7.18801	21.2946	0.021878	21nt	hypo
Chr1	11129100	11129200	-3.65096	22.4707	0.0172727	21nt	hypo
Chr1	11129200	11129300	-4.25283	22.5808	0.0322406	21nt	hypo
Chr1	11132700	11132800	-8.60237	24.741	3.75243e-07	21nt	hypo
Chr1	11139700	11139800	-8.80825	22.7613	9.60265e-05	21nt	hypo
Chr1	11139800	11139900	-6.85565	24.3998	5.45523e-05	21nt	hypo
Chr1	11139900	11140000	-6.81244	23.4903	0.000111764	21nt	hypo
Chr1	11140000	11140100	-7.69801	26.3579	2.29703e-08	21nt	hypo
Chr1	11140100	11140200	-11.5449	25.4299	4.24749e-08	21nt	hypo
Chr1	11148100	11148200	-9.05515	22.9958	5.19502e-05	21nt	hypo
Chr1	11148200	11148300	-7.43684	23.6022	0.00019419	21nt	hypo
Chr1	11155200	11155300	-6.08551	22.3233	0.00145162	21nt	hypo
Chr1	11155300	11155400	-8.3905	22.3695	0.000721963	21nt	hypo
Chr1	11204400	11204500	-5.03363	21.8374	0.0470683	21nt	hypo
Chr1	11228600	11228700	-7.45989	21.5289	0.0168507	21nt	hypo
Chr1	11279900	11280000	-7.97136	21.9845	0.00172326	21nt	hypo
Chr1	11280000	11280100	-7.34327	23.5119	3.36034e-05	21nt	hypo
Chr1	11280100	11280200	-5.03704	22.6612	0.0390854	21nt	hypo
Chr1	11298900	11299000	-6.98466	21.1236	0.0294818	21nt	hypo
Chr1	11352300	11352400	-7.89662	21.9169	0.00178529	21nt	hypo
Chr1	11410100	11410200	-7.3628	21.4445	0.0385213	21nt	hypo
Chr1	11421200	11421300	-7.52604	21.5868	0.0363065	21nt	hypo
Chr1	11422100	11422200	-7.52604	21.5868	0.0363065	21nt	hypo
Chr1	11440900	11441000	-9.54102	23.4626	1.92263e-05	21nt	hypo
Chr1	11441000	11441100	-9.9598	23.8692	1.90023e-06	21nt	hypo
Chr1	11441100	11441200	-6.64247	24.164	0.000154056	21nt	hypo
Chr1	11479500	11479600	-7.19343	21.2992	0.013752	21nt	hypo
Chr1	11493400	11493500	-8.03728	22.0444	0.00273688	21nt	hypo
Chr1	11511400	11511500	-7.76293	21.7967	0.0271518	21nt	hypo
Chr1	11585800	11585900	-5.84717	22.5757	0.00128603	21nt	hypo
Chr1	11585900	11586000	-6.85269	21.0147	0.0397602	21nt	hypo
Chr1	11586000	11586100	-7.77201	21.8049	0.00214926	21nt	hypo
Chr1	11586200	11586300	-7.6328	21.6809	0.00769493	21nt	hypo
Chr1	11618500	11618600	-9.36369	23.2915	8.95935e-05	21nt	hypo
Chr1	11618600	11618700	-10.1701	24.0746	1.14475e-05	21nt	hypo
Chr1	11618700	11618800	-7.76838	21.8016	0.00306919	21nt	hypo
Chr1	11619100	11619200	-6.64434	24.3796	1.22247e-06	21nt	hypo
Chr1	11619200	11619300	-8.14187	26.3411	3.06828e-09	21nt	hypo
Chr1	11619300	11619400	-8.2335	25.9457	9.40797e-08	21nt	hypo
Chr1	11619400	11619500	-9.75921	25.8858	1.68871e-08	21nt	hypo
Chr1	11619500	11619600	-9.50187	23.4247	1.57814e-05	21nt	hypo
Chr1	11619600	11619700	-7.77351	21.8062	0.0174924	21nt	hypo
Chr1	11620600	11620700	-7.82378	21.8513	0.0042289	21nt	hypo
Chr1	11620700	11620800	-7.37099	21.4516	0.0179245	21nt	hypo
Chr1	11644300	11644400	-5.92311	22.6464	0.000993577	21nt	hypo
Chr1	11661100	11661200	-7.37239	21.4528	0.0389103	21nt	hypo
Chr1	11661400	11661500	-5.51555	21.8085	0.0144287	21nt	hypo
Chr1	11662200	11662300	-7.69437	23.8519	1.56501e-05	21nt	hypo
Chr1	11686900	11687000	-8.03275	22.0403	0.00107275	21nt	hypo
Chr1	11687000	11687100	-7.62195	21.6713	0.0048346	21nt	hypo
Chr1	11692600	11692700	-7.70999	21.7495	0.00288693	21nt	hypo
Chr1	11692700	11692800	-7.48183	21.5481	0.0133915	21nt	hypo
Chr1	11693100	11693200	-7.37577	21.4558	0.0119395	21nt	hypo
Chr1	11704900	11705000	-6.95998	21.1031	0.0459735	21nt	hypo
Chr1	11706500	11706600	-6.79654	22.9884	0.00033721	21nt	hypo
Chr1	11734600	11734700	-7.65111	21.6972	0.0135911	21nt	hypo
Chr1	11734700	11734800	-9.96371	23.873	2.17405e-06	21nt	hypo
Chr1	11740600	11740700	-9.19037	23.1251	0.000114622	21nt	hypo
Chr1	11740700	11740800	-9.81538	23.7286	6.07719e-05	21nt	hypo
Chr1	11752300	11752400	-8.32709	22.3107	0.000730417	21nt	hypo
Chr1	11752400	11752500	-5.67414	21.9497	0.0114169	21nt	hypo
Chr1	11753300	11753400	-8.23961	22.2299	0.000460915	21nt	hypo
Chr1	11754700	11754800	-7.95962	21.9739	0.00237689	21nt	hypo
Chr1	11788300	11788400	-7.64717	21.6937	0.00825807	21nt	hypo
Chr1	11789400	11789500	-7.52604	21.5868	0.0363096	21nt	hypo
Chr1	11793900	11794000	-7.5521	21.6097	0.00841506	21nt	hypo
Chr1	11794000	11794100	-8.19368	22.1876	0.000737246	21nt	hypo
Chr1	11822200	11822300	-8.32483	22.3086	0.00087862	21nt	hypo
Chr1	11822300	11822400	-8.18657	22.1811	0.001336	21nt	hypo
Chr1	11822400	11822500	-8.13068	22.1298	0.000858807	21nt	hypo
Chr1	11834900	11835000	-7.45352	21.5233	0.022378	21nt	hypo
Chr1	11861700	11861800	-5.46973	21.768	0.0180134	21nt	hypo
Chr1	11880000	11880100	-6.85953	21.0203	0.0417114	21nt	hypo
Chr1	11880100	11880200	-8.43275	22.4088	0.000420578	21nt	hypo
Chr1	11880200	11880300	-5.85392	23.1883	0.000158351	21nt	hypo
Chr1	11880700	11880800	-8.02391	22.0323	0.000804748	21nt	hypo
Chr1	11935000	11935100	-5.93697	23.5098	0.00143926	21nt	hypo
Chr1	11960800	11960900	-5.8824	22.1376	0.00458678	21nt	hypo
Chr1	11982700	11982800	-8.10433	22.1056	0.00939062	21nt	hypo
Chr1	11982800	11982900	-8.12242	22.1222	0.00178483	21nt	hypo
Chr1	11982900	11983000	-6.79001	23.7922	0.000200866	21nt	hypo
Chr1	11983000	11983100	-8.2734	22.261	0.00221473	21nt	hypo
Chr1	11984500	11984600	-7.44579	21.5166	0.0296264	21nt	hypo
Chr1	12010100	12010200	-6.53977	23.2288	0.000156462	21nt	hypo
Chr1	12022600	12022700	-9.93623	23.8462	6.61394e-06	21nt	hypo
Chr1	12034200	12034300	-7.65308	21.6989	0.0208313	21nt	hypo
Chr1	12034300	12034400	-8.11958	22.1196	0.00171638	21nt	hypo
Chr1	12034700	12034800	-7.3132	21.4017	0.0322972	21nt	hypo
Chr1	12034800	12034900	-7.37913	21.4587	0.0107497	21nt	hypo
Chr1	12036300	12036400	-7.95351	21.9683	0.00180436	21nt	hypo
Chr1	12036400	12036500	-6.96633	21.1083	0.0258176	21nt	hypo
Chr1	12037400	12037500	-8.23961	22.2299	0.000460915	21nt	hypo
Chr1	12037800	12037900	-7.3594	21.4416	0.0284205	21nt	hypo
Chr1	12038400	12038500	-8.50431	22.4755	0.000304354	21nt	hypo
Chr1	12041100	12041200	-7.78328	21.8149	0.00520248	21nt	hypo
Chr1	12059900	12060000	-7.10269	21.2224	0.0294818	21nt	hypo
Chr1	12062300	12062400	-7.83045	21.8573	0.00492506	21nt	hypo
Chr1	12080000	12080100	-3.87422	22.2413	0.0344212	21nt	hypo
Chr1	12083900	12084000	-6.79282	24.6897	0.000118854	21nt	hypo
Chr1	12186500	12186600	-7.17758	21.2857	0.0258176	21nt	hypo
Chr1	12187000	12187100	-9.41617	23.342	5.36647e-05	21nt	hypo
Chr1	12187100	12187200	-9.52677	23.4488	1.49178e-05	21nt	hypo
Chr1	12187200	12187300	-7.9086	21.9277	0.00138401	21nt	hypo
Chr1	12215200	12215300	-7.58148	21.6356	0.0371716	21nt	hypo
Chr1	12218700	12218800	-7.49157	21.5566	0.0338957	21nt	hypo
Chr1	12240400	12240500	-7.68314	21.7256	0.0113023	21nt	hypo
Chr1	12247500	12247600	-8.61181	22.5762	0.00132404	21nt	hypo
Chr1	12247600	12247700	-8.41671	24.5583	1.65295e-06	21nt	hypo
Chr1	12247700	12247800	-11.5395	25.4245	1.264e-08	21nt	hypo
Chr1	12247800	12247900	-6.71875	20.906	0.0427839	21nt	hypo
Chr1	12247900	12248000	-8.65975	22.6212	0.000158351	21nt	hypo
Chr1	12263000	12263100	-7.07581	21.1998	0.0258176	21nt	hypo
Chr1	12263100	12263200	-7.63362	21.6817	0.00377003	21nt	hypo
Chr1	12263200	12263300	-9.23563	23.1685	3.02699e-05	21nt	hypo
Chr1	12263300	12263400	-8.32658	22.3102	0.00047614	21nt	hypo
Chr1	12263400	12263500	-8.67677	22.6372	0.000431835	21nt	hypo
Chr1	12263500	12263600	-7.29714	21.3879	0.0179829	21nt	hypo
Chr1	12263600	12263700	-8.807	22.7601	0.000123098	21nt	hypo
Chr1	12263700	12263800	-9.20348	23.1376	0.000448014	21nt	hypo
Chr1	12264200	12264300	-7.3594	21.4416	0.0284205	21nt	hypo
Chr1	12277500	12277600	-6.95547	21.0993	0.0371716	21nt	hypo
Chr1	12287500	12287600	-7.82131	21.8491	0.0082756	21nt	hypo
Chr1	12297600	12297700	-7.09691	21.2175	0.0285706	21nt	hypo
Chr1	12303000	12303100	-7.6308	21.6792	0.00446097	21nt	hypo
Chr1	12303100	12303200	-7.19613	21.3015	0.0221284	21nt	hypo
Chr1	12336200	12336300	-7.62396	21.6731	0.00475408	21nt	hypo
Chr1	12338700	12338800	-6.30077	23.6157	3.40224e-05	21nt	hypo
Chr1	12338800	12338900	-7.83638	21.8626	0.00280328	21nt	hypo
Chr1	12339100	12339200	-8.45964	22.4338	0.000745391	21nt	hypo
Chr1	12363200	12363300	-6.72174	22.9175	0.0004641	21nt	hypo
Chr1	12363300	12363400	-5.82485	23.1607	0.000397312	21nt	hypo
Chr1	12363400	12363500	-7.93322	21.95	0.0255192	21nt	hypo
Chr1	12363500	12363600	-9.45224	23.3768	5.36647e-05	21nt	hypo
Chr1	12363600	12363700	-7.17118	24.4615	6.39319e-07	21nt	hypo
Chr1	12363700	12363800	-7.21178	21.3148	0.030496	21nt	hypo
Chr1	12379200	12379300	-4.94939	21.32	0.0447567	21nt	hypo
Chr1	12401600	12401700	-8.93577	22.8821	7.03883e-05	21nt	hypo
Chr1	12401700	12401800	-6.71499	20.903	0.0419151	21nt	hypo
Chr1	12401800	12401900	-9.30864	23.2386	2.17471e-05	21nt	hypo
Chr1	12435400	12435500	-8.53888	22.5078	0.000353667	21nt	hypo
Chr1	12468000	12468100	-8.33599	22.3189	0.00134041	21nt	hypo
Chr1	12468100	12468200	-7.70005	21.7406	0.0275748	21nt	hypo
Chr1	12468200	12468300	-8.45692	22.4313	0.000730417	21nt	hypo
Chr1	12468300	12468400	-7.69241	21.7338	0.00441435	21nt	hypo
Chr1	12470200	12470300	-7.0858	21.2082	0.0227666	21nt	hypo
Chr1	12470300	12470400	-6.42514	22.6383	0.00113819	21nt	hypo
Chr1	12470400	12470500	-8.76379	22.7192	0.000147844	21nt	hypo
Chr1	12470500	12470600	-8.76999	22.7251	9.98367e-05	21nt	hypo
Chr1	12470600	12470700	-9.37212	23.2996	2.59547e-05	21nt	hypo
Chr1	12470700	12470800	-7.45671	21.5261	0.0117322	21nt	hypo
Chr1	12471000	12471100	-5.05206	21.4065	0.0420485	21nt	hypo
Chr1	12471100	12471200	-8.93705	22.8834	0.000136896	21nt	hypo
Chr1	12483200	12483300	-7.96978	21.9831	0.00110963	21nt	hypo
Chr1	12517400	12517500	-9.71287	23.629	7.05914e-06	21nt	hypo
Chr1	12527400	12527500	-7.09572	21.2165	0.0284534	21nt	hypo
Chr1	12530200	12530300	-5.81329	23.1497	0.000332507	21nt	hypo
Chr1	12530300	12530400	-4.89524	21.7161	0.0293367	21nt	hypo
Chr1	12571400	12571500	-8.82307	22.7753	0.000522419	21nt	hypo
Chr1	12576300	12576400	-7.37675	21.4566	0.0185722	21nt	hypo
Chr1	12577800	12577900	-7.07581	21.1998	0.0258176	21nt	hypo
Chr1	12662700	12662800	-7.19613	21.3015	0.0221284	21nt	hypo
Chr1	12678800	12678900	-4.87117	21.6951	0.0475357	21nt	hypo
Chr1	12728500	12728600	-7.44806	21.5186	0.0446126	21nt	hypo
Chr1	12728600	12728700	-6.01205	22.2559	0.00659371	21nt	hypo
Chr1	12728700	12728800	-10.1293	24.0347	1.38917e-05	21nt	hypo
Chr1	12728800	12728900	-7.54948	23.7113	6.388e-05	21nt	hypo
Chr1	12729600	12729700	-8.69028	22.6499	0.000303386	21nt	hypo
Chr1	12729700	12729800	-7.98275	24.6302	2.0358e-06	21nt	hypo
Chr1	12729800	12729900	-8.38292	22.3625	0.000349945	21nt	hypo
Chr1	12738300	12738400	-7.38388	21.4628	0.0113011	21nt	hypo
Chr1	12741800	12741900	-8.46795	22.4416	0.000265857	21nt	hypo
Chr1	12741900	12742000	-7.38249	21.4616	0.0228926	21nt	hypo
Chr1	12742800	12742900	-8.54913	22.5174	0.000253199	21nt	hypo
Chr1	12742900	12743000	-7.86648	24.0195	8.06127e-06	21nt	hypo
Chr1	12839500	12839600	-7.21555	21.3181	0.0453897	21nt	hypo
Chr1	12861800	12861900	-7.3594	21.4416	0.0284205	21nt	hypo
Chr1	12865600	12865700	-8.58473	22.5508	0.000319847	21nt	hypo
Chr1	12865700	12865800	-7.48053	21.5469	0.013265	21nt	hypo
Chr1	12866100	12866200	-6.73516	22.9302	0.00349434	21nt	hypo
Chr1	12866200	12866300	-8.36082	22.342	0.00158746	21nt	hypo
Chr1	12895300	12895400	-7.18688	21.2936	0.0216528	21nt	hypo
Chr1	12895400	12895500	-6.70586	20.8957	0.0393741	21nt	hypo
Chr1	12896300	12896400	-7.47961	21.5461	0.00865937	21nt	hypo
Chr1	12896400	12896500	-5.98528	22.2314	0.00283501	21nt	hypo
Chr1	12899900	12900000	-5.01768	21.8234	0.013707	21nt	hypo
Chr1	12900000	12900100	-7.7081	21.7478	0.00327153	21nt	hypo
Chr1	12900100	12900200	-10.1103	24.0161	1.80142e-06	21nt	hypo
Chr1	12900200	12900300	-9.96555	23.8748	3.41653e-06	21nt	hypo
Chr1	12900300	12900400	-6.62667	22.8277	0.000360601	21nt	hypo
Chr1	12900900	12901000	-7.17758	21.2857	0.0258176	21nt	hypo
Chr1	12901000	12901100	-7.62396	21.6731	0.00475433	21nt	hypo
Chr1	12901400	12901500	-7.09402	21.2151	0.0419151	21nt	hypo
Chr1	12901500	12901600	-8.54296	22.5116	0.000300954	21nt	hypo
Chr1	12901700	12901800	-7.97043	21.9837	0.00144082	21nt	hypo
Chr1	12901800	12901900	-8.47055	24.6112	5.85811e-07	21nt	hypo
Chr1	12901900	12902000	-8.59069	25.2296	2.59792e-07	21nt	hypo
Chr1	12902000	12902100	-8.33006	22.3134	0.00081499	21nt	hypo
Chr1	12902200	12902300	-7.21821	21.3203	0.0494044	21nt	hypo
Chr1	12902700	12902800	-7.18959	21.2959	0.0420885	21nt	hypo
Chr1	12903000	12903100	-9.72408	23.6399	2.96082e-05	21nt	hypo
Chr1	12903100	12903200	-7.07758	23.7463	3.13161e-05	21nt	hypo
Chr1	12905500	12905600	-7.61911	21.6688	0.00854407	21nt	hypo
Chr1	12916100	12916200	-5.82525	22.5553	0.0127166	21nt	hypo
Chr1	12918600	12918700	-7.55595	21.6131	0.01288	21nt	hypo
Chr1	12923000	12923100	-8.34383	22.3262	0.000634243	21nt	hypo
Chr1	12927000	12927100	-6.9771	21.1173	0.0282526	21nt	hypo
Chr1	12932000	12932100	-7.10675	21.2258	0.0490926	21nt	hypo
Chr1	12958000	12958100	-7.29001	21.3818	0.020241	21nt	hypo
Chr1	12959700	12959800	-7.28852	21.3805	0.0220869	21nt	hypo
Chr1	12976700	12976800	-7.46979	21.5375	0.00697092	21nt	hypo
Chr1	12976800	12976900	-9.77714	23.6914	8.97999e-06	21nt	hypo
Chr1	12976900	12977000	-9.18562	23.1205	3.25105e-05	21nt	hypo
Chr1	12977000	12977100	-6.55124	24.7699	1.29072e-05	21nt	hypo
Chr1	12993100	12993200	-8.41654	22.3937	0.000408523	21nt	hypo
Chr1	12994600	12994700	-7.46346	21.532	0.0363065	21nt	hypo
Chr1	13027900	13028000	-7.69893	21.7396	0.00290243	21nt	hypo
Chr1	13049900	13050000	-5.82625	22.5562	0.00394565	21nt	hypo
Chr1	13056000	13056100	-8.29507	22.2811	0.000679041	21nt	hypo
Chr1	13056100	13056200	-8.73479	22.6919	0.000111764	21nt	hypo
Chr1	13056200	13056300	-9.36996	23.2975	0.000318357	21nt	hypo
Chr1	13056300	13056400	-7.2824	21.3752	0.0189843	21nt	hypo
Chr1	13057200	13057300	-8.66252	22.6238	0.000380545	21nt	hypo
Chr1	13062400	13062500	-6.95547	21.0993	0.0371716	21nt	hypo
Chr1	13066600	13066700	-6.84784	21.0107	0.0300028	21nt	hypo
Chr1	13070700	13070800	-7.06993	21.1948	0.0427333	21nt	hypo
Chr1	13075800	13075900	-6.81485	23.0058	0.013353	21nt	hypo
Chr1	13089200	13089300	-6.85269	21.0147	0.0397602	21nt	hypo
Chr1	13108700	13108800	-6.8444	21.0079	0.029437	21nt	hypo
Chr1	13112300	13112400	-7.09691	21.2175	0.0285706	21nt	hypo
Chr1	13131400	13131500	-7.39293	21.4706	0.0133915	21nt	hypo
Chr1	13148300	13148400	-8.03061	22.0384	0.00115453	21nt	hypo
Chr1	13150300	13150400	-7.44579	21.5166	0.0296264	21nt	hypo
Chr1	13154100	13154200	-5.25021	22.0301	0.0437129	21nt	hypo
Chr1	13167200	13167300	-7.91025	21.9292	0.00123462	21nt	hypo
Chr1	13171100	13171200	-7.0889	23.7573	2.26776e-05	21nt	hypo
Chr1	13171200	13171300	-8.65641	22.6181	0.000213003	21nt	hypo
Chr1	13171300	13171400	-9.18737	23.1222	6.90646e-05	21nt	hypo
Chr1	13173000	13173100	-6.4086	22.6229	0.00120855	21nt	hypo
Chr1	13174900	13175000	-8.02821	22.0362	0.00244517	21nt	hypo
Chr1	13175400	13175500	-7.9682	21.9816	0.000918634	21nt	hypo
Chr1	13188900	13189000	-8.01655	22.0256	0.00152502	21nt	hypo
Chr1	13199300	13199400	-7.6376	21.6852	0.00548685	21nt	hypo
Chr1	13199500	13199600	-7.18801	21.2946	0.021878	21nt	hypo
Chr1	13199600	13199700	-7.70353	21.7437	0.00262473	21nt	hypo
Chr1	13200000	13200100	-7.77457	21.8072	0.00222939	21nt	hypo
Chr1	13201500	13201600	-9.94432	23.8541	2.38115e-06	21nt	hypo
Chr1	13201600	13201700	-8.14508	22.143	0.00138401	21nt	hypo
Chr1	13201700	13201800	-9.69813	23.6147	5.42653e-06	21nt	hypo
Chr1	13219900	13220000	-7.38486	21.4636	0.0130807	21nt	hypo
Chr1	13220000	13220100	-6.31692	23.3367	0.000516988	21nt	hypo
Chr1	13236500	13236600	-6.83606	21.0011	0.0379255	21nt	hypo
Chr1	13238800	13238900	-7.49248	21.5574	0.0207844	21nt	hypo
Chr1	13238900	13239000	-8.47288	22.4462	0.000445184	21nt	hypo
Chr1	13239100	13239200	-6.70586	20.8957	0.0393741	21nt	hypo
Chr1	13240300	13240400	-6.70586	20.8957	0.0393741	21nt	hypo
Chr1	13240400	13240500	-7.31071	21.3996	0.0246901	21nt	hypo
Chr1	13240500	13240600	-7.46531	21.5336	0.0185963	21nt	hypo
Chr1	13241100	13241200	-6.70586	20.8957	0.0393741	21nt	hypo
Chr1	13241500	13241600	-7.54788	21.606	0.00539671	21nt	hypo
Chr1	13242500	13242600	-7.5521	21.6097	0.00842753	21nt	hypo
Chr1	13242600	13242700	-6.90955	23.0959	0.000162446	21nt	hypo
Chr1	13242700	13242800	-8.14508	22.143	0.00138401	21nt	hypo
Chr1	13243000	13243100	-7.78432	21.8159	0.00328498	21nt	hypo
Chr1	13243900	13244000	-8.01195	22.0214	0.0023465	21nt	hypo
Chr1	13244000	13244100	-6.56367	23.5736	0.000740286	21nt	hypo
Chr1	13244100	13244200	-8.20098	22.1943	0.00120781	21nt	hypo
Chr1	13244200	13244300	-7.95736	21.9718	0.00141265	21nt	hypo
Chr1	13244900	13245000	-7.47609	21.5431	0.0327791	21nt	hypo
Chr1	13247500	13247600	-6.15262	22.8615	0.00247706	21nt	hypo
Chr1	13247600	13247700	-8.29329	22.2794	0.000482134	21nt	hypo
Chr1	13248000	13248100	-7.55595	21.6131	0.0128824	21nt	hypo
Chr1	13248100	13248200	-9.94554	23.8553	1.4184e-05	21nt	hypo
Chr1	13248200	13248300	-9.25113	23.1833	0.000177668	21nt	hypo
Chr1	13248400	13248500	-8.451	22.4258	0.000903445	21nt	hypo
Chr1	13250500	13250600	-8.58266	22.5488	0.000213003	21nt	hypo
Chr1	13250600	13250700	-7.85401	21.8785	0.00328375	21nt	hypo
Chr1	13250700	13250800	-7.46663	21.5348	0.00995246	21nt	hypo
Chr1	13259400	13259500	-9.38337	23.3105	2.36539e-05	21nt	hypo
Chr1	13306800	13306900	-7.70353	21.7437	0.00262367	21nt	hypo
Chr1	13308500	13308600	-6.96633	21.1083	0.0258176	21nt	hypo
Chr1	13355400	13355500	-8.23195	22.2228	0.000617444	21nt	hypo
Chr1	13407400	13407500	-7.29966	21.3901	0.0134549	21nt	hypo
Chr1	13436700	13436800	-7.48404	21.55	0.0242836	21nt	hypo
Chr1	13436900	13437000	-7.07287	21.1973	0.0255192	21nt	hypo
Chr1	13463300	13463400	-7.91121	21.9301	0.00579717	21nt	hypo
Chr1	13520200	13520300	-7.09691	21.2175	0.0285706	21nt	hypo
Chr1	13522900	13523000	-9.75625	23.6711	1.02319e-05	21nt	hypo
Chr1	13523000	13523100	-8.95027	22.8959	0.000236798	21nt	hypo
Chr1	13523100	13523200	-9.26553	23.1972	4.74788e-05	21nt	hypo
Chr1	13523200	13523300	-8.9255	22.8724	0.000103581	21nt	hypo
Chr1	13523300	13523400	-7.47961	21.5461	0.00866338	21nt	hypo
Chr1	13524300	13524400	-9.68985	23.6067	6.67147e-05	21nt	hypo
Chr1	13524400	13524500	-6.56874	23.8745	9.34874e-06	21nt	hypo
Chr1	13524500	13524600	-6.34377	22.5624	0.00487555	21nt	hypo
Chr1	13525000	13525100	-7.68858	21.7304	0.0122817	21nt	hypo
Chr1	13568600	13568700	-11.7938	25.6769	2.29703e-08	21nt	hypo
Chr1	13568800	13568900	-9.56341	23.4842	0.000493195	21nt	hypo
Chr1	13568900	13569000	-7.82609	23.9801	8.24583e-06	21nt	hypo
Chr1	13569000	13569100	-7.44675	24.9519	2.08831e-05	21nt	hypo
Chr1	13569100	13569200	-10.7493	24.6433	2.95138e-06	21nt	hypo
Chr1	13569200	13569300	-8.34657	26.0579	4.97525e-07	21nt	hypo
Chr1	13569300	13569400	-8.24663	24.3913	3.50719e-05	21nt	hypo
Chr1	13651300	13651400	-7.0628	21.1888	0.0492665	21nt	hypo
Chr1	13651400	13651500	-8.07816	22.0817	0.00144057	21nt	hypo
Chr1	13652600	13652700	-7.53975	21.5988	0.0177507	21nt	hypo
Chr1	13659800	13659900	-4.72222	22.5498	0.00172321	21nt	hypo
Chr1	13661800	13661900	-6.62343	22.8246	0.0003073	21nt	hypo
Chr1	13661900	13662000	-7.28134	21.3743	0.0210056	21nt	hypo
Chr1	13675500	13675600	-8.24717	22.2368	0.0171617	21nt	hypo
Chr1	13682500	13682600	-6.85269	21.0147	0.0397602	21nt	hypo
Chr1	13682600	13682700	-7.84917	21.8741	0.00371661	21nt	hypo
Chr1	13727900	13728000	-6.84784	21.0107	0.0300028	21nt	hypo
Chr1	13787100	13787200	-7.59833	21.6505	0.029437	21nt	hypo
Chr1	13794800	13794900	-8.16927	22.1652	0.00348105	21nt	hypo
Chr1	13837800	13837900	-9.25152	23.1837	0.000142435	21nt	hypo
Chr1	13859700	13859800	-7.69241	21.7338	0.00441435	21nt	hypo
Chr1	13859800	13859900	-7.29358	21.3849	0.0108791	21nt	hypo
Chr1	13868200	13868300	-7.35699	21.4395	0.0427913	21nt	hypo
Chr1	13883900	13884000	-7.06993	21.1948	0.0427333	21nt	hypo
Chr1	13884000	13884100	-8.16513	22.1614	0.00343859	21nt	hypo
Chr1	13896300	13896400	-7.48717	21.5527	0.0138079	21nt	hypo
Chr1	13902000	13902100	-5.45833	22.5282	0.00408962	21nt	hypo
Chr1	13907800	13907900	-9.60242	23.522	9.69043e-06	21nt	hypo
Chr1	13907900	13908000	-7.33198	23.501	6.7857e-05	21nt	hypo
Chr1	13908000	13908100	-8.32904	22.3125	0.00080044	21nt	hypo
Chr1	13911000	13911100	-8.35284	22.3345	0.00224346	21nt	hypo
Chr1	13911100	13911200	-8.6783	22.6386	0.000514957	21nt	hypo
Chr1	13911200	13911300	-8.13209	22.1311	0.00132497	21nt	hypo
Chr1	13911300	13911400	-7.44352	21.5146	0.0294391	21nt	hypo
Chr1	13912600	13912700	-6.98778	21.1262	0.042462	21nt	hypo
Chr1	13917500	13917600	-8.63157	22.5947	0.000405001	21nt	hypo
Chr1	13917600	13917700	-7.98274	21.9948	0.00307516	21nt	hypo
Chr1	13917700	13917800	-7.47202	21.5395	0.00713178	21nt	hypo
Chr1	13917800	13917900	-6.95998	21.1031	0.0459735	21nt	hypo
Chr1	13926000	13926100	-8.48998	22.4621	0.000999041	21nt	hypo
Chr1	13926100	13926200	-6.13753	24.3658	1.16297e-05	21nt	hypo
Chr1	13926200	13926300	-8.33204	24.9742	4.9963e-07	21nt	hypo
Chr1	13926300	13926400	-7.37	21.4508	0.0211099	21nt	hypo
Chr1	13926400	13926500	-7.47831	21.545	0.020241	21nt	hypo
Chr1	13926800	13926900	-7.96662	21.9802	0.0010816	21nt	hypo
Chr1	13926900	13927000	-8.46076	22.4349	0.000454005	21nt	hypo
Chr1	13927000	13927100	-5.38072	22.1477	0.00390254	21nt	hypo
Chr1	13927100	13927200	-7.55508	21.6123	0.00482747	21nt	hypo
Chr1	13927200	13927300	-7.38388	21.4628	0.0113011	21nt	hypo
Chr1	13931800	13931900	-8.18521	22.1798	0.000811175	21nt	hypo
Chr1	13931900	13932000	-8.86662	22.8165	8.33246e-05	21nt	hypo
Chr1	13932000	13932100	-6.79001	22.9822	0.00105911	21nt	hypo
Chr1	13932100	13932200	-8.64217	22.6047	0.000559895	21nt	hypo
Chr1	13932200	13932300	-9.78741	23.7014	3.30282e-05	21nt	hypo
Chr1	13932300	13932400	-9.41814	23.344	5.24129e-05	21nt	hypo
Chr1	13932400	13932500	-8.50848	22.4794	0.000689162	21nt	hypo
Chr1	13932900	13933000	-6.8323	23.0224	0.000231319	21nt	hypo
Chr1	13933100	13933200	-5.29336	22.3764	0.0112497	21nt	hypo
Chr1	13933200	13933300	-7.75593	21.7905	0.0114779	21nt	hypo
Chr1	13938100	13938200	-6.43974	23.1334	0.000372885	21nt	hypo
Chr1	13979400	13979500	-7.45126	21.5214	0.0180343	21nt	hypo
Chr1	13979500	13979600	-8.81442	22.7671	0.00137423	21nt	hypo
Chr1	14024300	14024400	-5.66958	22.4114	0.0298461	21nt	hypo
Chr1	14030800	14030900	-5.23557	21.5636	0.0278937	21nt	hypo
Chr1	14032800	14032900	-8.5348	22.504	0.00105977	21nt	hypo
Chr1	14032900	14033000	-7.22724	23.4001	0.000199612	21nt	hypo
Chr1	14033000	14033100	-9.37416	23.3016	2.36539e-05	21nt	hypo
Chr1	14033100	14033200	-8.33	24.4731	3.07036e-05	21nt	hypo
Chr1	14033200	14033300	-7.83321	21.8598	0.00539089	21nt	hypo
Chr1	14165800	14165900	-6.98153	21.121	0.0290719	21nt	hypo
Chr1	14169500	14169600	-8.22481	22.2162	0.00129722	21nt	hypo
Chr1	14178300	14178400	-7.10556	21.2248	0.0441691	21nt	hypo
Chr1	14182200	14182300	-6.9771	21.1173	0.0282526	21nt	hypo
Chr1	14219000	14219100	-7.70732	21.7471	0.00393191	21nt	hypo
Chr1	14219900	14220000	-7.45671	21.5261	0.0117322	21nt	hypo
Chr1	14248000	14248100	-7.71267	21.7519	0.00527014	21nt	hypo
Chr1	14253000	14253100	-6.96633	21.1083	0.0258176	21nt	hypo
Chr1	14253100	14253200	-7.17758	21.2857	0.0258176	21nt	hypo
Chr1	14254300	14254400	-7.79476	21.8252	0.00771174	21nt	hypo
Chr1	14254400	14254500	-7.19613	21.3015	0.0221284	21nt	hypo
Chr1	14267600	14267700	-8.8736	22.8231	9.31176e-05	21nt	hypo
Chr1	14268500	14268600	-7.17484	21.2834	0.0255192	21nt	hypo
Chr1	14297600	14297700	-5.16192	22.5402	0.00390717	21nt	hypo
Chr1	14336700	14336800	-7.38723	21.4657	0.00939062	21nt	hypo
Chr1	14336800	14336900	-7.89427	21.9148	0.00516943	21nt	hypo
Chr1	14336900	14337000	-7.55595	21.6131	0.0128784	21nt	hypo
Chr1	14337100	14337200	-6.98153	21.121	0.0290719	21nt	hypo
Chr1	14337300	14337400	-7.79193	21.8227	0.018221	21nt	hypo
Chr1	14337500	14337600	-6.84784	21.0107	0.0300028	21nt	hypo
Chr1	14451000	14451100	-7.09691	21.2175	0.0285706	21nt	hypo
Chr1	14451100	14451200	-7.47739	21.5442	0.00753597	21nt	hypo
Chr1	14459000	14459100	-7.10269	21.2224	0.0294818	21nt	hypo
Chr1	14488600	14488700	-7.46979	21.5375	0.00698183	21nt	hypo
Chr1	14490000	14490100	-7.64041	21.6877	0.00494688	21nt	hypo
Chr1	14490200	14490300	-8.2074	22.2002	0.00729056	21nt	hypo
Chr1	14490300	14490400	-7.06576	21.1913	0.0378507	21nt	hypo
Chr1	14490700	14490800	-7.37338	21.4537	0.011691	21nt	hypo
Chr1	14491300	14491400	-7.88927	21.9102	0.0030127	21nt	hypo
Chr1	14493300	14493400	-5.14791	21.4882	0.0419796	21nt	hypo
Chr1	14493400	14493500	-7.48183	21.5481	0.0133915	21nt	hypo
Chr1	14493500	14493600	-8.27648	22.2639	0.0022965	21nt	hypo
Chr1	14493600	14493700	-7.20532	21.3093	0.0294818	21nt	hypo
Chr1	14494100	14494200	-6.98466	21.1236	0.0294818	21nt	hypo
Chr1	14494200	14494300	-6.96316	21.1057	0.0267066	21nt	hypo
Chr1	14494900	14495000	-7.76475	21.7984	0.0121128	21nt	hypo
Chr1	14495000	14495100	-8.30136	22.2869	0.00193835	21nt	hypo
Chr1	14495500	14495600	-7.69703	21.7379	0.00363558	21nt	hypo
Chr1	15051800	15051900	-7.77638	21.8088	0.00191093	21nt	hypo
Chr1	15068600	15068700	-6.9771	21.1173	0.0282526	21nt	hypo
Chr1	15082000	15082100	-7.27547	23.4465	7.19818e-05	21nt	hypo
Chr1	15082100	15082200	-5.10864	22.2083	0.00854407	21nt	hypo
Chr1	15083400	15083500	-9.2826	23.2135	3.59239e-05	21nt	hypo
Chr1	15085700	15085800	-7.71345	21.7526	0.020241	21nt	hypo
Chr1	15444800	15444900	-7.65978	21.7048	0.0340781	21nt	hypo
Chr1	15445500	15445600	-7.48496	21.5508	0.0111111	21nt	hypo
Chr1	15448800	15448900	-7.29862	21.3892	0.02276	21nt	hypo
Chr1	15450300	15450400	-7.76506	21.7986	0.0120911	21nt	hypo
Chr1	15450600	15450700	-8.09333	22.0956	0.00729138	21nt	hypo
Chr1	15450700	15450800	-8.71751	22.6756	0.000611144	21nt	hypo
Chr1	15457000	15457100	-7.95736	21.9718	0.00141265	21nt	hypo
Chr1	15483700	15483800	-8.83654	22.788	0.000490076	21nt	hypo
Chr1	15494400	15494500	-7.76581	21.7993	0.00271186	21nt	hypo
Chr1	15501500	15501600	-7.77201	21.8049	0.00215013	21nt	hypo
Chr1	15533200	15533300	-7.63843	21.6859	0.00549545	21nt	hypo
Chr1	15533300	15533400	-6.96316	21.1057	0.0267066	21nt	hypo
Chr1	15533400	15533500	-8.83373	22.7854	9.19916e-05	21nt	hypo
Chr1	15533500	15533600	-8.25426	22.2434	0.00180374	21nt	hypo
Chr1	15533600	15533700	-7.53851	21.5978	0.0153492	21nt	hypo
Chr1	15533800	15533900	-6.8444	21.0079	0.029437	21nt	hypo
Chr1	15533900	15534000	-7.17484	21.2834	0.0255192	21nt	hypo
Chr1	15534000	15534100	-8.96845	22.9132	0.00181424	21nt	hypo
Chr1	15534300	15534400	-7.20911	21.3126	0.0244169	21nt	hypo
Chr1	15539600	15539700	-7.85743	21.8815	0.00391798	21nt	hypo
Chr1	15539900	15540000	-7.48496	21.5508	0.0111141	21nt	hypo
Chr1	15682400	15682500	-7.19072	21.2969	0.0140668	21nt	hypo
Chr1	15708800	15708900	-6.96633	21.1083	0.0258176	21nt	hypo
Chr1	15785800	15785900	-6.9708	21.1121	0.02673	21nt	hypo
Chr1	15821600	15821700	-7.08871	21.2106	0.0447557	21nt	hypo
Chr1	15825500	15825600	-6.01571	22.2592	0.0179829	21nt	hypo
Chr1	15825600	15825700	-7.55719	21.6142	0.00594513	21nt	hypo
Chr1	15832600	15832700	-6.96316	21.1057	0.0267066	21nt	hypo
Chr1	15837000	15837100	-6.98153	21.121	0.0290719	21nt	hypo
Chr1	15905800	15905900	-7.18144	21.289	0.0208741	21nt	hypo
Chr1	15935500	15935600	-8.70236	22.6613	0.000143225	21nt	hypo
Chr1	15935600	15935700	-8.6081	22.5727	0.0032497	21nt	hypo
Chr1	15935700	15935800	-5.48386	22.2413	0.00241008	21nt	hypo
Chr1	15944400	15944500	-8.6733	22.6339	0.00270015	21nt	hypo
Chr1	15961600	15961700	-8.36443	22.3453	0.00122655	21nt	hypo
Chr1	15964100	15964200	-4.9559	21.3254	0.0475945	21nt	hypo
Chr1	15964700	15964800	-8.34211	22.3246	0.000494135	21nt	hypo
Chr1	16062700	16062800	-7.2961	21.387	0.0130807	21nt	hypo
Chr1	16062800	16062900	-9.03374	22.9754	0.000824665	21nt	hypo
Chr1	16062900	16063000	-7.28134	21.3743	0.0210056	21nt	hypo
Chr1	16063800	16063900	-7.10962	21.2282	0.0496078	21nt	hypo
Chr1	16064000	16064100	-7.29001	21.3818	0.020241	21nt	hypo
Chr1	16064100	16064200	-7.47202	21.5395	0.00712573	21nt	hypo
Chr1	16064200	16064300	-7.56225	21.6186	0.0059852	21nt	hypo
Chr1	16098200	16098300	-7.83321	21.8598	0.00538944	21nt	hypo
Chr1	16142400	16142500	-7.10269	21.2224	0.0294818	21nt	hypo
Chr1	16142800	16142900	-8.06812	22.0726	0.00441435	21nt	hypo
Chr1	16142900	16143000	-7.28134	21.3743	0.0210056	21nt	hypo
Chr1	16143000	16143100	-7.86565	21.8889	0.0123975	21nt	hypo
Chr1	16143100	16143200	-7.78686	21.8182	0.00363558	21nt	hypo
Chr1	16143200	16143300	-8.39619	22.3748	0.00111797	21nt	hypo
Chr1	16143300	16143400	-10.4858	24.3841	3.71014e-07	21nt	hypo
Chr1	16162100	16162200	-9.70945	23.6257	1.48992e-05	21nt	hypo
Chr1	16162200	16162300	-8.47176	22.4451	0.000309254	21nt	hypo
Chr1	16162300	16162400	-9.70898	23.6252	1.27157e-05	21nt	hypo
Chr1	16163800	16163900	-8.36423	22.3451	0.00443867	21nt	hypo
Chr1	16165600	16165700	-6.60564	22.8078	0.000730417	21nt	hypo
Chr1	16165700	16165800	-7.84816	21.8732	0.00221141	21nt	hypo
Chr1	16165800	16165900	-5.21666	22	0.00502721	21nt	hypo
Chr1	16166700	16166800	-8.45964	22.4338	0.000745391	21nt	hypo
Chr1	16166800	16166900	-8.32658	22.3102	0.00047614	21nt	hypo
Chr1	16167800	16167900	-7.19343	21.2992	0.013752	21nt	hypo
Chr1	16167900	16168000	-7.27625	21.37	0.020241	21nt	hypo
Chr1	16168400	16168500	-8.08255	22.0857	0.000721963	21nt	hypo
Chr1	16168500	16168600	-7.72395	21.7619	0.0239531	21nt	hypo
Chr1	16190800	16190900	-7.06993	21.1948	0.0427333	21nt	hypo
Chr1	16199400	16199500	-7.21821	21.3203	0.0494044	21nt	hypo
Chr1	16202000	16202100	-7.70084	21.7413	0.00363558	21nt	hypo
Chr1	16202100	16202200	-8.24592	22.2357	0.000664264	21nt	hypo
Chr1	16202300	16202400	-7.7894	21.8204	0.00733235	21nt	hypo
Chr1	16203300	16203400	-7.087	21.2092	0.0267066	21nt	hypo
Chr1	16203400	16203500	-7.20911	21.3126	0.0244169	21nt	hypo
Chr1	16239800	16239900	-7.47869	21.5453	0.0398776	21nt	hypo
Chr1	16239900	16240000	-6.97395	21.1147	0.0211992	21nt	hypo
Chr1	16240000	16240100	-7.27985	21.3731	0.0393741	21nt	hypo
Chr1	16246100	16246200	-5.05206	21.4065	0.0420485	21nt	hypo
Chr1	16246400	16246500	-7.69893	21.7396	0.00290357	21nt	hypo
Chr1	16247700	16247800	-7.9567	21.9712	0.00263017	21nt	hypo
Chr1	16247800	16247900	-9.99907	23.9075	3.92358e-06	21nt	hypo
Chr1	16247900	16248000	-7.65111	21.6972	0.0135895	21nt	hypo
Chr1	16274100	16274200	-6.58252	22.786	0.00070752	21nt	hypo
Chr1	16274200	16274300	-8.06036	22.0655	0.00337572	21nt	hypo
Chr1	16274300	16274400	-10.1557	24.0605	9.80134e-06	21nt	hypo
Chr1	16274400	16274500	-6.74193	22.9366	0.000451374	21nt	hypo
Chr1	16274500	16274600	-8.33498	22.318	0.000385391	21nt	hypo
Chr1	16306600	16306700	-5.72509	21.9954	0.0171042	21nt	hypo
Chr1	16327400	16327500	-8.22558	22.2169	0.00162784	21nt	hypo
Chr1	16327500	16327600	-10.2832	24.1853	2.65625e-06	21nt	hypo
Chr1	16327600	16327700	-7.39431	21.4718	0.0238832	21nt	hypo
Chr1	16328000	16328100	-7.29714	21.3879	0.0179829	21nt	hypo
Chr1	16328100	16328200	-10.1448	24.0498	1.48226e-06	21nt	hypo
Chr1	16328200	16328300	-7.6511	25.8543	2.06763e-08	21nt	hypo
Chr1	16328400	16328500	-6.95547	21.0993	0.0371716	21nt	hypo
Chr1	16330000	16330100	-7.76838	21.8016	0.00306954	21nt	hypo
Chr1	16341100	16341200	-7.0628	21.1888	0.0492665	21nt	hypo
Chr1	16349600	16349700	-7.54999	21.6078	0.00549545	21nt	hypo
Chr1	16349900	16350000	-7.84401	21.8695	0.00152502	21nt	hypo
Chr1	16350500	16350600	-8.08109	22.0844	0.000699573	21nt	hypo
Chr1	16351000	16351100	-8.55528	22.5232	0.000346861	21nt	hypo
Chr1	16351100	16351200	-11.0721	24.9618	1.63701e-07	21nt	hypo
Chr1	16351200	16351300	-8.1431	22.1412	0.00317352	21nt	hypo
Chr1	16352000	16352100	-9.14579	23.0824	0.00017186	21nt	hypo
Chr1	16352100	16352200	-9.40191	23.3283	0.000169987	21nt	hypo
Chr1	16352200	16352300	-7.84401	21.8695	0.00152598	21nt	hypo
Chr1	16352300	16352400	-8.07755	22.0812	0.000737209	21nt	hypo
Chr1	16353600	16353700	-7.18031	21.2881	0.0427913	21nt	hypo
Chr1	16353700	16353800	-9.81179	23.7251	7.07997e-06	21nt	hypo
Chr1	16353800	16353900	-10.17	24.0745	4.54347e-06	21nt	hypo
Chr1	16353900	16354000	-7.27839	23.4493	8.57379e-05	21nt	hypo
Chr1	16354000	16354100	-6.65508	22.8545	0.000593192	21nt	hypo
Chr1	16354700	16354800	-8.9299	22.8766	7.00616e-05	21nt	hypo
Chr1	16354800	16354900	-7.70005	21.7406	0.0275723	21nt	hypo
Chr1	16355000	16355100	-7.7955	21.8259	0.0134042	21nt	hypo
Chr1	16355100	16355200	-8.73518	22.6922	0.000164397	21nt	hypo
Chr1	16355300	16355400	-7.64717	21.6937	0.00825807	21nt	hypo
Chr1	16355400	16355500	-8.46795	22.4416	0.000265857	21nt	hypo
Chr1	16355500	16355600	-5.65394	22.999	0.000352435	21nt	hypo
Chr1	16355600	16355700	-7.45445	21.5242	0.0181755	21nt	hypo
Chr1	16355700	16355800	-9.85944	23.7714	1.17352e-05	21nt	hypo
Chr1	16355800	16355900	-6.5813	23.2685	0.000148065	21nt	hypo
Chr1	16355900	16356000	-7.62597	21.6749	0.00720073	21nt	hypo
Chr1	16356000	16356100	-8.32658	22.3102	0.00047614	21nt	hypo
Chr1	16356100	16356200	-6.04746	22.2883	0.00235127	21nt	hypo
Chr1	16356700	16356800	-8.80096	22.7544	0.000119023	21nt	hypo
Chr1	16356800	16356900	-5.73805	22.0071	0.0132968	21nt	hypo
Chr1	16356900	16357000	-9.02905	22.9709	0.00053799	21nt	hypo
Chr1	16357000	16357100	-6.88648	23.0739	0.00022689	21nt	hypo
Chr1	16357100	16357200	-8.09743	22.0993	0.0022965	21nt	hypo
Chr1	16357200	16357300	-8.59157	22.5572	0.000360912	21nt	hypo
Chr1	16357400	16357500	-7.27519	21.3691	0.0427072	21nt	hypo
Chr1	16357600	16357700	-7.45671	21.5261	0.0117322	21nt	hypo
Chr1	16359300	16359400	-8.90009	22.8483	0.000153124	21nt	hypo
Chr1	16359400	16359500	-7.62479	21.6738	0.00715241	21nt	hypo
Chr1	16359600	16359700	-7.37675	21.4566	0.0185722	21nt	hypo
Chr1	16359700	16359800	-8.13748	22.136	0.000595929	21nt	hypo
Chr1	16360700	16360800	-7.30217	21.3922	0.013752	21nt	hypo
Chr1	16363300	16363400	-7.68778	21.7297	0.00660927	21nt	hypo
Chr1	16363400	16363500	-6.98466	21.1236	0.0294818	21nt	hypo
Chr1	16364000	16364100	-7.47739	21.5442	0.00753501	21nt	hypo
Chr1	16364100	16364200	-9.65204	23.57	1.8115e-05	21nt	hypo
Chr1	16364200	16364300	-8.09947	22.1012	0.00303227	21nt	hypo
Chr1	16364600	16364700	-9.02902	25.1621	2.38801e-07	21nt	hypo
Chr1	16364700	16364800	-9.51562	23.438	2.3958e-05	21nt	hypo
Chr1	16365600	16365700	-7.6376	21.6852	0.00548323	21nt	hypo
Chr1	16365700	16365800	-8.4121	22.3896	0.00153893	21nt	hypo
Chr1	16365800	16365900	-7.6617	25.3795	6.2483e-08	21nt	hypo
Chr1	16365900	16366000	-10.8316	24.7244	1.00111e-07	21nt	hypo
Chr1	16366100	16366200	-10.0127	23.9207	4.44177e-05	21nt	hypo
Chr1	16366200	16366300	-6.66498	23.9678	5.71995e-06	21nt	hypo
Chr1	16366500	16366600	-6.97839	21.1184	0.0403173	21nt	hypo
Chr1	16366600	16366700	-8.50757	22.4786	0.000243081	21nt	hypo
Chr1	16367000	16367100	-7.08992	21.2116	0.0181366	21nt	hypo
Chr1	16367500	16367600	-8.55124	22.5194	0.000187578	21nt	hypo
Chr1	16368000	16368100	-8.76742	22.7227	0.000218122	21nt	hypo
Chr1	16368500	16368600	-7.19072	21.2969	0.0140668	21nt	hypo
Chr1	16368600	16368700	-8.07608	22.0798	0.000833372	21nt	hypo
Chr1	16368700	16368800	-8.02454	22.0328	0.00173772	21nt	hypo
Chr1	16400500	16400600	-7.29966	21.3901	0.0134549	21nt	hypo
Chr1	16403600	16403700	-4.98144	22.0936	0.0416034	21nt	hypo
Chr1	16404600	16404700	-7.64519	21.6919	0.00813752	21nt	hypo
Chr1	16404700	16404800	-7.07996	21.2032	0.0228926	21nt	hypo
Chr1	16404800	16404900	-7.71267	21.7519	0.00526686	21nt	hypo
Chr1	16404900	16405000	-7.48275	21.5489	0.010881	21nt	hypo
Chr1	16405100	16405200	-7.89966	21.9196	0.00540103	21nt	hypo
Chr1	16405200	16405300	-9.02311	22.9653	0.000265996	21nt	hypo
Chr1	16405300	16405400	-8.17976	22.1748	0.00124075	21nt	hypo
Chr1	16414400	16414500	-7.0858	21.2082	0.0227666	21nt	hypo
Chr1	16418700	16418800	-6.92701	23.1125	0.000454318	21nt	hypo
Chr1	16418900	16419000	-4.75909	22.1734	0.0115815	21nt	hypo
Chr1	16420000	16420100	-7.83984	21.8657	0.00143092	21nt	hypo
Chr1	16420100	16420200	-9.34686	23.2753	6.04763e-05	21nt	hypo
Chr1	16420200	16420300	-8.9498	22.8955	0.000184636	21nt	hypo
Chr1	16420300	16420400	-7.71377	21.7529	0.00533672	21nt	hypo
Chr1	16420900	16421000	-8.3743	22.3545	0.000394458	21nt	hypo
Chr1	16421000	16421100	-7.08871	21.2106	0.0447557	21nt	hypo
Chr1	16421100	16421200	-5.16126	21.9506	0.0217179	21nt	hypo
Chr1	16422500	16422600	-8.24461	22.2345	0.000773994	21nt	hypo
Chr1	16422600	16422700	-8.63439	22.5974	0.000204916	21nt	hypo
Chr1	16422700	16422800	-7.09282	21.2141	0.0185722	21nt	hypo
Chr1	16422900	16423000	-7.0998	21.2199	0.0255192	21nt	hypo
Chr1	16423000	16423100	-8.54719	22.5156	0.000321498	21nt	hypo
Chr1	16423100	16423200	-8.18577	22.1803	0.0005595	21nt	hypo
Chr1	16439100	16439200	-6.54943	22.7549	0.00167539	21nt	hypo
Chr1	16449100	16449200	-7.48717	21.5527	0.0138132	21nt	hypo
Chr1	16450400	16450500	-6.84784	21.0107	0.0300028	21nt	hypo
Chr1	16450900	16451000	-7.19994	21.3048	0.0147139	21nt	hypo
Chr1	16451000	16451100	-4.9959	22.1066	0.0126998	21nt	hypo
Chr1	16451100	16451200	-7.76142	21.7954	0.00433543	21nt	hypo
Chr1	16453100	16453200	-7.80615	21.8355	0.0330596	21nt	hypo
Chr1	16474900	16475000	-7.3652	21.4466	0.0211992	21nt	hypo
Chr1	16497900	16498000	-7.19072	21.2969	0.0140668	21nt	hypo
Chr1	16498400	16498500	-7.62396	21.6731	0.00475292	21nt	hypo
Chr1	16499300	16499400	-6.9771	21.1173	0.0282526	21nt	hypo
Chr1	16499400	16499500	-7.48053	21.5469	0.0132659	21nt	hypo
Chr1	16513400	16513500	-7.78612	21.8175	0.00534509	21nt	hypo
Chr1	16513500	16513600	-7.54188	21.6007	0.0328734	21nt	hypo
Chr1	16513600	16513700	-8.83741	22.7888	0.000310951	21nt	hypo
Chr1	16513700	16513800	-8.375	22.3551	0.0024538	21nt	hypo
Chr1	16513800	16513900	-7.63644	21.6842	0.00782416	21nt	hypo
Chr1	16513900	16514000	-6.36245	22.5798	0.00323694	21nt	hypo
Chr1	16514000	16514100	-9.32546	23.2547	4.31889e-05	21nt	hypo
Chr1	16514100	16514200	-6.5166	23.2067	0.000171946	21nt	hypo
Chr1	16514300	16514400	-6.71499	20.903	0.0419151	21nt	hypo
Chr1	16514700	16514800	-8.58473	22.5508	0.000319847	21nt	hypo
Chr1	16514800	16514900	-8.63397	22.597	0.000322919	21nt	hypo
Chr1	16515000	16515100	-7.60037	21.6523	0.0294931	21nt	hypo
Chr1	16515600	16515700	-7.09572	21.2165	0.0284534	21nt	hypo
Chr1	16515700	16515800	-7.19994	21.3048	0.0147139	21nt	hypo
Chr1	16515800	16515900	-8.17258	22.1682	0.00193111	21nt	hypo
Chr1	16516200	16516300	-7.91354	21.9322	0.00222792	21nt	hypo
Chr1	16518600	16518700	-7.37338	21.4537	0.011691	21nt	hypo
Chr1	16522200	16522300	-7.37815	21.4578	0.0187306	21nt	hypo
Chr1	16522300	16522400	-6.30166	22.5232	0.00279707	21nt	hypo
Chr1	16522400	16522500	-6.9708	21.1121	0.02673	21nt	hypo
Chr1	16522500	16522600	-7.09402	21.2151	0.0419151	21nt	hypo
Chr1	16522600	16522700	-7.55508	21.6123	0.00483	21nt	hypo
Chr1	16522800	16522900	-7.28747	21.3796	0.0126136	21nt	hypo
Chr1	16522900	16523000	-8.02517	22.0334	0.00814747	21nt	hypo
Chr1	16523000	16523100	-9.09027	23.0293	0.000273738	21nt	hypo
Chr1	16523100	16523200	-6.8444	21.0079	0.029437	21nt	hypo
Chr1	16523200	16523300	-7.90627	21.9256	0.00114369	21nt	hypo
Chr1	16523400	16523500	-8.42998	22.4062	0.000320157	21nt	hypo
Chr1	16523500	16523600	-8.79455	22.7483	0.00145162	21nt	hypo
Chr1	16523700	16523800	-8.07755	22.0812	0.000737209	21nt	hypo
Chr1	16523800	16523900	-7.54357	23.7055	1.48992e-05	21nt	hypo
Chr1	16523900	16524000	-7.46214	21.5309	0.00960566	21nt	hypo
Chr1	16524000	16524100	-8.6012	22.5662	0.000575796	21nt	hypo
Chr1	16526700	16526800	-7.55086	21.6086	0.00926816	21nt	hypo
Chr1	16536400	16536500	-7.71345	21.7526	0.020241	21nt	hypo
Chr1	16551100	16551200	-7.0628	21.1888	0.0492665	21nt	hypo
Chr1	16562300	16562400	-6.95228	21.0967	0.0495559	21nt	hypo
Chr1	16594100	16594200	-7.3676	21.4487	0.0165189	21nt	hypo
Chr1	16594200	16594300	-7.21289	21.3158	0.0481136	21nt	hypo
Chr1	16594400	16594500	-8.00671	22.0166	0.00467576	21nt	hypo
Chr1	16595200	16595300	-8.17315	22.1687	0.00144189	21nt	hypo
Chr1	16595600	16595700	-7.9567	21.9712	0.00263017	21nt	hypo
Chr1	16595700	16595800	-8.11756	22.1178	0.00245495	21nt	hypo
Chr1	16595800	16595900	-8.27798	22.2653	0.0024888	21nt	hypo
Chr1	16596000	16596100	-8.08255	22.0857	0.000721963	21nt	hypo
Chr1	16596100	16596200	-8.55019	22.5184	0.000200024	21nt	hypo
Chr1	16598200	16598300	-4.99692	22.3888	0.0221496	21nt	hypo
Chr1	16598300	16598400	-7.39414	25.1154	3.44728e-07	21nt	hypo
Chr1	16598400	16598500	-8.22877	22.2199	0.00094606	21nt	hypo
Chr1	16598500	16598600	-10.2326	24.1357	1.00088e-06	21nt	hypo
Chr1	16598600	16598700	-8.94161	22.8877	0.00017186	21nt	hypo
Chr1	16599500	16599600	-6.48664	22.696	0.000555395	21nt	hypo
Chr1	16600100	16600200	-7.58148	21.6356	0.0371716	21nt	hypo
Chr1	16600300	16600400	-7.45896	21.5281	0.0119404	21nt	hypo
Chr1	16600400	16600500	-7.83321	21.8598	0.0053902	21nt	hypo
Chr1	16600500	16600600	-6.8444	21.0079	0.029437	21nt	hypo
Chr1	16600600	16600700	-7.08288	21.2057	0.0179829	21nt	hypo
Chr1	16601100	16601200	-8.51371	22.4843	0.00129574	21nt	hypo
Chr1	16601200	16601300	-6.60721	22.8093	0.00198275	21nt	hypo
Chr1	16601300	16601400	-6.41946	22.633	0.000905462	21nt	hypo
Chr1	16602100	16602200	-7.29358	21.3849	0.0108791	21nt	hypo
Chr1	16602200	16602300	-7.57856	21.633	0.0251895	21nt	hypo
Chr1	16602700	16602800	-7.55508	21.6123	0.00482696	21nt	hypo
Chr1	16602800	16602900	-8.38765	22.3669	0.000759872	21nt	hypo
Chr1	16603300	16603400	-6.70586	20.8957	0.0393741	21nt	hypo
Chr1	16603400	16603500	-7.29463	21.3857	0.0292461	21nt	hypo
Chr1	16603500	16603600	-6.95998	21.1031	0.0459735	21nt	hypo
Chr1	16604000	16604100	-7.49289	24.7772	4.04144e-07	21nt	hypo
Chr1	16604100	16604200	-8.74436	24.8809	3.56138e-07	21nt	hypo
Chr1	16604200	16604300	-6.61642	22.818	0.000585008	21nt	hypo
Chr1	16604300	16604400	-8.86916	22.8189	0.000110982	21nt	hypo
Chr1	16604400	16604500	-9.90762	23.8183	2.1575e-05	21nt	hypo
Chr1	16604500	16604600	-7.95285	21.9677	0.00527763	21nt	hypo
Chr1	16604600	16604700	-7.71267	21.7519	0.00526932	21nt	hypo
Chr1	16607500	16607600	-6.8444	21.0079	0.029437	21nt	hypo
Chr1	16607600	16607700	-6.70586	20.8957	0.0393741	21nt	hypo
Chr1	16610900	16611000	-7.18688	21.2936	0.0216528	21nt	hypo
Chr1	16611300	16611400	-8.01412	22.0234	0.00445537	21nt	hypo
Chr1	16624500	16624600	-4.66358	22.4962	0.00771174	21nt	hypo
Chr1	16631800	16631900	-6.95228	21.0967	0.0495559	21nt	hypo
Chr1	16637200	16637300	-6.38877	23.9453	0.000322919	21nt	hypo
Chr1	16637300	16637400	-7.79297	21.8236	0.00663654	21nt	hypo
Chr1	16645800	16645900	-6.31753	22.538	0.00262671	21nt	hypo
Chr1	16645900	16646000	-6.22067	23.9675	1.78886e-05	21nt	hypo
Chr1	16650600	16650700	-9.45226	23.3768	2.71546e-05	21nt	hypo
Chr1	16650700	16650800	-7.93161	24.083	1.13785e-05	21nt	hypo
Chr1	16650800	16650900	-6.38574	24.4585	4.35739e-06	21nt	hypo
Chr1	16670300	16670400	-7.55929	21.616	0.00988759	21nt	hypo
Chr1	16671800	16671900	-7.53975	21.5988	0.0177396	21nt	hypo
Chr1	16671900	16672000	-7.07581	21.1998	0.0258176	21nt	hypo
Chr1	16672500	16672600	-8.08667	22.0895	0.00172135	21nt	hypo
Chr1	16699200	16699300	-6.71875	20.906	0.0427839	21nt	hypo
Chr1	16711300	16711400	-7.06352	23.7327	5.71674e-05	21nt	hypo
Chr1	16728300	16728400	-7.6905	21.7321	0.00641484	21nt	hypo
Chr1	16758100	16758200	-7.18799	24.1791	1.40633e-05	21nt	hypo
Chr1	16758200	16758300	-8.81444	24.9501	2.63056e-07	21nt	hypo
Chr1	16758300	16758400	-10.4497	24.3486	5.74596e-07	21nt	hypo
Chr1	16758400	16758500	-7.83142	23.9853	5.70532e-06	21nt	hypo
Chr1	16758500	16758600	-7.11762	23.2948	0.000110192	21nt	hypo
Chr1	16769900	16770000	-7.07581	21.1998	0.0258176	21nt	hypo
Chr1	16770200	16770300	-8.35041	22.3323	0.0012431	21nt	hypo
Chr1	16770300	16770400	-7.55508	21.6123	0.00482928	21nt	hypo
Chr1	16770400	16770500	-7.3192	21.4069	0.0481775	21nt	hypo
Chr1	16792400	16792500	-5.59925	21.8828	0.0103431	21nt	hypo
Chr1	16801800	16801900	-6.97253	24.8875	1.72388e-06	21nt	hypo
Chr1	16801900	16802000	-7.90403	25.8071	4.25439e-08	21nt	hypo
Chr1	16802000	16802100	-8.39619	22.3748	0.00111797	21nt	hypo
Chr1	16802100	16802200	-9.19432	23.1289	0.000120677	21nt	hypo
Chr1	16810900	16811000	-6.70586	20.8957	0.0393741	21nt	hypo
Chr1	16818600	16818700	-7.69814	21.7389	0.0126146	21nt	hypo
Chr1	16818900	16819000	-7.46979	21.5375	0.00697577	21nt	hypo
Chr1	16820000	16820100	-6.85269	21.0147	0.0397602	21nt	hypo
Chr1	16844400	16844500	-4.13952	23.0991	0.0393982	21nt	hypo
Chr1	16858700	16858800	-8.42328	22.4	0.000279116	21nt	hypo
Chr1	16860600	16860700	-7.78582	21.8172	0.013406	21nt	hypo
Chr1	16861100	16861200	-7.328	23.4971	6.94145e-05	21nt	hypo
Chr1	16861200	16861300	-8.02758	22.0356	0.000863571	21nt	hypo
Chr1	16861300	16861400	-7.98795	24.1381	2.68482e-06	21nt	hypo
Chr1	16864900	16865000	-7.29105	21.3827	0.0130807	21nt	hypo
Chr1	16877700	16877800	-7.45896	21.5281	0.0119404	21nt	hypo
Chr1	16880000	16880100	-9.33484	23.2637	2.69411e-05	21nt	hypo
Chr1	16880100	16880200	-7.70353	21.7437	0.0026258	21nt	hypo
Chr1	16880200	16880300	-7.5521	21.6097	0.00842378	21nt	hypo
Chr1	16884100	16884200	-7.26177	24.7979	3.5284e-05	21nt	hypo
Chr1	16884200	16884300	-10.1073	26.2318	2.84828e-08	21nt	hypo
Chr1	16884300	16884400	-7.48859	23.6523	1.87904e-05	21nt	hypo
Chr1	16884400	16884500	-9.06303	23.0033	0.000174882	21nt	hypo
Chr1	16885000	16885100	-6.1372	22.3709	0.00115992	21nt	hypo
Chr1	16885100	16885200	-8.18112	22.176	0.000776794	21nt	hypo
Chr1	16885200	16885300	-7.37577	21.4558	0.0119395	21nt	hypo
Chr1	16885300	16885400	-6.96633	21.1083	0.0258176	21nt	hypo
Chr1	16885800	16885900	-5.51813	21.8108	0.0181292	21nt	hypo
Chr1	16885900	16886000	-7.45671	21.5261	0.0117322	21nt	hypo
Chr1	16899500	16899600	-7.2824	21.3752	0.0189843	21nt	hypo
Chr1	16936800	16936900	-8.07046	22.0747	0.00166373	21nt	hypo
Chr1	16939300	16939400	-7.56852	21.6242	0.0239588	21nt	hypo
Chr1	16968100	16968200	-5.4522	21.7526	0.021878	21nt	hypo
Chr1	16985100	16985200	-7.29966	21.3901	0.0134549	21nt	hypo
Chr1	16985200	16985300	-9.03983	22.9812	0.00011264	21nt	hypo
Chr1	16985300	16985400	-8.13491	22.1336	0.00484654	21nt	hypo
Chr1	16985400	16985500	-8.12644	22.1259	0.00124799	21nt	hypo
Chr1	16985500	16985600	-7.90325	21.9229	0.0235639	21nt	hypo
Chr1	16985600	16985700	-7.89828	21.9184	0.00259402	21nt	hypo
Chr1	16985700	16985800	-7.72285	21.7609	0.00785502	21nt	hypo
Chr1	16985900	16986000	-7.71644	21.7552	0.00437908	21nt	hypo
Chr1	16987200	16987300	-6.95547	21.0993	0.0371716	21nt	hypo
Chr1	16987500	16987600	-7.0998	21.2199	0.0255192	21nt	hypo
Chr1	17006900	17007000	-7.18416	21.2913	0.0163059	21nt	hypo
Chr1	17017900	17018000	-8.07462	22.0785	0.00125018	21nt	hypo
Chr1	17018000	17018100	-7.19455	21.3002	0.0278175	21nt	hypo
Chr1	17020100	17020200	-8.57248	22.5393	0.00133122	21nt	hypo
Chr1	17071500	17071600	-6.98153	21.121	0.0290719	21nt	hypo
Chr1	17076900	17077000	-7.78328	21.8149	0.00520325	21nt	hypo
Chr1	17077100	17077200	-7.18688	21.2936	0.0216528	21nt	hypo
Chr1	17083000	17083100	-6.87611	23.5516	0.000546768	21nt	hypo
Chr1	17102200	17102300	-8.35405	22.3357	0.00325858	21nt	hypo
Chr1	17102300	17102400	-7.26386	21.3593	0.0419151	21nt	hypo
Chr1	17111800	17111900	-4.96726	21.7791	0.0322907	21nt	hypo
Chr1	17111900	17112000	-7.35766	23.5257	3.56807e-05	21nt	hypo
Chr1	17112000	17112100	-8.88671	22.8356	0.000382668	21nt	hypo
Chr1	17112100	17112200	-9.21612	23.1498	8.57523e-05	21nt	hypo
Chr1	17112200	17112300	-7.11475	24.4063	9.51391e-07	21nt	hypo
Chr1	17112300	17112400	-7.34966	24.0105	4.82611e-05	21nt	hypo
Chr1	17112400	17112500	-8.27978	22.2669	0.000845048	21nt	hypo
Chr1	17113500	17113600	-7.82973	21.8566	0.00258907	21nt	hypo
Chr1	17113600	17113700	-7.54999	21.6078	0.00549953	21nt	hypo
Chr1	17114700	17114800	-8.95446	22.8999	0.000107262	21nt	hypo
Chr1	17114800	17114900	-5.68725	22.7409	0.00266178	21nt	hypo
Chr1	17116400	17116500	-7.75517	21.7898	0.00658296	21nt	hypo
Chr1	17139800	17139900	-6.97395	21.1147	0.0211992	21nt	hypo
Chr1	17145000	17145100	-6.08746	22.3251	0.008362	21nt	hypo
Chr1	17188000	17188100	-9.88883	23.8	2.93312e-06	21nt	hypo
Chr1	17188100	17188200	-8.17976	22.1748	0.00124075	21nt	hypo
Chr1	17188200	17188300	-6.71875	20.906	0.0427839	21nt	hypo
Chr1	17194300	17194400	-7.46121	21.5301	0.0182106	21nt	hypo
Chr1	17197300	17197400	-8.48134	22.4541	0.00358704	21nt	hypo
Chr1	17201600	17201700	-8.75679	22.7126	0.00069966	21nt	hypo
Chr1	17201700	17201800	-7.2961	21.387	0.0130807	21nt	hypo
Chr1	17201800	17201900	-7.31071	21.3996	0.0246901	21nt	hypo
Chr1	17201900	17202000	-7.63445	21.6824	0.0128677	21nt	hypo
Chr1	17213900	17214000	-7.72098	21.7593	0.00713834	21nt	hypo
Chr1	17214000	17214100	-8.19312	22.1871	0.000730417	21nt	hypo
Chr1	17214100	17214200	-7.46979	21.5375	0.00698062	21nt	hypo
Chr1	17214200	17214300	-5.53723	22.29	0.0024538	21nt	hypo
Chr1	17214300	17214400	-8.8567	22.8071	0.000223605	21nt	hypo
Chr1	17214400	17214500	-10.3904	24.2904	2.74643e-06	21nt	hypo
Chr1	17214500	17214600	-5.09551	22.1964	0.0264537	21nt	hypo
Chr1	17215700	17215800	-6.84784	21.0107	0.0300028	21nt	hypo
Chr1	17229200	17229300	-6.80316	22.9947	0.000238507	21nt	hypo
Chr1	17229300	17229400	-5.97702	22.2238	0.00728825	21nt	hypo
Chr1	17229400	17229500	-8.76067	22.7163	0.000218122	21nt	hypo
Chr1	17229700	17229800	-8.42376	22.4004	0.000379667	21nt	hypo
Chr1	17229800	17229900	-7.38959	21.4677	0.00920318	21nt	hypo
Chr1	17229900	17230000	-8.28644	22.2731	0.000570429	21nt	hypo
Chr1	17282400	17282500	-6.1498	22.3825	0.00345595	21nt	hypo
Chr1	17282500	17282600	-7.55421	21.6116	0.0162655	21nt	hypo
Chr1	17293300	17293400	-6.47257	22.6828	0.00235068	21nt	hypo
Chr1	17299900	17300000	-9.02968	22.9715	8.58232e-05	21nt	hypo
Chr1	17300000	17300100	-7.28134	21.3743	0.0210056	21nt	hypo
Chr1	17305700	17305800	-5.89286	22.1471	0.00519874	21nt	hypo
Chr1	17312400	17312500	-7.76399	21.7977	0.00323286	21nt	hypo
Chr1	17323900	17324000	-5.68297	21.9576	0.0209212	21nt	hypo
Chr1	17324700	17324800	-7.84329	21.8688	0.00291426	21nt	hypo
Chr1	17324800	17324900	-8.23961	22.2299	0.000460915	21nt	hypo
Chr1	17332600	17332700	-6.85269	21.0147	0.0397602	21nt	hypo
Chr1	17335500	17335600	-5.32996	23.297	0.00363558	21nt	hypo
Chr1	17335600	17335700	-6.11463	22.3501	0.0126095	21nt	hypo
Chr1	17346000	17346100	-8.06036	22.0655	0.00337572	21nt	hypo
Chr1	17365700	17365800	-7.98274	21.9948	0.00307516	21nt	hypo
Chr1	17369000	17369100	-5.45758	21.7573	0.0129953	21nt	hypo
Chr1	17369100	17369200	-8.48824	22.4605	0.00454705	21nt	hypo
Chr1	17382000	17382100	-7.44673	21.5174	0.0381614	21nt	hypo
Chr1	17384400	17384500	-7.55421	21.6116	0.0162674	21nt	hypo
Chr1	17418400	17418500	-8.64113	22.6037	0.00146576	21nt	hypo
Chr1	17418500	17418600	-4.72966	21.5729	0.0315287	21nt	hypo
Chr1	17431000	17431100	-7.90297	21.9226	0.00155034	21nt	hypo
Chr1	17431100	17431200	-6.50752	23.198	0.000185193	21nt	hypo
Chr1	17441600	17441700	-8.33743	22.3203	0.000890047	21nt	hypo
Chr1	17441700	17441800	-8.24982	22.2393	0.00112065	21nt	hypo
Chr1	17490500	17490600	-5.31104	21.629	0.0168558	21nt	hypo
Chr1	17491000	17491100	-8.51606	22.4865	0.000486118	21nt	hypo
Chr1	17511200	17511300	-8.04153	22.0483	0.00297348	21nt	hypo
Chr1	17515100	17515200	-7.54063	21.5996	0.00885153	21nt	hypo
Chr1	17535800	17535900	-7.55929	21.616	0.00988487	21nt	hypo
Chr1	17535900	17536000	-7.37913	21.4587	0.0107497	21nt	hypo
Chr1	17540900	17541000	-9.17465	23.11	8.29562e-05	21nt	hypo
Chr1	17541000	17541100	-7.07287	21.1973	0.0255192	21nt	hypo
Chr1	17541100	17541200	-7.70274	21.743	0.00633511	21nt	hypo
Chr1	17543100	17543200	-7.17871	21.2867	0.0399881	21nt	hypo
Chr1	17544200	17544300	-4.94246	21.7573	0.0175282	21nt	hypo
Chr1	17544600	17544700	-5.43525	22.1971	0.00364509	21nt	hypo
Chr1	17547500	17547600	-7.56225	21.6186	0.00598723	21nt	hypo
Chr1	17547600	17547700	-7.64239	21.6894	0.00549545	21nt	hypo
Chr1	17555000	17555100	-7.63678	21.6845	0.0332651	21nt	hypo
Chr1	17560800	17560900	-9.8053	23.7188	1.97771e-05	21nt	hypo
Chr1	17560900	17561000	-7.76217	21.7961	0.00543417	21nt	hypo
Chr1	17572000	17572100	-6.4104	22.6246	0.00160386	21nt	hypo
Chr1	17632500	17632600	-5.60169	21.885	0.00582659	21nt	hypo
Chr1	17638800	17638900	-7.71644	21.7552	0.00437908	21nt	hypo
Chr1	17638900	17639000	-6.33023	23.6441	2.23929e-05	21nt	hypo
Chr1	17640100	17640200	-6.96633	21.1083	0.0258176	21nt	hypo
Chr1	17640200	17640300	-7.90462	21.9241	0.00115298	21nt	hypo
Chr1	17640500	17640600	-8.03489	22.0423	0.00195177	21nt	hypo
Chr1	17640600	17640700	-8.65698	22.6186	0.000346861	21nt	hypo
Chr1	17640700	17640800	-7.75045	23.9064	2.32886e-05	21nt	hypo
Chr1	17640800	17640900	-9.49494	23.418	3.49062e-05	21nt	hypo
Chr1	17640900	17641000	-9.36864	23.2963	3.91489e-05	21nt	hypo
Chr1	17641000	17641100	-10.8298	24.7227	8.6886e-07	21nt	hypo
Chr1	17641400	17641500	-7.90228	21.922	0.00153098	21nt	hypo
Chr1	17641500	17641600	-7.5521	21.6097	0.00842129	21nt	hypo
Chr1	17641600	17641700	-8.79738	26.0673	4.34736e-09	21nt	hypo
Chr1	17641700	17641800	-7.10697	27.2749	2.92251e-06	21nt	hypo
Chr1	17641800	17641900	-10.2155	24.119	2.46351e-05	21nt	hypo
Chr1	17641900	17642000	-8.80096	22.7544	0.000119023	21nt	hypo
Chr1	17655200	17655300	-8.24407	22.234	0.000564204	21nt	hypo
Chr1	17665000	17665100	-8.40984	27.2494	4.66126e-08	21nt	hypo
Chr1	17665100	17665200	-5.59335	21.8776	0.00997934	21nt	hypo
Chr1	17666200	17666300	-6.91684	23.5909	4.113e-05	21nt	hypo
Chr1	17673500	17673600	-8.32339	22.3073	0.00476584	21nt	hypo
Chr1	17673600	17673700	-6.25563	22.4804	0.00302183	21nt	hypo
Chr1	17682100	17682200	-8.08958	22.0922	0.00104184	21nt	hypo
Chr1	17686600	17686700	-8.4836	22.4562	0.00101466	21nt	hypo
Chr1	17686700	17686800	-8.66683	22.6279	0.000223637	21nt	hypo
Chr1	17689600	17689700	-6.21738	22.445	0.00131924	21nt	hypo
Chr1	17689700	17689800	-5.67584	23.2333	0.00203436	21nt	hypo
Chr1	17689800	17689900	-4.62343	21.4822	0.0427594	21nt	hypo
Chr1	17714100	17714200	-5.96174	24.0463	0.000170035	21nt	hypo
Chr1	17714300	17714400	-6.70586	20.8957	0.0393741	21nt	hypo
Chr1	17821300	17821400	-7.45671	21.5261	0.0117322	21nt	hypo
Chr1	17821400	17821500	-7.45989	21.5289	0.0168392	21nt	hypo
Chr1	17822600	17822700	-7.63445	21.6824	0.0128692	21nt	hypo
Chr1	17822700	17822800	-6.04628	23.0789	0.000779485	21nt	hypo
Chr1	17823600	17823700	-7.71754	21.7562	0.0180887	21nt	hypo
Chr1	17823700	17823800	-8.8654	25.0004	1.10085e-07	21nt	hypo
Chr1	17823800	17823900	-7.54119	24.1974	3.52722e-05	21nt	hypo
Chr1	17823900	17824000	-8.76067	22.7163	0.000218122	21nt	hypo
Chr1	17824000	17824100	-8.18056	22.1755	0.000899994	21nt	hypo
Chr1	17824100	17824200	-9.54548	23.4669	1.15763e-05	21nt	hypo
Chr1	17831200	17831300	-7.91025	21.9292	0.00123462	21nt	hypo
Chr1	17831300	17831400	-6.66249	23.3462	0.000172364	21nt	hypo
Chr1	17840600	17840700	-6.85612	21.0175	0.0322406	21nt	hypo
Chr1	17840700	17840800	-7.37577	21.4558	0.0119395	21nt	hypo
Chr1	17842400	17842500	-7.28134	21.3743	0.0210056	21nt	hypo
Chr1	17856400	17856500	-6.70586	20.8957	0.0393741	21nt	hypo
Chr1	17863100	17863200	-8.63779	22.6006	0.00029914	21nt	hypo
Chr1	17874100	17874200	-4.55785	22.2242	0.0332654	21nt	hypo
Chr1	17874200	17874300	-7.45352	21.5233	0.0223767	21nt	hypo
Chr1	17939000	17939100	-7.31071	21.3996	0.0246901	21nt	hypo
Chr1	17961500	17961600	-5.482	22.2396	0.00284319	21nt	hypo
Chr1	17978900	17979000	-5.03445	22.1413	0.0264499	21nt	hypo
Chr1	17979000	17979100	-6.45848	22.6696	0.00195161	21nt	hypo
Chr1	18002300	18002400	-7.64519	21.6919	0.00813639	21nt	hypo
Chr1	18002400	18002500	-6.71499	20.903	0.0419151	21nt	hypo
Chr1	18007000	18007100	-6.96316	21.1057	0.0267066	21nt	hypo
Chr1	18007200	18007300	-7.06576	21.1913	0.0378507	21nt	hypo
Chr1	18010300	18010400	-7.89565	21.916	0.00468048	21nt	hypo
Chr1	18018300	18018400	-6.84784	21.0107	0.0300028	21nt	hypo
Chr1	18019600	18019700	-8.02391	22.0323	0.000804748	21nt	hypo
Chr1	18020100	18020200	-8.18634	22.1808	0.00170048	21nt	hypo
Chr1	18020200	18020300	-9.29831	23.2286	4.78754e-05	21nt	hypo
Chr1	18020300	18020400	-8.81515	22.7678	0.000198875	21nt	hypo
Chr1	18020400	18020500	-9.35403	23.2822	2.02555e-05	21nt	hypo
Chr1	18020500	18020600	-7.88646	24.039	5.12433e-05	21nt	hypo
Chr1	18020600	18020700	-7.4976	24.7819	3.07045e-07	21nt	hypo
Chr1	18020700	18020800	-7.20643	21.3103	0.0238832	21nt	hypo
Chr1	18047900	18048000	-8.53826	22.5073	0.000737209	21nt	hypo
Chr1	18094800	18094900	-7.26547	23.4369	0.000289204	21nt	hypo
Chr1	18094900	18095000	-6.9455	23.1302	0.0010516	21nt	hypo
Chr1	18095000	18095100	-7.84329	21.8688	0.00291276	21nt	hypo
Chr1	18095800	18095900	-6.83606	21.0011	0.0379255	21nt	hypo
Chr1	18110800	18110900	-4.47378	22.6394	0.00601704	21nt	hypo
Chr1	18111000	18111100	-6.04977	22.2905	0.00301829	21nt	hypo
Chr1	18111100	18111200	-8.87493	22.8244	0.000139069	21nt	hypo
Chr1	18111200	18111300	-6.63901	22.8393	0.000757678	21nt	hypo
Chr1	18111300	18111400	-7.37913	21.4587	0.0107497	21nt	hypo
Chr1	18131900	18132000	-5.88664	22.1415	0.0032035	21nt	hypo
Chr1	18135900	18136000	-8.06036	22.0655	0.00337572	21nt	hypo
Chr1	18136000	18136100	-7.21178	21.3148	0.030496	21nt	hypo
Chr1	18165400	18165500	-7.19072	21.2969	0.0140668	21nt	hypo
Chr1	18211500	18211600	-5.48726	22.2444	0.0176948	21nt	hypo
Chr1	18225200	18225300	-7.44579	21.5166	0.0296264	21nt	hypo
Chr1	18225300	18225400	-8.48576	22.4582	0.00267697	21nt	hypo
Chr1	18225900	18226000	-6.74538	22.9399	0.000578354	21nt	hypo
Chr1	18226000	18226100	-7.61777	24.2722	1.19634e-05	21nt	hypo
Chr1	18226100	18226200	-7.41948	24.925	0.000121381	21nt	hypo
Chr1	18226200	18226300	-6.98706	25.4292	0.000633845	21nt	hypo
Chr1	18226300	18226400	-7.72311	24.7034	1.08644e-05	21nt	hypo
Chr1	18226400	18226500	-8.17121	22.1669	0.00165918	21nt	hypo
Chr1	18226500	18226600	-6.84153	23.0311	0.00178358	21nt	hypo
Chr1	18272000	18272100	-8.32535	22.3091	0.000523832	21nt	hypo
Chr1	18282100	18282200	-8.5891	22.5549	0.000268952	21nt	hypo
Chr1	18282200	18282300	-10.4624	24.3611	1.37104e-06	21nt	hypo
Chr1	18282300	18282400	-8.69712	24.8344	2.96129e-07	21nt	hypo
Chr1	18282400	18282500	-9.6776	23.5948	6.32594e-06	21nt	hypo
Chr1	18282500	18282600	-8.49063	22.4627	0.00314413	21nt	hypo
Chr1	18297500	18297600	-10.1149	24.0206	1.74959e-06	21nt	hypo
Chr1	18297600	18297700	-7.46439	21.5328	0.00785714	21nt	hypo
Chr1	18304400	18304500	-8.53355	22.5028	0.00232675	21nt	hypo
Chr1	18304500	18304600	-7.95125	21.9663	0.00337997	21nt	hypo
Chr1	18324800	18324900	-6.04746	22.2883	0.00235127	21nt	hypo
Chr1	18324900	18325000	-8.28972	22.2761	0.0014773	21nt	hypo
Chr1	18325200	18325300	-8.31937	22.3035	0.000980034	21nt	hypo
Chr1	18342100	18342200	-7.47609	21.5431	0.0327761	21nt	hypo
Chr1	18386400	18386500	-7.10962	21.2282	0.0496078	21nt	hypo
Chr1	18415300	18415400	-7.20263	21.307	0.0182925	21nt	hypo
Chr1	18424600	18424700	-6.71875	20.906	0.0427839	21nt	hypo
Chr1	18457100	18457200	-7.44579	21.5166	0.0296264	21nt	hypo
Chr1	18457600	18457700	-8.74965	22.7059	0.000316144	21nt	hypo
Chr1	18493700	18493800	-7.17484	21.2834	0.0255192	21nt	hypo
Chr1	18580200	18580300	-7.06184	23.2414	0.000104435	21nt	hypo
Chr1	18580300	18580400	-6.6567	22.856	0.00892824	21nt	hypo
Chr1	18580400	18580500	-8.78303	22.7374	0.0015773	21nt	hypo
Chr1	18580700	18580800	-7.46663	21.5348	0.00995543	21nt	hypo
Chr1	18581400	18581500	-8.33671	22.3196	0.000356882	21nt	hypo
Chr1	18606000	18606100	-6.85953	21.0203	0.0417114	21nt	hypo
Chr1	18643700	18643800	-6.45641	22.6676	0.000971866	21nt	hypo
Chr1	18698400	18698500	-8.35379	22.3354	0.00365249	21nt	hypo
Chr1	18766500	18766600	-6.85953	21.0203	0.0417114	21nt	hypo
Chr1	18790200	18790300	-5.31821	21.6353	0.0204318	21nt	hypo
Chr1	18807200	18807300	-8.89477	22.8432	9.82474e-05	21nt	hypo
Chr1	18817500	18817600	-9.2144	23.1481	3.17562e-05	21nt	hypo
Chr1	18859300	18859400	-9.73057	23.6462	5.86997e-06	21nt	hypo
Chr1	18892300	18892400	-8.19582	22.1896	0.00187441	21nt	hypo
Chr1	18895100	18895200	-6.71875	20.906	0.0427839	21nt	hypo
Chr1	18895200	18895300	-7.29714	21.3879	0.0179829	21nt	hypo
Chr1	18906200	18906300	-6.02712	22.7436	0.000660016	21nt	hypo
Chr1	18906300	18906400	-7.16022	25.7305	2.07774e-07	21nt	hypo
Chr1	18906400	18906500	-8.41046	24.5522	1.33163e-06	21nt	hypo
Chr1	18931000	18931100	-5.46784	21.7664	0.0122732	21nt	hypo
Chr1	18948300	18948400	-4.94939	21.32	0.0447567	21nt	hypo
Chr1	18957300	18957400	-7.27263	21.3669	0.0266127	21nt	hypo
Chr1	18981400	18981500	-8.96439	22.9094	0.00045814	21nt	hypo
Chr1	18981500	18981600	-7.78761	21.8188	0.00961381	21nt	hypo
Chr1	18981600	18981700	-9.82471	23.7377	1.15395e-05	21nt	hypo
Chr1	18982300	18982400	-7.69703	21.7379	0.00363558	21nt	hypo
Chr1	18989400	18989500	-7.07287	21.1973	0.0255192	21nt	hypo
Chr1	19022400	19022500	-8.53631	22.5054	0.000515849	21nt	hypo
Chr1	19023600	19023700	-7.62195	21.6713	0.00483032	21nt	hypo
Chr1	19023700	19023800	-5.83974	22.5688	0.00089187	21nt	hypo
Chr1	19023800	19023900	-9.56713	23.4878	9.74306e-06	21nt	hypo
Chr1	19024000	19024100	-10.1891	24.0931	1.41049e-06	21nt	hypo
Chr1	19054400	19054500	-6.84784	21.0107	0.0300028	21nt	hypo
Chr1	19073100	19073200	-8.66407	22.6253	0.000137586	21nt	hypo
Chr1	19073200	19073300	-8.68392	22.6439	0.000974134	21nt	hypo
Chr1	19073300	19073400	-9.7046	23.621	2.32141e-05	21nt	hypo
Chr1	19073400	19073500	-8.40861	22.3863	0.000815091	21nt	hypo
Chr1	19073700	19073800	-5.48621	22.8414	0.000420522	21nt	hypo
Chr1	19180300	19180400	-7.81242	23.9668	9.90289e-05	21nt	hypo
Chr1	19197900	19198000	-8.75404	22.71	0.000444785	21nt	hypo
Chr1	19198100	19198200	-6.1665	22.8746	0.00172838	21nt	hypo
Chr1	19247900	19248000	-10.4403	24.3394	3.44728e-07	21nt	hypo
Chr1	19268300	19268400	-7.69893	21.7396	0.00290528	21nt	hypo
Chr1	19268400	19268500	-9.63785	23.5563	9.49821e-06	21nt	hypo
Chr1	19268700	19268800	-7.20532	21.3093	0.0294818	21nt	hypo
Chr1	19317800	19317900	-5.59752	21.8813	0.00649686	21nt	hypo
Chr1	19319800	19319900	-5.46217	21.7614	0.0167495	21nt	hypo
Chr1	19336300	19336400	-7.61507	21.6652	0.00825609	21nt	hypo
Chr1	19336400	19336500	-7.20643	21.3103	0.0238832	21nt	hypo
Chr1	19345400	19345500	-6.68376	22.8816	0.000842014	21nt	hypo
Chr1	19352800	19352900	-9.55942	25.6875	1.78234e-08	21nt	hypo
Chr1	19368500	19368600	-7.71188	21.7512	0.00344043	21nt	hypo
Chr1	19368600	19368700	-7.55929	21.616	0.00989193	21nt	hypo
Chr1	19388200	19388300	-6.71875	20.906	0.0427839	21nt	hypo
Chr1	19389700	19389800	-7.96755	21.9811	0.00263017	21nt	hypo
Chr1	19403300	19403400	-7.27369	21.3678	0.0380124	21nt	hypo
Chr1	19424900	19425000	-6.86637	23.0548	0.000195897	21nt	hypo
Chr1	19428700	19428800	-6.22372	22.4508	0.00466325	21nt	hypo
Chr1	19430400	19430500	-7.45477	23.6196	2.11256e-05	21nt	hypo
Chr1	19576400	19576500	-7.53549	21.5951	0.0116591	21nt	hypo
Chr1	19576500	19576600	-6.43735	22.6498	0.00320603	21nt	hypo
Chr1	19576600	19576700	-8.3738	22.354	0.00134444	21nt	hypo
Chr1	19577000	19577100	-10.7662	24.66	1.06258e-07	21nt	hypo
Chr1	19577100	19577200	-7.77332	25.4899	2.39349e-08	21nt	hypo
Chr1	19577200	19577300	-10.5592	24.4562	3.92107e-07	21nt	hypo
Chr1	19577300	19577400	-10.5827	24.4794	2.61075e-07	21nt	hypo
Chr1	19577400	19577500	-9.83179	23.7445	8.08779e-06	21nt	hypo
Chr1	19577600	19577700	-8.17315	22.1687	0.00144189	21nt	hypo
Chr1	19577700	19577800	-7.60732	21.6584	0.0211743	21nt	hypo
Chr1	19577800	19577900	-8.01349	22.0228	0.00145162	21nt	hypo
Chr1	19704300	19704400	-7.63561	21.6834	0.00387157	21nt	hypo
Chr1	19713600	19713700	-7.38486	21.4636	0.0130807	21nt	hypo
Chr1	19716300	19716400	-7.95896	21.9733	0.00121872	21nt	hypo
Chr1	19728800	19728900	-8.18849	22.1828	0.000595929	21nt	hypo
Chr1	19861300	19861400	-6.98778	21.1262	0.042462	21nt	hypo
Chr1	19861400	19861500	-8.51435	22.4849	0.000324813	21nt	hypo
Chr1	19861500	19861600	-5.53669	21.8272	0.00877299	21nt	hypo
Chr1	19944500	19944600	-7.38723	21.4657	0.00939062	21nt	hypo
Chr1	20024300	20024400	-6.54653	22.7522	0.00129429	21nt	hypo
Chr1	20032700	20032800	-7.83566	21.862	0.00192459	21nt	hypo
Chr1	20033200	20033300	-8.21447	22.2067	0.0256841	21nt	hypo
Chr1	20114300	20114400	-7.54276	21.6015	0.00695528	21nt	hypo
Chr1	20115400	20115500	-7.62479	21.6738	0.00714922	21nt	hypo
Chr1	20115500	20115600	-5.37105	22.1389	0.00658064	21nt	hypo
Chr1	20119000	20119100	-6.67983	22.8779	0.000743826	21nt	hypo
Chr1	20126900	20127000	-7.07287	21.1973	0.0255192	21nt	hypo
Chr1	20131600	20131700	-5.51374	22.8672	0.000857463	21nt	hypo
Chr1	20172100	20172200	-7.8533	21.8778	0.00328498	21nt	hypo
Chr1	20187600	20187700	-7.77457	21.8072	0.00222939	21nt	hypo
Chr1	20187800	20187900	-6.04118	22.7568	0.00409238	21nt	hypo
Chr1	20187900	20188000	-7.98182	21.994	0.00826817	21nt	hypo
Chr1	20188000	20188100	-7.54063	21.5996	0.00884283	21nt	hypo
Chr1	20205800	20205900	-7.27985	21.3731	0.0393741	21nt	hypo
Chr1	20206700	20206800	-8.30136	22.2869	0.00193835	21nt	hypo
Chr1	20206800	20206900	-6.41807	22.6317	0.000592176	21nt	hypo
Chr1	20226500	20226600	-8.70576	22.6645	0.000651328	21nt	hypo
Chr1	20226600	20226700	-7.30217	21.3922	0.013752	21nt	hypo
Chr1	20313800	20313900	-6.83606	21.0011	0.0379255	21nt	hypo
Chr1	20362900	20363000	-9.08061	23.0201	5.26829e-05	21nt	hypo
Chr1	20367300	20367400	-7.0858	21.2082	0.0227666	21nt	hypo
Chr1	20367400	20367500	-6.03883	22.7546	0.00156986	21nt	hypo
Chr1	20397700	20397800	-8.14286	22.1409	0.00133482	21nt	hypo
Chr1	20397800	20397900	-6.74849	23.752	0.00029914	21nt	hypo
Chr1	20397900	20398000	-8.2785	22.2658	0.000642153	21nt	hypo
Chr1	20403500	20403600	-8.49858	22.4702	0.000591067	21nt	hypo
Chr1	20412300	20412400	-9.63506	23.5536	2.66081e-05	21nt	hypo
Chr1	20412500	20412600	-7.20263	21.307	0.0182925	21nt	hypo
Chr1	20432100	20432200	-6.70586	20.8957	0.0393741	21nt	hypo
Chr1	20462600	20462700	-5.77619	22.0415	0.00371661	21nt	hypo
Chr1	20462700	20462800	-7.29001	21.3818	0.020241	21nt	hypo
Chr1	20466400	20466500	-8.84847	22.7993	0.000176704	21nt	hypo
Chr1	20466700	20466800	-7.09691	21.2175	0.0285706	21nt	hypo
Chr1	20466900	20467000	-7.47425	21.5414	0.0106583	21nt	hypo
Chr1	20467000	20467100	-7.72285	21.7609	0.00785502	21nt	hypo
Chr1	20467500	20467600	-7.38249	21.4616	0.0228926	21nt	hypo
Chr1	20467900	20468000	-8.91533	22.8627	0.000269844	21nt	hypo
Chr1	20468200	20468300	-7.46214	21.5309	0.00959881	21nt	hypo
Chr1	20469300	20469400	-10.0718	23.9784	1.80106e-06	21nt	hypo
Chr1	20469600	20469700	-8.1445	22.1424	0.00627375	21nt	hypo
Chr1	20469900	20470000	-9.11467	23.0526	0.000619013	21nt	hypo
Chr1	20470000	20470100	-10.0632	23.9701	1.38369e-06	21nt	hypo
Chr1	20470100	20470200	-7.0355	23.7055	2.23631e-05	21nt	hypo
Chr1	20499100	20499200	-7.96121	21.9753	0.00135874	21nt	hypo
Chr1	20514400	20514500	-7.56138	21.6179	0.0189919	21nt	hypo
Chr1	20540800	20540900	-4.64269	22.4771	0.00221141	21nt	hypo
Chr1	20540900	20541000	-8.02328	22.0317	0.0024538	21nt	hypo
Chr1	20565000	20565100	-9.17437	23.1097	7.08078e-05	21nt	hypo
Chr1	20569100	20569200	-7.10556	21.2248	0.0441691	21nt	hypo
Chr1	20622500	20622600	-5.83472	22.0944	0.0208741	21nt	hypo
Chr1	20622600	20622700	-8.57913	22.5455	0.000281911	21nt	hypo
Chr1	20622700	20622800	-7.08871	21.2106	0.0447557	21nt	hypo
Chr1	20624800	20624900	-7.18801	21.2946	0.021878	21nt	hypo
Chr1	20625000	20625100	-8.64212	22.6046	0.00172319	21nt	hypo
Chr1	20684600	20684700	-7.10269	21.2224	0.0294818	21nt	hypo
Chr1	20699800	20699900	-8.41586	22.3931	0.000721963	21nt	hypo
Chr1	20699900	20700000	-8.07901	22.0825	0.000877706	21nt	hypo
Chr1	20703900	20704000	-7.84329	21.8688	0.00291176	21nt	hypo
Chr1	20704300	20704400	-7.89191	21.9126	0.0235289	21nt	hypo
Chr1	20734100	20734200	-7.69512	21.7362	0.00613643	21nt	hypo
Chr1	20795400	20795500	-7.449	21.5194	0.0218086	21nt	hypo
Chr1	20795500	20795600	-7.20532	21.3093	0.0294818	21nt	hypo
Chr1	20827100	20827200	-7.67848	21.7215	0.021382	21nt	hypo
Chr1	20926200	20926300	-6.76402	23.4437	0.000182888	21nt	hypo
Chr1	20926300	20926400	-9.42648	23.352	0.000107101	21nt	hypo
Chr1	20926400	20926500	-7.70806	24.3606	2.40548e-06	21nt	hypo
Chr1	20927100	20927200	-10.2129	24.1164	8.71505e-07	21nt	hypo
Chr1	20927200	20927300	-9.33866	23.2674	2.96082e-05	21nt	hypo
Chr1	20927300	20927400	-6.75256	22.9467	0.000490233	21nt	hypo
Chr1	20972100	20972200	-8.78397	22.7383	0.000508546	21nt	hypo
Chr1	21034200	21034300	-8.01871	22.0275	0.000951465	21nt	hypo
Chr1	21034300	21034400	-7.20643	21.3103	0.0238832	21nt	hypo
Chr1	21034700	21034800	-7.96913	21.9825	0.00518091	21nt	hypo
Chr1	21054600	21054700	-7.38249	21.4616	0.0228926	21nt	hypo
Chr1	21055100	21055200	-7.82552	21.8528	0.00430081	21nt	hypo
Chr1	21066500	21066600	-7.8533	21.8778	0.00328498	21nt	hypo
Chr1	21066600	21066700	-7.30958	23.9715	8.6618e-06	21nt	hypo
Chr1	21066700	21066800	-8.01115	24.6581	1.06985e-06	21nt	hypo
Chr1	21066800	21066900	-8.25585	24.4004	1.46946e-06	21nt	hypo
Chr1	21066900	21067000	-7.94645	21.9619	0.00512542	21nt	hypo
Chr1	21068800	21068900	-8.32637	22.31	0.00534663	21nt	hypo
Chr1	21081400	21081500	-6.98153	21.121	0.0290719	21nt	hypo
Chr1	21081500	21081600	-7.78253	21.8143	0.00247706	21nt	hypo
Chr1	21081600	21081700	-10.4805	24.3789	3.56138e-07	21nt	hypo
Chr1	21081700	21081800	-9.04676	22.9878	5.71942e-05	21nt	hypo
Chr1	21081800	21081900	-8.24015	22.2304	0.000712953	21nt	hypo
Chr1	21120400	21120500	-5.3538	23.1376	0.000868561	21nt	hypo
Chr1	21124800	21124900	-7.91189	21.9307	0.00146121	21nt	hypo
Chr1	21128700	21128800	-8.02176	22.0303	0.00138642	21nt	hypo
Chr1	21188700	21188800	-6.52521	24.0777	0.000220224	21nt	hypo
Chr1	21216000	21216100	-8.10235	22.1038	0.00408606	21nt	hypo
Chr1	21216100	21216200	-7.90131	21.9211	0.00269758	21nt	hypo
Chr1	21216200	21216300	-7.79982	24.4505	2.15112e-06	21nt	hypo
Chr1	21216300	21216400	-9.07665	23.0163	4.22574e-05	21nt	hypo
Chr1	21216400	21216500	-8.23961	22.2299	0.000460915	21nt	hypo
Chr1	21216600	21216700	-8.07608	22.0798	0.000833372	21nt	hypo
Chr1	21223900	21224000	-8.00915	22.0188	0.00565972	21nt	hypo
Chr1	21228800	21228900	-5.96399	22.6845	0.00151779	21nt	hypo
Chr1	21228900	21229000	-7.06993	21.1948	0.0427333	21nt	hypo
Chr1	21260100	21260200	-7.49687	21.5612	0.0346214	21nt	hypo
Chr1	21311800	21311900	-7.76838	21.8016	0.00306696	21nt	hypo
Chr1	21335200	21335300	-8.08727	22.0901	0.00694968	21nt	hypo
Chr1	21335300	21335400	-10.6204	24.5164	1.95767e-07	21nt	hypo
Chr1	21335400	21335500	-9.28487	23.2157	3.68383e-05	21nt	hypo
Chr1	21341200	21341300	-6.97839	21.1184	0.0403173	21nt	hypo
Chr1	21341600	21341700	-7.55719	21.6142	0.00594922	21nt	hypo
Chr1	21374600	21374700	-5.08397	21.8819	0.00810217	21nt	hypo
Chr1	21399700	21399800	-6.085	22.3228	0.00288801	21nt	hypo
Chr1	21418600	21418700	-7.96569	21.9794	0.00753597	21nt	hypo
Chr1	21428300	21428400	-9.11873	23.0565	0.000163359	21nt	hypo
Chr1	21470200	21470300	-7.35496	23.5231	0.00107204	21nt	hypo
Chr1	21471100	21471200	-7.2788	21.3722	0.0161083	21nt	hypo
Chr1	21472100	21472200	-7.6539	21.6996	0.0165189	21nt	hypo
Chr1	21476800	21476900	-7.17758	21.2857	0.0258176	21nt	hypo
Chr1	21477000	21477100	-6.9708	21.1121	0.02673	21nt	hypo
Chr1	21477100	21477200	-7.09282	21.2141	0.0185722	21nt	hypo
Chr1	21477200	21477300	-8.73068	22.688	0.00014614	21nt	hypo
Chr1	21477300	21477400	-7.22406	24.2143	4.3279e-05	21nt	hypo
Chr1	21508000	21508100	-7.55929	21.616	0.00988896	21nt	hypo
Chr1	21525100	21525200	-8.2718	22.2596	0.0101893	21nt	hypo
Chr1	21525300	21525400	-8.77436	22.7292	0.000126627	21nt	hypo
Chr1	21529700	21529800	-6.18106	22.4114	0.00863074	21nt	hypo
Chr1	21582800	21582900	-8.57602	22.5426	0.000746129	21nt	hypo
Chr1	21582900	21583000	-7.78073	21.8127	0.00242077	21nt	hypo
Chr1	21583000	21583100	-7.54276	21.6015	0.00695192	21nt	hypo
Chr1	21609400	21609500	-7.83984	21.8657	0.00143062	21nt	hypo
Chr1	21609800	21609900	-6.98153	21.121	0.0290719	21nt	hypo
Chr1	21615400	21615500	-4.5411	21.4126	0.0479776	21nt	hypo
Chr1	21637500	21637600	-6.96949	21.111	0.0459735	21nt	hypo
Chr1	21675100	21675200	-7.46663	21.5348	0.00994654	21nt	hypo
Chr1	21681500	21681600	-7.70274	21.743	0.00633418	21nt	hypo
Chr1	21683400	21683500	-7.0858	21.2082	0.0227666	21nt	hypo
Chr1	21710500	21710600	-9.55441	23.4755	1.90214e-05	21nt	hypo
Chr1	21740600	21740700	-8.75793	22.7137	0.000801351	21nt	hypo
Chr1	21740700	21740800	-7.04382	23.7136	0.000226856	21nt	hypo
Chr1	21740800	21740900	-7.31071	21.3996	0.0246901	21nt	hypo
Chr1	21740900	21741000	-8.50276	22.4741	0.000252674	21nt	hypo
Chr1	21758400	21758500	-5.12934	21.4723	0.0379255	21nt	hypo
Chr1	21777900	21778000	-7.37338	21.4537	0.011691	21nt	hypo
Chr1	21823100	21823200	-5.05718	22.1617	0.0137665	21nt	hypo
Chr1	21853600	21853700	-8.08461	22.0876	0.000849299	21nt	hypo
Chr1	21853700	21853800	-9.48975	23.413	0.000136941	21nt	hypo
Chr1	21853800	21853900	-7.68314	21.7256	0.0113037	21nt	hypo
Chr1	21857900	21858000	-7.31423	21.4026	0.0435996	21nt	hypo
Chr1	21873700	21873800	-6.96633	21.1083	0.0258176	21nt	hypo
Chr1	21976900	21977000	-8.29686	22.2827	0.00133052	21nt	hypo
Chr1	22025000	22025100	-6.84945	23.0387	0.00194544	21nt	hypo
Chr1	22025100	22025200	-7.2958	24.5836	2.74801e-06	21nt	hypo
Chr1	22042800	22042900	-5.6599	21.937	0.00927245	21nt	hypo
Chr1	22060500	22060600	-3.72203	21.6662	0.0460867	21nt	hypo
Chr1	22061100	22061200	-9.56378	23.4846	2.15006e-05	21nt	hypo
Chr1	22061200	22061300	-7.47517	21.5422	0.00867727	21nt	hypo
Chr1	22061300	22061400	-7.46755	21.5356	0.010043	21nt	hypo
Chr1	22085200	22085300	-8.20824	22.201	0.00379125	21nt	hypo
Chr1	22089100	22089200	-8.19688	22.1905	0.0307346	21nt	hypo
Chr1	22107900	22108000	-7.19343	21.2992	0.013752	21nt	hypo
Chr1	22112600	22112700	-9.53952	23.4611	1.63126e-05	21nt	hypo
Chr1	22162500	22162600	-8.2496	22.2391	0.00277393	21nt	hypo
Chr1	22167500	22167600	-8.81479	22.7674	0.000421263	21nt	hypo
Chr1	22167700	22167800	-5.8721	22.1283	0.00846097	21nt	hypo
Chr1	22167800	22167900	-7.4711	21.5387	0.0372869	21nt	hypo
Chr1	22224600	22224700	-8.16319	24.3095	8.73217e-05	21nt	hypo
Chr1	22224700	22224800	-7.18801	21.2946	0.021878	21nt	hypo
Chr1	22224800	22224900	-7.55806	21.6149	0.00804304	21nt	hypo
Chr1	22261000	22261100	-9.47643	23.4002	2.57941e-05	21nt	hypo
Chr1	22261100	22261200	-5.56942	22.3194	0.00427235	21nt	hypo
Chr1	22261200	22261300	-7.08288	21.2057	0.0179829	21nt	hypo
Chr1	22323100	22323200	-8.66602	22.6271	0.000233687	21nt	hypo
Chr1	22323200	22323300	-10.4121	24.3117	7.84031e-07	21nt	hypo
Chr1	22323300	22323400	-7.78178	21.8136	0.00720073	21nt	hypo
Chr1	22323400	22323500	-7.97581	21.9886	0.00184429	21nt	hypo
Chr1	22323500	22323600	-6.95547	21.0993	0.0371716	21nt	hypo
Chr1	22357000	22357100	-8.47825	22.4512	0.000490522	21nt	hypo
Chr1	22409000	22409100	-7.80157	21.8313	0.0280614	21nt	hypo
Chr1	22443700	22443800	-9.28514	23.216	2.26827e-05	21nt	hypo
Chr1	22443800	22443900	-10.4176	24.3171	3.81485e-07	21nt	hypo
Chr1	22447500	22447600	-8.47557	22.4487	0.000426266	21nt	hypo
Chr1	22542200	22542300	-6.75023	22.9445	0.000218201	21nt	hypo
Chr1	22562700	22562800	-5.32535	21.6415	0.0318654	21nt	hypo
Chr1	22563000	22563100	-8.25166	22.241	0.00106562	21nt	hypo
Chr1	22563500	22563600	-5.46784	21.7664	0.0122734	21nt	hypo
Chr1	22592600	22592700	-8.07401	22.0779	0.000985749	21nt	hypo
Chr1	22592700	22592800	-7.84501	21.8704	0.00572516	21nt	hypo
Chr1	22627200	22627300	-8.46188	22.4359	0.000309623	21nt	hypo
Chr1	22627300	22627400	-5.79721	22.8439	0.00712573	21nt	hypo
Chr1	22693900	22694000	-7.84745	21.8726	0.0021969	21nt	hypo
Chr1	22694100	22694200	-7.78073	21.8127	0.00241984	21nt	hypo
Chr1	22699300	22699400	-7.62195	21.6713	0.00483545	21nt	hypo
Chr1	22732300	22732400	-4.96193	21.7744	0.0141533	21nt	hypo
Chr1	22743100	22743200	-6.26398	22.4882	0.000935127	21nt	hypo
Chr1	22777500	22777600	-7.46663	21.5348	0.0099495	21nt	hypo
Chr1	22829000	22829100	-7.38249	21.4616	0.0228926	21nt	hypo
Chr1	22829200	22829300	-6.84784	21.0107	0.0300028	21nt	hypo
Chr1	22872400	22872500	-6.96316	21.1057	0.0267066	21nt	hypo
Chr1	22872500	22872600	-9.37907	23.3063	1.8534e-05	21nt	hypo
Chr1	22872700	22872800	-6.95228	21.0967	0.0495559	21nt	hypo
Chr1	22872900	22873000	-7.69162	21.7331	0.013752	21nt	hypo
Chr1	22885500	22885600	-5.77098	22.0368	0.0047326	21nt	hypo
Chr1	22887900	22888000	-7.55086	21.6086	0.00926421	21nt	hypo
Chr1	22890500	22890600	-7.90627	21.9256	0.00114369	21nt	hypo
Chr1	22890600	22890700	-6.58702	24.11	0.000310778	21nt	hypo
Chr1	22992700	22992800	-7.64123	21.6884	0.0132775	21nt	hypo
Chr1	23031700	23031800	-9.41049	23.3366	4.02294e-05	21nt	hypo
Chr1	23033400	23033500	-5.99109	22.2367	0.00176026	21nt	hypo
Chr1	23064400	23064500	-7.2788	21.3722	0.0161083	21nt	hypo
Chr1	23068300	23068400	-8.02328	22.0317	0.0024538	21nt	hypo
Chr1	23093800	23093900	-5.77987	22.0448	0.00307468	21nt	hypo
Chr1	23118300	23118400	-8.59218	22.5577	0.00018035	21nt	hypo
Chr1	23122900	23123000	-9.51247	23.435	1.79338e-05	21nt	hypo
Chr1	23123000	23123100	-4.8625	22.5006	0.0417542	21nt	hypo
Chr1	23140600	23140700	-7.38388	21.4628	0.0113011	21nt	hypo
Chr1	23152500	23152600	-8.41702	22.3942	0.000454318	21nt	hypo
Chr1	23160800	23160900	-6.83606	21.0011	0.0379255	21nt	hypo
Chr1	23160900	23161000	-7.7702	21.8032	0.00218718	21nt	hypo
Chr1	23165000	23165100	-5.21284	21.9966	0.0047098	21nt	hypo
Chr1	23190900	23191000	-7.29105	21.3827	0.0130807	21nt	hypo
Chr1	23212400	23212500	-7.75883	21.7931	0.0132746	21nt	hypo
Chr1	23212600	23212700	-7.0628	21.1888	0.0492665	21nt	hypo
Chr1	23237800	23237900	-7.56521	21.6212	0.00990226	21nt	hypo
Chr1	23237900	23238000	-7.08288	21.2057	0.0179829	21nt	hypo
Chr1	23242800	23242900	-8.22161	22.2133	0.00154024	21nt	hypo
Chr1	23247000	23247100	-6.07698	23.6167	0.00127109	21nt	hypo
Chr1	23280400	23280500	-9.27926	23.2103	2.93611e-05	21nt	hypo
Chr1	23280500	23280600	-6.52496	23.8321	9.6297e-06	21nt	hypo
Chr1	23295700	23295800	-5.31314	21.6309	0.0202783	21nt	hypo
Chr1	23306000	23306100	-5.52978	21.8211	0.0111744	21nt	hypo
Chr1	23321000	23321100	-7.07287	21.1973	0.0255192	21nt	hypo
Chr1	23393700	23393800	-7.88858	21.9096	0.00635088	21nt	hypo
Chr1	23393800	23393900	-8.46618	22.4399	0.000623129	21nt	hypo
Chr1	23394000	23394100	-6.98466	21.1236	0.0294818	21nt	hypo
Chr1	23394100	23394200	-6.97395	21.1147	0.0211992	21nt	hypo
Chr1	23435900	23436000	-5.14889	21.4891	0.0422191	21nt	hypo
Chr1	23453900	23454000	-6.93733	23.1224	0.000152018	21nt	hypo
Chr1	23454000	23454100	-7.53734	24.1936	9.32671e-06	21nt	hypo
Chr1	23454100	23454200	-6.56485	24.4666	0.000258666	21nt	hypo
Chr1	23454200	23454300	-6.63137	23.6389	0.000138208	21nt	hypo
Chr1	23454300	23454400	-9.29972	23.23	0.000124486	21nt	hypo
Chr1	23454400	23454500	-6.83526	24.1334	1.32722e-05	21nt	hypo
Chr1	23454500	23454600	-7.2694	24.9926	1.48877e-06	21nt	hypo
Chr1	23454600	23454700	-9.22172	25.3527	8.96375e-08	21nt	hypo
Chr1	23454700	23454800	-8.62524	24.7635	2.66154e-07	21nt	hypo
Chr1	23454800	23454900	-10.9984	24.889	1.36842e-07	21nt	hypo
Chr1	23454900	23455000	-5.76764	22.5019	0.00159315	21nt	hypo
Chr1	23586500	23586600	-7.0858	21.2082	0.0227666	21nt	hypo
Chr1	23640200	23640300	-7.17484	21.2834	0.0255192	21nt	hypo
Chr1	23651700	23651800	-8.82394	22.7761	0.000339157	21nt	hypo
Chr1	23723600	23723700	-8.22877	22.2199	0.00094606	21nt	hypo
Chr1	23735200	23735300	-6.10222	22.3387	0.00268302	21nt	hypo
Chr1	23861800	23861900	-7.37577	21.4558	0.0119395	21nt	hypo
Chr1	23861900	23862000	-5.04954	21.4044	0.0363941	21nt	hypo
Chr1	23862200	23862300	-6.92798	23.1135	0.000349178	21nt	hypo
Chr1	23880500	23880600	-6.25605	23.5727	2.71546e-05	21nt	hypo
Chr1	23880600	23880700	-7.83875	24.8172	2.15963e-06	21nt	hypo
Chr1	23880700	23880800	-7.45898	26.2214	1.10419e-08	21nt	hypo
Chr1	23880800	23880900	-7.17765	23.8433	1.41172e-05	21nt	hypo
Chr1	23884700	23884800	-6.03319	22.2752	0.0023393	21nt	hypo
Chr1	23884800	23884900	-9.75754	23.6724	6.14488e-06	21nt	hypo
Chr1	23884900	23885000	-10.0399	23.9473	5.99182e-06	21nt	hypo
Chr1	23885000	23885100	-7.81259	23.967	9.3345e-06	21nt	hypo
Chr1	23885100	23885200	-6.25872	22.4833	0.000955928	21nt	hypo
Chr1	23907100	23907200	-5.657	22.3998	0.00549545	21nt	hypo
Chr1	23907200	23907300	-4.5411	21.4126	0.0479776	21nt	hypo
Chr1	23946900	23947000	-8.86817	22.818	0.000274906	21nt	hypo
Chr1	23966300	23966400	-7.29966	21.3901	0.0134549	21nt	hypo
Chr1	24064000	24064100	-7.62597	21.6749	0.00720141	21nt	hypo
Chr1	24082700	24082800	-5.28857	22.0645	0.0141538	21nt	hypo
Chr1	24101500	24101600	-7.07996	21.2032	0.0228926	21nt	hypo
Chr1	24126100	24126200	-7.71455	21.7536	0.00428955	21nt	hypo
Chr1	24241300	24241400	-7.88691	21.9081	0.00450443	21nt	hypo
Chr1	24241400	24241500	-5.74894	23.0887	0.000189879	21nt	hypo
Chr1	24250900	24251000	-7.96662	21.9802	0.0010816	21nt	hypo
Chr1	24281400	24281500	-5.64925	21.9275	0.00877299	21nt	hypo
Chr1	24317500	24317600	-8.33252	22.3157	0.000362872	21nt	hypo
Chr1	24350700	24350800	-7.7111	21.7505	0.0149278	21nt	hypo
Chr1	24352900	24353000	-7.20911	21.3126	0.0244169	21nt	hypo
Chr1	24360100	24360200	-7.31071	21.3996	0.0246901	21nt	hypo
Chr1	24360200	24360300	-6.65599	25.2331	5.85811e-07	21nt	hypo
Chr1	24360300	24360400	-8.9299	22.8766	7.00616e-05	21nt	hypo
Chr1	24360400	24360500	-5.89199	23.4667	0.00144639	21nt	hypo
Chr1	24360500	24360600	-8.35041	22.3323	0.0012431	21nt	hypo
Chr1	24360600	24360700	-8.47714	22.4502	0.000426266	21nt	hypo
Chr1	24369400	24369500	-8.2956	22.2816	0.00185019	21nt	hypo
Chr1	24384800	24384900	-7.19343	21.2992	0.013752	21nt	hypo
Chr1	24385100	24385200	-8.09248	22.0948	0.00132516	21nt	hypo
Chr1	24395700	24395800	-8.07547	22.0793	0.0013763	21nt	hypo
Chr1	24395800	24395900	-8.46478	22.4386	0.00138401	21nt	hypo
Chr1	24425800	24425900	-7.83102	24.4812	1.48877e-06	21nt	hypo
Chr1	24425900	24426000	-7.52936	25.4363	1.07333e-06	21nt	hypo
Chr1	24426000	24426100	-8.26094	24.4053	1.01381e-06	21nt	hypo
Chr1	24426100	24426200	-7.16556	24.1572	4.113e-05	21nt	hypo
Chr1	24426400	24426500	-7.54788	21.606	0.00539477	21nt	hypo
Chr1	24426500	24426600	-10.8878	24.7799	9.61135e-08	21nt	hypo
Chr1	24426600	24426700	-9.38633	23.3133	4.65517e-05	21nt	hypo
Chr1	24428900	24429000	-6.84784	21.0107	0.0300028	21nt	hypo
Chr1	24481800	24481900	-7.09282	21.2141	0.0185722	21nt	hypo
Chr1	24482100	24482200	-7.72659	21.7643	0.013752	21nt	hypo
Chr1	24482200	24482300	-7.60868	23.7687	0.000163359	21nt	hypo
Chr1	24482300	24482400	-7.46785	26.2183	6.67451e-07	21nt	hypo
Chr1	24482400	24482500	-6.77952	24.844	4.9963e-07	21nt	hypo
Chr1	24482500	24482600	-9.41327	23.3393	2.80516e-05	21nt	hypo
Chr1	24482800	24482900	-5.71286	22.4513	0.0122818	21nt	hypo
Chr1	24482900	24483000	-7.42825	25.3149	7.66221e-05	21nt	hypo
Chr1	24483000	24483100	-8.38527	27.0282	5.32329e-05	21nt	hypo
Chr1	24483100	24483200	-7.25276	26.1	5.09969e-08	21nt	hypo
Chr1	24483400	24483500	-7.90228	21.922	0.00153098	21nt	hypo
Chr1	24483800	24483900	-7.75074	21.7858	0.0116984	21nt	hypo
Chr1	24532000	24532100	-6.96025	23.6328	0.000275517	21nt	hypo
Chr1	24532100	24532200	-6.90103	23.8998	0.000785243	21nt	hypo
Chr1	24564500	24564600	-6.5227	22.7298	0.00368026	21nt	hypo
Chr1	24624000	24624100	-7.86637	24.8444	2.79758e-05	21nt	hypo
Chr1	24624100	24624200	-9.92524	23.8355	3.11984e-06	21nt	hypo
Chr1	24691800	24691900	-7.10962	21.2282	0.0496078	21nt	hypo
Chr1	24714600	24714700	-7.28494	21.3774	0.0122589	21nt	hypo
Chr1	24745200	24745300	-8.00339	24.1531	1.03728e-05	21nt	hypo
Chr1	24776600	24776700	-8.08607	22.089	0.000749243	21nt	hypo
Chr1	24835800	24835900	-7.77126	21.8042	0.0116911	21nt	hypo
Chr1	24838700	24838800	-6.00684	24.4824	5.67541e-05	21nt	hypo
Chr1	24877100	24877200	-7.28494	21.3774	0.0122589	21nt	hypo
Chr1	24885600	24885700	-8.84015	22.7914	0.000250106	21nt	hypo
Chr1	24894000	24894100	-7.76732	21.8007	0.0302733	21nt	hypo
Chr1	24897500	24897600	-7.71377	21.7529	0.00533755	21nt	hypo
Chr1	24948200	24948300	-5.77619	22.0415	0.00371661	21nt	hypo
Chr1	24956600	24956700	-6.33862	22.5576	0.000812139	21nt	hypo
Chr1	24956700	24956800	-9.31238	23.2422	6.0528e-05	21nt	hypo
Chr1	24956800	24956900	-5.6151	21.897	0.0181869	21nt	hypo
Chr1	25005600	25005700	-8.03061	22.0384	0.00115453	21nt	hypo
Chr1	25033600	25033700	-7.6268	21.6756	0.00426198	21nt	hypo
Chr1	25033700	25033800	-8.66488	22.626	0.000486874	21nt	hypo
Chr1	25261000	25261100	-4.85222	22.2574	0.00236349	21nt	hypo
Chr1	25261100	25261200	-6.86741	24.7843	2.39508e-06	21nt	hypo
Chr1	25261200	25261300	-8.65404	22.6158	0.00025161	21nt	hypo
Chr1	25261300	25261400	-8.2269	22.2182	0.00261082	21nt	hypo
Chr1	25266200	25266300	-4.78767	21.6228	0.0399496	21nt	hypo
Chr1	25343400	25343500	-7.46663	21.5348	0.00995839	21nt	hypo
Chr1	25343500	25343600	-8.76105	22.7166	0.00048692	21nt	hypo
Chr1	25349200	25349300	-7.04527	23.715	4.39277e-05	21nt	hypo
Chr1	25349300	25349400	-9.89568	23.8067	2.95922e-06	21nt	hypo
Chr1	25349400	25349500	-10.6881	24.5831	5.63786e-07	21nt	hypo
Chr1	25349500	25349600	-6.95308	24.2483	8.79734e-06	21nt	hypo
Chr1	25349600	25349700	-6.85612	21.0175	0.0322406	21nt	hypo
Chr1	25452700	25452800	-7.1246	23.3015	0.00014614	21nt	hypo
Chr1	25452800	25452900	-9.32073	23.2502	5.25679e-05	21nt	hypo
Chr1	25452900	25453000	-6.21962	22.447	0.00279727	21nt	hypo
Chr1	25453000	25453100	-9.0505	22.9914	8.37308e-05	21nt	hypo
Chr1	25489800	25489900	-7.56348	21.6197	0.0388743	21nt	hypo
Chr1	25536600	25536700	-5.84579	22.1044	0.0346017	21nt	hypo
Chr1	25536700	25536800	-7.46886	21.5367	0.0177507	21nt	hypo
Chr1	25609900	25610000	-7.30821	21.3974	0.0219173	21nt	hypo
Chr1	25639900	25640000	-8.20635	22.1992	0.00631737	21nt	hypo
Chr1	25641700	25641800	-7.89966	21.9196	0.0054003	21nt	hypo
Chr1	25641800	25641900	-5.63546	21.9151	0.0252928	21nt	hypo
Chr1	25660100	25660200	-7.76142	21.7954	0.00433683	21nt	hypo
Chr1	25673900	25674000	-10.4276	24.3269	5.37743e-06	21nt	hypo
Chr1	25674000	25674100	-8.93253	22.8791	0.000213275	21nt	hypo
Chr1	25676000	25676100	-6.71875	20.906	0.0427839	21nt	hypo
Chr1	25728700	25728800	-8.99162	22.9353	5.47945e-05	21nt	hypo
Chr1	25728800	25728900	-8.54614	22.5146	0.000234236	21nt	hypo
Chr1	25730200	25730300	-7.19883	21.3038	0.045105	21nt	hypo
Chr1	25751900	25752000	-7.96055	21.9747	0.00148804	21nt	hypo
Chr1	25831500	25831600	-4.89244	21.7137	0.0214915	21nt	hypo
Chr1	25928500	25928600	-7.30571	21.3953	0.0238102	21nt	hypo
Chr1	25928600	25928700	-7.07581	21.1998	0.0258176	21nt	hypo
Chr1	25928700	25928800	-9.79506	23.7088	1.01421e-05	21nt	hypo
Chr1	25928800	25928900	-5.52797	21.8195	0.00780315	21nt	hypo
Chr1	25929000	25929100	-7.07703	21.2008	0.0441691	21nt	hypo
Chr1	25941200	25941300	-4.07039	22.1385	0.0234023	21nt	hypo
Chr1	26031700	26031800	-7.19343	21.2992	0.013752	21nt	hypo
Chr1	26031800	26031900	-9.13293	23.0701	6.28408e-05	21nt	hypo
Chr1	26031900	26032000	-10.9966	24.8872	4.68508e-08	21nt	hypo
Chr1	26032000	26032100	-11.3426	25.2295	2.39349e-08	21nt	hypo
Chr1	26032100	26032200	-8.82536	22.7774	0.000823965	21nt	hypo
Chr1	26032200	26032300	-6.96633	21.1083	0.0258176	21nt	hypo
Chr1	26197000	26197100	-4.23172	21.7092	0.0385339	21nt	hypo
Chr1	26343700	26343800	-8.94128	22.8874	0.000103796	21nt	hypo
Chr1	26344100	26344200	-5.59925	21.8828	0.010345	21nt	hypo
Chr1	26344200	26344300	-5.93569	22.6581	0.00184089	21nt	hypo
Chr1	26366800	26366900	-8.51435	22.4849	0.000324813	21nt	hypo
Chr1	26551900	26552000	-8.58369	22.5498	0.000240734	21nt	hypo
Chr1	26561400	26561500	-10.4092	24.3089	1.38547e-06	21nt	hypo
Chr1	26583000	26583100	-7.55595	21.6131	0.0128808	21nt	hypo
Chr1	26634900	26635000	-6.71499	20.903	0.0419151	21nt	hypo
Chr1	26635000	26635100	-7.77893	21.8111	0.00308469	21nt	hypo
Chr1	26650800	26650900	-8.81215	22.7649	0.00014528	21nt	hypo
Chr1	26722300	26722400	-8.4435	22.4188	0.00416956	21nt	hypo
Chr1	26722400	26722500	-7.12498	23.7922	2.58638e-05	21nt	hypo
Chr1	26779600	26779700	-6.71499	20.903	0.0419151	21nt	hypo
Chr1	27033900	27034000	-7.28134	21.3743	0.0210056	21nt	hypo
Chr1	27036900	27037000	-7.78432	21.8159	0.00328498	21nt	hypo
Chr1	27241100	27241200	-7.48275	21.5489	0.0108841	21nt	hypo
Chr1	27428400	27428500	-7.90559	21.925	0.00493701	21nt	hypo
Chr1	27428500	27428600	-8.23327	22.224	0.000826173	21nt	hypo
Chr1	27429200	27429300	-5.77161	22.0373	0.00799731	21nt	hypo
Chr1	27429300	27429400	-7.90063	21.9205	0.00124101	21nt	hypo
Chr1	27516200	27516300	-8.36032	22.3415	0.00168306	21nt	hypo
Chr1	27597500	27597600	-7.0628	21.1888	0.0492665	21nt	hypo
Chr1	27636300	27636400	-6.34711	22.5655	0.000675707	21nt	hypo
Chr1	27636400	27636500	-7.91518	21.9336	0.00389089	21nt	hypo
Chr1	27636900	27637000	-7.28747	21.3796	0.0126136	21nt	hypo
Chr1	27637500	27637600	-10.1346	24.0398	4.36816e-05	21nt	hypo
Chr1	27637600	27637700	-5.51189	21.8053	0.0338396	21nt	hypo
Chr1	27675200	27675300	-7.46531	21.5336	0.0185942	21nt	hypo
Chr1	27685000	27685100	-7.46663	21.5348	0.00994802	21nt	hypo
Chr1	27710500	27710600	-5.19177	22.2837	0.0418978	21nt	hypo
Chr1	27710600	27710700	-8.09043	22.0929	0.00209665	21nt	hypo
Chr1	27972200	27972300	-7.75776	21.7921	0.00605082	21nt	hypo
Chr1	28105500	28105600	-8.84381	22.7949	0.000107318	21nt	hypo
Chr1	28105600	28105700	-7.46001	23.6246	0.000109019	21nt	hypo
Chr1	28105700	28105800	-7.70464	21.7447	0.0130807	21nt	hypo
Chr1	28259300	28259400	-9.70195	23.6184	5.83316e-05	21nt	hypo
Chr1	28332000	28332100	-8.69124	22.6508	0.000221227	21nt	hypo
Chr1	28471100	28471200	-6.70586	20.8957	0.0393741	21nt	hypo
Chr1	28526900	28527000	-6.25864	23.5752	2.82842e-05	21nt	hypo
Chr1	28527500	28527600	-7.39431	21.4718	0.0238832	21nt	hypo
Chr1	28703100	28703200	-8.98818	22.932	6.30957e-05	21nt	hypo
Chr1	28703300	28703400	-7.61911	21.6688	0.00854407	21nt	hypo
Chr1	28731900	28732000	-8.44987	22.4247	0.000887142	21nt	hypo
Chr1	28891500	28891600	-5.20188	22.577	0.00243787	21nt	hypo
Chr1	28912700	28912800	-7.07874	21.2022	0.0444408	21nt	hypo
Chr1	28913500	28913600	-7.19072	21.2969	0.0140668	21nt	hypo
Chr1	28964600	28964700	-6.83063	23.8315	6.02915e-05	21nt	hypo
Chr1	28964700	28964800	-7.87375	21.8962	0.0158827	21nt	hypo
Chr1	28964800	28964900	-10.0552	23.9623	2.44953e-06	21nt	hypo
Chr1	28964900	28965000	-9.12759	26.6174	4.12824e-07	21nt	hypo
Chr1	28965000	28965100	-8.40116	24.543	2.69148e-06	21nt	hypo
[truncated: 155,448 more rows]
