# Supplementary material for: ZMP recruits and excludes Pol IV–mediated DNA methylation in a site-specific manner
Source: Sci Adv. 2022 Nov 25;8(47):eadc9454. doi: 10.1126/sciadv.adc9454 (PMC9699677; doi:10.1126/sciadv.adc9454)
Supplement: Supplementary file 3 — Datasets S1 to S4 [file sciadv.adc9454_datasets_s1_to_s4.zip › sciadv.adc9454_dataset_s3.xlsx]

## Sheet: Info
Dataset S3
This dataset contains peaks identified from the ChIP-seq analysis. The sheets contain the peak regions in 0-based coordinates.
WT P4BS	All MACS2 peaks identified in WT NRPD1-HA line as compared to input. Peaks that overlapped with peaks from Col control were removed.
zmp-2 P4BS	All MACS2 peaks identified in zmp-2 NRPD1-HA line as compared to input. Peaks that overlapped with peaks from Col control were removed.
ZMP-dep P4BS	Differential peaks enriched in WT NRPD1-HA vs zmp NRPD1-HA determined using DiffBind (see methods).
ZMP-rep P4BS	Differential peaks enriched in zmp NRPD1-HA vs WT NRPD1-HA determined using DiffBind (see methods).
ZMP BS	All MACS2 peaks identified in ZMP-HA line as compared to input. Peaks that overlapped with peaks from Col control were removed. Regions overlapping with transposable elements (TEs) are indicated.
H3K4me3 Peaks	MACS2 peaks of H3K4me3 enrichment in WT plants compared to input control.

## Sheet: WT P4BS
Chromosome	Start	End
Chr1	55594	56757
Chr1	76696	77667
Chr1	238119	239448
Chr1	255629	256311
Chr1	257445	258702
Chr1	291693	292849
Chr1	431103	433979
Chr1	446311	448517
Chr1	512551	513247
Chr1	634001	634659
Chr1	670376	671076
Chr1	944017	944616
Chr1	958586	959182
Chr1	1184541	1185095
Chr1	1194228	1195368
Chr1	1430034	1431258
Chr1	1476273	1476912
Chr1	1522662	1523140
Chr1	1592232	1593612
Chr1	1598070	1598730
Chr1	1613095	1614875
Chr1	1881709	1882420
Chr1	2156699	2158227
Chr1	2189141	2189670
Chr1	2415049	2416089
Chr1	2657242	2658042
Chr1	2789749	2800811
Chr1	3063281	3063859
Chr1	3073256	3073977
Chr1	3412719	3413371
Chr1	3427760	3428427
Chr1	3497612	3498304
Chr1	3546626	3547937
Chr1	3892093	3894677
Chr1	3897921	3900135
Chr1	3932985	3933605
Chr1	4061325	4062067
Chr1	4067800	4069747
Chr1	4093225	4094545
Chr1	4110038	4113167
Chr1	4209000	4209734
Chr1	4292913	4293604
Chr1	4311888	4314378
Chr1	4329770	4334582
Chr1	4493612	4494411
Chr1	4504260	4508320
Chr1	4618321	4621938
Chr1	4658048	4658606
Chr1	4707133	4708922
Chr1	4719328	4721792
Chr1	4738568	4739505
Chr1	4966074	4967578
Chr1	4992594	4993176
Chr1	5055830	5056506
Chr1	5098241	5102222
Chr1	5392355	5392869
Chr1	5394833	5395899
Chr1	5531136	5531906
Chr1	5679065	5681984
Chr1	5691647	5696758
Chr1	5699890	5700862
Chr1	5701240	5702210
Chr1	5862830	5863579
Chr1	5898986	5899952
Chr1	5911552	5913047
Chr1	5913292	5916695
Chr1	5958460	5959731
Chr1	5965319	5966872
Chr1	5970239	5974023
Chr1	5974664	5975840
Chr1	6009435	6014410
Chr1	6140484	6141685
Chr1	6156204	6159170
Chr1	6196962	6199108
Chr1	6210849	6212146
Chr1	6273393	6276590
Chr1	6379280	6380099
Chr1	6426038	6426717
Chr1	6454579	6456146
Chr1	6470218	6470828
Chr1	6472780	6473581
Chr1	6587959	6594312
Chr1	6657107	6659620
Chr1	6703995	6704707
Chr1	6715116	6715858
Chr1	6717826	6718232
Chr1	6720664	6721104
Chr1	6722736	6723560
Chr1	6742751	6744228
Chr1	6905872	6906639
Chr1	6947404	6949083
Chr1	7023382	7025163
Chr1	7025705	7027866
Chr1	7077633	7078192
Chr1	7138230	7139111
Chr1	7240964	7241645
Chr1	7254605	7255716
Chr1	7256400	7257434
Chr1	7344232	7344779
Chr1	7352854	7366136
Chr1	7392143	7393436
Chr1	7521813	7522560
Chr1	7604731	7605265
Chr1	7665392	7666016
Chr1	7709635	7712646
Chr1	7714619	7715336
Chr1	7725193	7726057
Chr1	7747283	7748299
Chr1	7761090	7762231
Chr1	7765938	7766789
Chr1	7786945	7787752
Chr1	7808123	7811655
Chr1	7936400	7936902
Chr1	7944661	7946051
Chr1	7959938	7961272
Chr1	7969395	7974409
Chr1	8016116	8016876
Chr1	8052919	8054162
Chr1	8159792	8161148
Chr1	8200980	8201711
Chr1	8204719	8205671
Chr1	8235715	8239759
Chr1	8266601	8267685
Chr1	8272214	8273166
Chr1	8275991	8278846
Chr1	8282799	8283639
Chr1	8289666	8291180
Chr1	8319407	8320565
Chr1	8388695	8391488
Chr1	8408884	8409520
Chr1	8418718	8420036
Chr1	8453155	8461829
Chr1	8474827	8476431
Chr1	8494988	8495483
Chr1	8512964	8514165
Chr1	8538625	8539951
Chr1	8590832	8591564
Chr1	8672324	8675244
Chr1	8681729	8682375
Chr1	8690270	8691930
Chr1	8728579	8733671
Chr1	8765680	8767477
Chr1	8771548	8775934
Chr1	8778062	8781876
Chr1	8800522	8804451
Chr1	8808429	8812886
Chr1	8814951	8818754
Chr1	8822829	8827233
Chr1	8829293	8833133
Chr1	8869444	8870741
Chr1	8927468	8933401
Chr1	9004629	9012688
Chr1	9013014	9015849
Chr1	9017945	9018937
Chr1	9077426	9079314
Chr1	9082583	9083141
Chr1	9105980	9106532
Chr1	9174074	9177981
Chr1	9202571	9203133
Chr1	9203953	9205582
Chr1	9304636	9305965
Chr1	9357655	9358253
Chr1	9367673	9373920
Chr1	9383905	9384506
Chr1	9564447	9565367
Chr1	9572204	9572932
Chr1	9626611	9627341
Chr1	9629749	9630953
Chr1	9676382	9681763
Chr1	9706287	9708697
Chr1	9746252	9746768
Chr1	9754252	9757144
Chr1	9758934	9760408
Chr1	9762434	9762995
Chr1	9778150	9778736
Chr1	9811660	9812433
Chr1	9883766	9884261
Chr1	9915240	9916563
Chr1	9925245	9926120
Chr1	9939264	9939693
Chr1	10012970	10013579
Chr1	10021223	10023770
Chr1	10152500	10156989
Chr1	10196191	10198308
Chr1	10346904	10349527
Chr1	10357110	10363488
Chr1	10383140	10384502
Chr1	10421076	10421839
Chr1	10497417	10498110
Chr1	10506371	10507428
Chr1	10526026	10528973
Chr1	10531854	10535097
Chr1	10579819	10580256
Chr1	10623824	10624521
Chr1	10659133	10662637
Chr1	10696598	10701678
Chr1	10723503	10725292
Chr1	10802384	10803493
Chr1	10814055	10814730
Chr1	10880629	10881201
Chr1	10914844	10916449
Chr1	10929271	10931068
Chr1	10964567	10966224
Chr1	11006307	11006835
Chr1	11020078	11021603
Chr1	11047588	11051640
Chr1	11102220	11104117
Chr1	11110849	11112050
Chr1	11117317	11117914
Chr1	11125831	11129590
Chr1	11131440	11133155
Chr1	11138317	11140925
Chr1	11147869	11152968
Chr1	11154912	11155632
Chr1	11204226	11204830
Chr1	11241403	11242264
Chr1	11279564	11280446
Chr1	11298211	11298972
Chr1	11302691	11310495
Chr1	11322697	11324217
Chr1	11427591	11428438
Chr1	11440766	11441594
Chr1	11478908	11479955
Chr1	11492916	11493508
Chr1	11502926	11512696
Chr1	11585580	11586714
Chr1	11609728	11610795
Chr1	11616752	11621087
Chr1	11636800	11637794
Chr1	11643041	11644770
Chr1	11660962	11662579
Chr1	11703794	11705232
Chr1	11733500	11735016
Chr1	11740415	11741157
Chr1	11752135	11755149
Chr1	11789152	11794231
Chr1	11807518	11808313
Chr1	11817539	11818786
Chr1	11822032	11822654
Chr1	11834492	11835662
Chr1	11836126	11837591
Chr1	11879681	11881090
Chr1	11900418	11901870
Chr1	11930474	11931050
Chr1	11960126	11961250
Chr1	11981078	11985253
Chr1	12009157	12010482
Chr1	12021703	12022849
Chr1	12040872	12042281
Chr1	12077610	12081014
Chr1	12083583	12084479
Chr1	12097085	12098162
Chr1	12133003	12133506
Chr1	12138674	12143364
Chr1	12166465	12167168
Chr1	12176348	12177323
Chr1	12186444	12187505
Chr1	12218477	12219101
Chr1	12246446	12249570
Chr1	12251981	12253629
Chr1	12262844	12264865
Chr1	12286431	12287734
Chr1	12302781	12303385
Chr1	12338316	12339281
Chr1	12361421	12364038
Chr1	12377677	12380291
Chr1	12401382	12409659
Chr1	12424731	12425626
Chr1	12467005	12471697
Chr1	12483009	12483662
Chr1	12530021	12530696
Chr1	12555261	12558704
Chr1	12563924	12564559
Chr1	12590685	12593926
Chr1	12594443	12595848
Chr1	12610584	12611207
Chr1	12640605	12641079
Chr1	12662451	12663295
Chr1	12691323	12692802
Chr1	12726112	12735140
Chr1	12739735	12743928
Chr1	12818130	12819105
Chr1	12838539	12839776
Chr1	12845639	12846656
Chr1	12864266	12866474
Chr1	12896196	12896718
Chr1	12899123	12904655
Chr1	12905180	12908491
Chr1	12915879	12916356
Chr1	12919747	12920502
Chr1	12959453	12960197
Chr1	12976466	12977433
Chr1	12987246	12988041
Chr1	13018364	13024710
Chr1	13027685	13028878
Chr1	13042555	13043733
Chr1	13049759	13050294
Chr1	13055504	13058236
Chr1	13067823	13068875
Chr1	13075475	13076138
Chr1	13108504	13109730
Chr1	13119265	13119944
Chr1	13126738	13128484
Chr1	13143328	13145087
Chr1	13148124	13150509
Chr1	13150860	13154280
Chr1	13170912	13171472
Chr1	13198623	13200059
Chr1	13201385	13202036
Chr1	13230452	13231704
Chr1	13256851	13257384
Chr1	13259248	13261007
Chr1	13268569	13271293
Chr1	13286543	13289088
Chr1	13355111	13355821
Chr1	13486227	13488352
Chr1	13508496	13515339
Chr1	13544361	13545623
Chr1	13566171	13571430
Chr1	13771723	13775138
Chr1	13793264	13795197
Chr1	13850293	13852683
Chr1	13870679	13872785
Chr1	13894069	13895161
Chr1	13914976	13922277
Chr1	13923464	13935177
Chr1	13935934	13938868
Chr1	13977806	13980095
Chr1	13988802	13992775
Chr1	13993321	13996533
Chr1	14004969	14006798
Chr1	14009731	14011200
Chr1	14021821	14024753
Chr1	14030611	14031229
Chr1	14032044	14034143
Chr1	14164008	14164830
Chr1	14169304	14169771
Chr1	14177982	14179987
Chr1	14186820	14189718
Chr1	14218004	14221529
Chr1	14251124	14254982
Chr1	14286195	14287831
Chr1	14334371	14338941
Chr1	14339439	14342254
Chr1	14429322	14434541
Chr1	14437145	14440599
Chr1	14487750	14496251
Chr1	14497371	14505066
Chr1	15015339	15037452
Chr1	15041370	15043075
Chr1	15066378	15072209
Chr1	15188393	15192235
Chr1	15442936	15454354
Chr1	15454868	15461222
Chr1	15467017	15468580
Chr1	15468960	15473486
Chr1	15476212	15480099
Chr1	15481151	15482475
Chr1	15610169	15611285
Chr1	15632843	15636127
Chr1	15637803	15640049
Chr1	15824555	15828346
Chr1	15935219	15935947
Chr1	15961418	15965693
Chr1	16062470	16067423
Chr1	16096354	16100684
Chr1	16121797	16125420
Chr1	16161784	16163971
Chr1	16164518	16170190
Chr1	16273646	16275655
Chr1	16294019	16296013
Chr1	16296426	16300816
Chr1	16305029	16307010
Chr1	16310737	16316660
Chr1	16347960	16370481
Chr1	16404186	16406543
Chr1	16413411	16414713
Chr1	16418469	16423408
Chr1	16430816	16434239
Chr1	16452320	16454004
Chr1	16455119	16456095
Chr1	16456440	16458192
Chr1	16458856	16460328
Chr1	16474153	16476881
Chr1	16488805	16490268
Chr1	16521106	16527545
Chr1	16538378	16540174
Chr1	16624325	16624896
Chr1	16645564	16646359
Chr1	16650356	16651531
Chr1	16659489	16664487
Chr1	16757482	16759107
Chr1	16769845	16770996
Chr1	16778320	16779536
Chr1	16790429	16792138
Chr1	16793465	16794469
Chr1	16801518	16803046
Chr1	16815163	16816484
Chr1	16817559	16821633
Chr1	16860415	16861707
Chr1	16877043	16878276
Chr1	16879371	16887810
Chr1	16899265	16899874
Chr1	16902656	16903332
Chr1	16929654	16930456
Chr1	16937762	16938242
Chr1	16939063	16939628
Chr1	16942701	16944302
Chr1	16984882	16988409
Chr1	17006760	17007817
Chr1	17016632	17020725
Chr1	17034796	17036606
Chr1	17076748	17077446
Chr1	17091360	17092507
Chr1	17111336	17115005
Chr1	17139081	17140538
Chr1	17141118	17144332
Chr1	17144692	17145654
Chr1	17151690	17153014
Chr1	17187578	17188896
Chr1	17201394	17202071
Chr1	17213688	17217464
Chr1	17228749	17230944
Chr1	17233828	17235092
Chr1	17255178	17265323
Chr1	17266918	17268365
Chr1	17278580	17280523
Chr1	17281884	17282807
Chr1	17288945	17289631
Chr1	17299473	17300587
Chr1	17305570	17306186
Chr1	17312255	17315142
Chr1	17323645	17325047
Chr1	17335236	17335909
Chr1	17349556	17350417
Chr1	17368773	17369983
Chr1	17381744	17382354
Chr1	17430854	17431879
Chr1	17441245	17441998
Chr1	17489353	17491271
Chr1	17502073	17503737
Chr1	17528542	17536380
Chr1	17540560	17541751
Chr1	17542227	17548562
Chr1	17549311	17549921
Chr1	17560662	17561084
Chr1	17570471	17572221
Chr1	17573430	17576320
Chr1	17607967	17612053
Chr1	17638510	17643619
Chr1	17654822	17660563
Chr1	17664622	17665332
Chr1	17689385	17690816
Chr1	17709517	17710960
Chr1	17713101	17715587
Chr1	17812105	17813988
Chr1	17830830	17831783
Chr1	17840421	17841060
Chr1	17842276	17845310
Chr1	17856136	17856739
Chr1	17862896	17863397
Chr1	17873755	17874624
Chr1	17936705	17938171
Chr1	17960975	17961864
Chr1	17978708	17979322
Chr1	18002077	18007443
Chr1	18019332	18021042
Chr1	18029089	18029565
Chr1	18047748	18048617
Chr1	18093255	18096979
Chr1	18110637	18111602
Chr1	18131741	18132161
Chr1	18191955	18192977
Chr1	18211360	18212006
Chr1	18213795	18214662
Chr1	18224275	18228003
Chr1	18228536	18230277
Chr1	18269612	18270723
Chr1	18271449	18272207
Chr1	18281683	18282730
Chr1	18297294	18297931
Chr1	18301513	18304674
Chr1	18341934	18342389
Chr1	18380075	18381201
Chr1	18386089	18387756
Chr1	18424456	18424982
Chr1	18437761	18438229
Chr1	18456661	18458478
Chr1	18579830	18581777
Chr1	18643699	18645029
Chr1	18745144	18746578
Chr1	18806381	18807619
Chr1	18859074	18859803
Chr1	18894236	18895543
Chr1	18904740	18908344
Chr1	18930828	18931367
Chr1	18955727	18956321
Chr1	18989228	18989880
Chr1	19026681	19028245
Chr1	19072863	19073892
Chr1	19197713	19198525
Chr1	19303697	19304387
Chr1	19319286	19320076
Chr1	19336166	19345743
Chr1	19379913	19380941
Chr1	19387969	19388638
Chr1	19424534	19425338
Chr1	19428505	19429032
Chr1	19430172	19430694
Chr1	19575491	19578659
Chr1	19675098	19680506
Chr1	19713341	19715002
Chr1	19741383	19742321
Chr1	19807875	19810157
Chr1	19861088	19861832
Chr1	19909057	19909627
Chr1	19943534	19944763
Chr1	20024009	20025109
Chr1	20032610	20033754
Chr1	20115225	20115861
Chr1	20127761	20128404
Chr1	20171804	20172430
Chr1	20187477	20188235
Chr1	20206409	20207188
Chr1	20226321	20226944
Chr1	20311718	20320764
Chr1	20362693	20363362
Chr1	20367190	20367675
Chr1	20397468	20399832
Chr1	20403303	20403791
Chr1	20412088	20412730
Chr1	20422720	20424087
Chr1	20469258	20470426
Chr1	20498839	20499343
Chr1	20524711	20525800
Chr1	20540660	20541246
Chr1	20622229	20622959
Chr1	20624850	20625560
Chr1	20683047	20685931
Chr1	20686509	20687595
Chr1	20699428	20700276
Chr1	20703761	20704591
Chr1	20709453	20711362
Chr1	20733913	20734500
Chr1	20824941	20826385
Chr1	20925982	20927610
Chr1	20979173	20982860
Chr1	21034178	21034924
Chr1	21066260	21067176
Chr1	21080703	21082218
Chr1	21120212	21120779
Chr1	21128502	21128968
Chr1	21188557	21189029
Chr1	21210253	21211911
Chr1	21228614	21229234
Chr1	21311601	21312069
Chr1	21340193	21342679
Chr1	21345944	21351457
Chr1	21374408	21374974
Chr1	21389976	21390924
Chr1	21392143	21393098
Chr1	21401282	21401848
Chr1	21469960	21472436
Chr1	21507644	21508217
Chr1	21509400	21510114
Chr1	21524929	21529902
Chr1	21581998	21584557
Chr1	21637297	21638277
Chr1	21681281	21682681
Chr1	21683136	21683615
Chr1	21710093	21710704
Chr1	21740278	21742187
Chr1	21744153	21745230
Chr1	21776431	21779583
Chr1	21788585	21791161
Chr1	21812499	21815805
Chr1	21822901	21823529
Chr1	21833253	21837869
Chr1	21853476	21854032
Chr1	21857793	21859137
Chr1	21873305	21874041
Chr1	21918301	21919245
Chr1	21946980	21947453
Chr1	21976714	21977255
Chr1	21990940	21993130
Chr1	21995421	21996460
Chr1	22042304	22043335
Chr1	22059365	22062825
Chr1	22084169	22085640
Chr1	22100716	22106696
Chr1	22162168	22168105
Chr1	22182709	22183306
Chr1	22224424	22225066
Chr1	22253900	22256437
Chr1	22260817	22261840
Chr1	22322801	22323876
Chr1	22356828	22358258
Chr1	22408368	22409468
Chr1	22443343	22444110
Chr1	22447255	22447856
Chr1	22459413	22459885
Chr1	22541848	22542528
Chr1	22562475	22563842
Chr1	22592416	22592869
Chr1	22627086	22627543
Chr1	22693793	22699592
Chr1	22732094	22732586
Chr1	22742952	22743542
Chr1	22775745	22778716
Chr1	22779686	22780347
Chr1	22872166	22873168
Chr1	22887671	22889662
Chr1	22890378	22890936
Chr1	22985083	22985750
Chr1	23031442	23032087
Chr1	23033203	23033909
Chr1	23063495	23065267
Chr1	23118110	23123389
Chr1	23124915	23125592
Chr1	23140423	23141309
Chr1	23152142	23153405
Chr1	23173221	23173954
Chr1	23174339	23175139
Chr1	23211831	23212772
Chr1	23237343	23238545
Chr1	23240093	23242982
Chr1	23246651	23247417
Chr1	23280201	23281718
Chr1	23295333	23297475
Chr1	23361534	23361935
Chr1	23362342	23363230
Chr1	23452605	23455699
Chr1	23586355	23586809
Chr1	23639786	23640701
Chr1	23723392	23724026
Chr1	23755267	23755835
Chr1	23861791	23862448
Chr1	23880346	23881229
Chr1	23883865	23885561
Chr1	23906918	23907549
Chr1	23925431	23932550
Chr1	23946790	23947280
Chr1	23965300	23966378
Chr1	24082175	24082947
Chr1	24104505	24105136
Chr1	24125787	24126363
Chr1	24240973	24241794
Chr1	24250643	24251293
Chr1	24317252	24317744
Chr1	24350522	24351388
Chr1	24352306	24353751
Chr1	24359833	24361021
Chr1	24369100	24369715
Chr1	24384407	24385386
Chr1	24424359	24427899
Chr1	24428764	24429460
Chr1	24480696	24484990
Chr1	24487972	24488444
Chr1	24531805	24532458
Chr1	24604882	24606546
Chr1	24620073	24620796
Chr1	24621901	24625635
Chr1	24776370	24777131
Chr1	24831378	24832764
Chr1	24835148	24836145
Chr1	24838199	24839040
Chr1	24907566	24908772
Chr1	24947901	24948654
Chr1	24956504	24957049
Chr1	25056280	25058319
Chr1	25095703	25096867
Chr1	25097761	25099142
Chr1	25158781	25163625
Chr1	25179962	25181273
Chr1	25260865	25261506
Chr1	25265848	25266624
Chr1	25343118	25344218
Chr1	25348906	25350002
Chr1	25400370	25401619
Chr1	25452501	25453287
Chr1	25489600	25490070
Chr1	25504841	25505551
Chr1	25536448	25536972
Chr1	25577677	25578663
Chr1	25609648	25610243
Chr1	25613210	25613756
Chr1	25639552	25642076
Chr1	25659821	25660646
Chr1	25673629	25674380
Chr1	25675729	25677016
Chr1	25696422	25698417
Chr1	25708513	25709870
Chr1	25722408	25724138
Chr1	25728531	25729493
Chr1	25750790	25752137
Chr1	25928245	25929608
Chr1	25973552	25974217
Chr1	26031572	26032419
Chr1	26083906	26084456
Chr1	26110903	26111410
Chr1	26196181	26197523
Chr1	26306699	26307548
Chr1	26335738	26336359
Chr1	26343434	26344776
Chr1	26366516	26371781
Chr1	26374330	26375439
Chr1	26510530	26511090
Chr1	26650562	26651174
Chr1	26722063	26722712
Chr1	27035323	27037264
Chr1	27066662	27067359
Chr1	27067794	27069049
Chr1	27428203	27429628
Chr1	27514921	27516711
Chr1	27635112	27638037
Chr1	27710264	27710936
Chr1	27971903	27973094
Chr1	28105308	28105969
Chr1	28293103	28293555
Chr1	28331783	28332738
Chr1	28514986	28516172
Chr1	28526697	28527833
Chr1	28702801	28703901
Chr1	28731648	28732191
Chr1	28912459	28913754
Chr1	28963622	28967813
Chr1	28993803	28994874
Chr1	29263181	29264076
Chr1	29312423	29313128
Chr1	29319278	29320214
Chr1	29376939	29380884
Chr1	29474346	29480238
Chr1	29496295	29496889
Chr1	29611274	29612672
Chr1	29983247	29984724
Chr1	30199909	30200625
Chr1	30252118	30254509
Chr1	30426618	30427633
Chr2	52754	53589
Chr2	121870	122507
Chr2	163172	163712
Chr2	179556	180151
Chr2	183784	184646
Chr2	204191	205602
Chr2	238030	239013
Chr2	274988	276230
Chr2	276627	277238
Chr2	314513	315358
Chr2	345046	347824
Chr2	351640	352195
Chr2	362341	362834
Chr2	368202	368713
Chr2	373165	379697
Chr2	399944	400440
Chr2	402591	403355
Chr2	416110	416647
Chr2	422763	423302
Chr2	438458	438954
Chr2	440291	440822
Chr2	455451	456418
Chr2	529794	537876
Chr2	559975	560584
Chr2	581468	582697
Chr2	594029	594688
Chr2	612504	613403
Chr2	630882	631458
Chr2	636969	640328
Chr2	667118	668039
Chr2	676553	677260
Chr2	686677	689439
Chr2	713257	713839
Chr2	752394	753316
Chr2	753777	754763
Chr2	762239	762835
Chr2	767999	769051
Chr2	786334	787525
Chr2	794326	796573
Chr2	808052	809115
Chr2	877832	878468
Chr2	885622	886583
Chr2	887291	888037
Chr2	895500	896599
Chr2	897106	898005
Chr2	898713	899610
Chr2	904119	905646
Chr2	919310	920121
Chr2	983674	984457
Chr2	1010727	1013119
Chr2	1017388	1017942
Chr2	1048835	1049658
Chr2	1075194	1076586
Chr2	1078633	1079155
Chr2	1085031	1087016
Chr2	1108040	1113604
Chr2	1123536	1124238
Chr2	1154492	1155719
Chr2	1167289	1168358
Chr2	1178644	1179388
Chr2	1217535	1222689
Chr2	1236974	1237533
Chr2	1246007	1246774
Chr2	1263660	1264238
Chr2	1353180	1353694
Chr2	1372619	1373510
Chr2	1383436	1383970
Chr2	1394957	1397193
Chr2	1398878	1399780
Chr2	1412295	1414065
Chr2	1497588	1501225
Chr2	1505079	1513479
Chr2	1522737	1523184
Chr2	1523535	1524322
Chr2	1536558	1537470
Chr2	1545663	1546337
Chr2	1547639	1549667
Chr2	1552592	1553623
Chr2	1579200	1580213
Chr2	1584762	1585591
Chr2	1593877	1594334
Chr2	1599679	1602732
Chr2	1676073	1676610
Chr2	1678638	1679210
Chr2	1681033	1682128
Chr2	1683627	1684192
Chr2	1695738	1696265
Chr2	1701513	1702185
Chr2	1709394	1710077
Chr2	1710556	1711433
Chr2	1715781	1717015
Chr2	1756246	1757679
Chr2	1776246	1777098
Chr2	1801695	1804003
Chr2	1820867	1822074
Chr2	1847634	1848837
Chr2	1850066	1851259
Chr2	1864937	1865542
Chr2	1882121	1890523
Chr2	1897738	1899459
Chr2	1917202	1917919
Chr2	1926215	1930437
Chr2	1942793	1943400
Chr2	1982689	1983201
Chr2	2033901	2035332
Chr2	2057669	2066875
Chr2	2074044	2080691
Chr2	2081985	2082688
Chr2	2130100	2132381
Chr2	2148089	2149491
Chr2	2154781	2156961
Chr2	2160256	2161628
Chr2	2167394	2170710
Chr2	2188466	2192684
Chr2	2193090	2197730
Chr2	2210262	2213697
Chr2	2216439	2229188
Chr2	2232068	2233911
Chr2	2248905	2250742
Chr2	2251405	2253146
Chr2	2253512	2255855
Chr2	2260529	2261196
Chr2	2262172	2268547
Chr2	2284001	2284685
Chr2	2318665	2320099
Chr2	2320640	2322078
Chr2	2325618	2326682
Chr2	2330550	2332358
Chr2	2356049	2358010
Chr2	2362470	2363270
Chr2	2401179	2405357
Chr2	2436991	2438873
Chr2	2518621	2526610
Chr2	2590740	2593789
Chr2	2852034	2854115
Chr2	2864096	2869037
Chr2	2891909	2892500
Chr2	2902043	2903864
Chr2	2932152	2933492
Chr2	2961792	2966389
Chr2	3012930	3015094
Chr2	3673179	3674443
Chr2	3675185	3678044
Chr2	3769925	3775239
Chr2	3877143	3879565
Chr2	3984784	3985821
Chr2	3986246	3987225
Chr2	4006672	4008432
Chr2	4077713	4079898
Chr2	4103304	4110715
Chr2	4120676	4122602
Chr2	4134574	4136990
Chr2	4138095	4140895
Chr2	4151753	4157632
Chr2	4209866	4211462
Chr2	4221266	4222140
Chr2	4301356	4303313
Chr2	4334155	4340861
Chr2	4352944	4354929
Chr2	4427287	4428928
Chr2	4473353	4474496
Chr2	4475186	4476766
Chr2	4617540	4618277
Chr2	4765726	4768978
Chr2	4797234	4798506
Chr2	4870230	4871540
Chr2	4872961	4874342
Chr2	4887043	4888438
Chr2	4972872	4975225
Chr2	4996235	4997719
Chr2	5009055	5010473
Chr2	5021421	5023317
Chr2	5052041	5052767
Chr2	5056421	5057140
Chr2	5088996	5093008
Chr2	5256003	5260026
Chr2	5264584	5266927
Chr2	5426260	5429413
Chr2	5434430	5437808
Chr2	5468436	5468993
Chr2	5501914	5502506
Chr2	5509304	5510961
Chr2	5541970	5542775
Chr2	5556754	5558244
Chr2	5571733	5583957
Chr2	5585420	5586463
Chr2	5588331	5591627
Chr2	5609485	5610326
Chr2	5645162	5646140
Chr2	5655842	5657913
Chr2	5658275	5664717
Chr2	5670017	5671404
Chr2	5714321	5716447
Chr2	5739119	5741491
Chr2	5760703	5765847
Chr2	5787256	5788309
Chr2	5791456	5792340
Chr2	5799506	5800629
Chr2	5850433	5851850
Chr2	5865587	5869176
Chr2	5903897	5906099
Chr2	5917625	5918236
Chr2	5923111	5923590
Chr2	5934057	5934750
Chr2	6013561	6014384
Chr2	6016525	6017129
Chr2	6035999	6036990
Chr2	6179641	6180817
Chr2	6185170	6187449
Chr2	6191761	6197593
Chr2	6216912	6220734
Chr2	6247006	6248061
Chr2	6250001	6250838
Chr2	6255451	6256205
Chr2	6261913	6272005
Chr2	6316141	6317289
Chr2	6325528	6326347
Chr2	6348610	6353852
Chr2	6371791	6373431
Chr2	6382661	6383611
Chr2	6390200	6392033
Chr2	6395270	6395914
Chr2	6397435	6398931
Chr2	6402376	6402872
Chr2	6405542	6406198
Chr2	6486211	6490794
Chr2	6494477	6500297
Chr2	6544148	6545679
Chr2	6546060	6547183
Chr2	6548348	6558225
Chr2	6565937	6567140
Chr2	6571591	6573194
Chr2	6610920	6612419
Chr2	6647381	6649336
Chr2	6655675	6657609
Chr2	6665733	6666310
Chr2	6691537	6692515
Chr2	6700313	6706652
Chr2	6714710	6716305
Chr2	6716822	6733417
Chr2	6735964	6740467
Chr2	6766373	6772693
Chr2	6778650	6787062
Chr2	6812979	6814098
Chr2	6837115	6848531
Chr2	6862811	6864142
Chr2	6881218	6888095
Chr2	6892069	6893405
Chr2	6897605	6898107
Chr2	6900947	6904349
Chr2	6926056	6926908
Chr2	6935534	6946593
Chr2	6948185	6949043
Chr2	6952601	6955410
Chr2	6985670	6986717
Chr2	6989916	6993033
Chr2	6993593	6995023
Chr2	7066455	7069740
Chr2	7070186	7071206
Chr2	7080381	7081524
Chr2	7113137	7120152
Chr2	7145745	7147131
Chr2	7147620	7148573
Chr2	7155315	7157277
Chr2	7160973	7161727
Chr2	7181859	7185769
Chr2	7201786	7207919
Chr2	7223911	7229274
Chr2	7230258	7239015
Chr2	7246599	7247869
Chr2	7278330	7279029
Chr2	7298645	7300190
Chr2	7327123	7329408
Chr2	7347989	7350564
Chr2	7363806	7364330
Chr2	7420800	7421967
Chr2	7441619	7442782
Chr2	7455581	7458202
Chr2	7527238	7528125
Chr2	7581272	7584323
Chr2	7616036	7616837
Chr2	7661128	7663100
Chr2	7681543	7682572
Chr2	7695117	7697003
Chr2	7719857	7721024
Chr2	7729391	7730476
Chr2	7766456	7766898
Chr2	7844342	7844884
Chr2	7889459	7889958
Chr2	7905701	7906463
Chr2	7955864	7956646
Chr2	7975971	7976662
Chr2	8009049	8009959
Chr2	8035166	8042654
Chr2	8074734	8075249
Chr2	8076110	8078339
Chr2	8099552	8100722
Chr2	8104056	8105062
Chr2	8173358	8173850
Chr2	8198183	8200344
Chr2	8217774	8218352
Chr2	8233144	8233929
Chr2	8269665	8274810
Chr2	8300477	8303090
Chr2	8366439	8367191
Chr2	8402939	8405388
Chr2	8413364	8414507
Chr2	8448726	8449596
Chr2	8451958	8453644
Chr2	8534902	8535528
Chr2	8554849	8555986
Chr2	8560330	8567112
Chr2	8567965	8570105
Chr2	8575117	8575754
Chr2	8578430	8579322
Chr2	8625691	8627197
Chr2	8643334	8643979
Chr2	8657830	8658445
Chr2	8754199	8755299
Chr2	8822012	8823058
Chr2	8854203	8855736
Chr2	8880941	8885341
Chr2	8907518	8908376
Chr2	8910821	8911704
Chr2	8916889	8917574
Chr2	8993793	8998221
Chr2	9005317	9006037
Chr2	9047622	9048997
Chr2	9057083	9059909
Chr2	9062979	9064473
Chr2	9121865	9126070
Chr2	9189602	9195515
Chr2	9196798	9197474
Chr2	9310883	9313287
Chr2	9313998	9315192
Chr2	9328643	9330945
Chr2	9338917	9339460
Chr2	9344446	9345277
Chr2	9424916	9425838
Chr2	9446473	9449830
Chr2	9470461	9471057
Chr2	9481376	9482134
Chr2	9484539	9485592
Chr2	9496061	9497253
Chr2	9528746	9530458
Chr2	9550240	9550756
Chr2	9591710	9592597
Chr2	9594448	9596195
Chr2	9633317	9635335
Chr2	9651642	9656838
Chr2	9692074	9693522
Chr2	9713022	9713663
Chr2	9738420	9739085
Chr2	9742194	9742807
Chr2	9762890	9763672
Chr2	9830776	9831485
Chr2	9851865	9852987
Chr2	9855078	9855974
Chr2	9896377	9897684
Chr2	9922464	9923769
Chr2	9947108	9947925
Chr2	9981934	9982527
Chr2	10085351	10093720
Chr2	10148606	10149858
Chr2	10194244	10195206
Chr2	10305944	10306411
Chr2	10317632	10318981
Chr2	10367875	10369296
Chr2	10410958	10413926
Chr2	10432931	10437516
Chr2	10467343	10468478
Chr2	10520140	10520730
Chr2	10549748	10550402
Chr2	10553013	10553581
Chr2	10561826	10562325
Chr2	10565521	10566748
Chr2	10570012	10570737
Chr2	10588590	10589165
Chr2	10590357	10590891
Chr2	10621367	10621969
Chr2	10622338	10624788
Chr2	10639067	10640160
Chr2	10640568	10644185
Chr2	10677946	10678526
Chr2	10686792	10687823
Chr2	10806504	10807837
Chr2	10814100	10815659
Chr2	10836964	10837508
Chr2	10874512	10880361
Chr2	10931417	10932546
Chr2	10972982	10974036
Chr2	11041786	11049292
Chr2	11058016	11058747
Chr2	11075699	11076439
Chr2	11107464	11108103
Chr2	11123326	11123969
Chr2	11160042	11162870
Chr2	11176897	11177505
Chr2	11216805	11217442
Chr2	11265876	11266439
Chr2	11266849	11267430
Chr2	11386735	11387627
Chr2	11391688	11393012
Chr2	11408720	11409477
Chr2	11508490	11509126
Chr2	11544378	11545104
Chr2	11549199	11550625
Chr2	11619114	11619838
Chr2	11623594	11624132
Chr2	11645598	11646414
Chr2	11739568	11740494
Chr2	11759986	11760582
Chr2	11786667	11787394
Chr2	11867001	11868315
Chr2	11908712	11909236
Chr2	11952413	11953320
Chr2	11982367	11984026
Chr2	11991088	11994668
Chr2	12075851	12076422
Chr2	12173944	12175616
Chr2	12181229	12181822
Chr2	12284605	12286561
Chr2	12309696	12310202
Chr2	12331484	12333052
Chr2	12372070	12373081
Chr2	12393019	12393559
Chr2	12398035	12398608
Chr2	12413544	12414163
Chr2	12554095	12555543
Chr2	12576488	12578504
Chr2	12622847	12623512
Chr2	12656438	12660591
Chr2	12708375	12709561
Chr2	12725208	12725867
Chr2	12739300	12740353
Chr2	12753852	12755543
Chr2	12811568	12813289
Chr2	12979310	12979975
Chr2	13032232	13032749
Chr2	13064477	13066247
Chr2	13093206	13094728
Chr2	13160130	13160985
Chr2	13222900	13227249
Chr2	13286820	13288246
Chr2	13299523	13300791
Chr2	13374369	13375473
Chr2	13404156	13404878
Chr2	13421868	13426883
Chr2	13432865	13433552
Chr2	13559821	13560500
Chr2	13634022	13634666
Chr2	13660571	13661465
Chr2	13717163	13718180
Chr2	13793431	13794867
Chr2	13866016	13866524
Chr2	13885823	13886662
Chr2	14009321	14010346
Chr2	14190590	14191087
Chr2	14363474	14364152
Chr2	14403996	14406002
Chr2	14407752	14412605
Chr2	14416887	14418802
Chr2	14457100	14458735
Chr2	14472380	14473342
Chr2	14553576	14554213
Chr2	14596530	14597727
Chr2	14682667	14683792
Chr2	14810672	14811102
Chr2	14858899	14860947
Chr2	14906635	14907696
Chr2	14951715	14953039
Chr2	15097621	15098132
Chr2	15140074	15141565
Chr2	15190278	15190901
Chr2	15273496	15274355
Chr2	15399409	15401116
Chr2	15401501	15402573
Chr2	15410507	15412081
Chr2	15566647	15568061
Chr2	15595092	15597319
Chr2	15707509	15708892
Chr2	15821308	15821948
Chr2	15849938	15851717
Chr2	15880089	15881944
Chr2	16007628	16010708
Chr2	16029571	16032983
Chr2	16150489	16151341
Chr2	16172434	16173462
Chr2	16272461	16273417
Chr2	16333344	16334051
Chr2	16347221	16348203
Chr2	16379344	16380180
Chr2	16466936	16467520
Chr2	16595906	16596625
Chr2	16603306	16603996
Chr2	16625681	16626887
Chr2	16798514	16799037
Chr2	16834096	16835641
Chr2	16876034	16877303
Chr2	16920759	16921978
Chr2	16972503	16973874
Chr2	17255584	17257099
Chr2	17289021	17289734
Chr2	17307533	17308032
Chr2	17337332	17344993
Chr2	17362636	17363953
Chr2	17407669	17408830
Chr2	17417792	17419440
Chr2	17487821	17489125
Chr2	17499490	17500678
Chr2	17545587	17546850
Chr2	17634975	17635937
Chr2	17845978	17849915
Chr2	18092908	18093533
Chr2	18106470	18107262
Chr2	18165451	18166252
Chr2	18268329	18269266
Chr2	18387293	18388205
Chr2	18390530	18391326
Chr2	18393111	18393803
Chr2	18395682	18396358
Chr2	18496849	18498803
Chr2	18592699	18595685
Chr2	18651220	18655829
Chr2	18702168	18703364
Chr2	18803387	18804056
Chr2	18957448	18958028
Chr2	18971644	18972984
Chr2	19071434	19072189
Chr2	19220045	19220748
Chr2	19353713	19354603
Chr2	19683462	19684004
Chr3	187	1617
Chr3	28123	29618
Chr3	105443	106139
Chr3	132291	132924
Chr3	451690	452379
Chr3	524927	526421
Chr3	557189	558128
Chr3	760155	760660
Chr3	848572	849646
Chr3	932492	933707
Chr3	1166271	1166959
Chr3	1169952	1171264
Chr3	1208866	1211971
Chr3	1284783	1285340
Chr3	1555456	1560741
Chr3	1601837	1603216
Chr3	1606846	1607596
Chr3	1674770	1675679
Chr3	1692386	1692915
Chr3	1923767	1924483
Chr3	1951370	1951832
Chr3	2251136	2251859
Chr3	2258551	2261162
Chr3	2361024	2362742
Chr3	2617109	2617574
Chr3	2628497	2629291
Chr3	2772559	2773821
Chr3	2798901	2799567
Chr3	2849301	2849932
Chr3	2888016	2888626
Chr3	2921825	2923346
Chr3	2970572	2971719
Chr3	2988461	2989106
Chr3	2998221	2998745
Chr3	3204418	3205344
Chr3	3423425	3424788
Chr3	3478481	3478968
Chr3	3497374	3498298
Chr3	3537852	3539297
Chr3	3664172	3665435
Chr3	3743069	3744261
Chr3	3806842	3813252
Chr3	3838559	3839081
Chr3	4262971	4263524
Chr3	4452930	4453475
Chr3	4454013	4456292
Chr3	4493922	4494635
Chr3	4634984	4635704
Chr3	4745434	4745900
Chr3	4751968	4753281
Chr3	4927484	4932451
Chr3	5155980	5156706
Chr3	5278012	5286793
Chr3	5379207	5380674
Chr3	5453035	5453929
Chr3	5650940	5652578
Chr3	5683245	5684093
Chr3	5727932	5729968
Chr3	5777581	5781699
Chr3	5835043	5835771
Chr3	5839290	5840386
Chr3	5867167	5868530
Chr3	5929176	5931442
Chr3	5954592	5955529
Chr3	6073076	6073956
Chr3	6293809	6296808
Chr3	6366435	6367495
Chr3	6431374	6432913
Chr3	6486218	6487411
Chr3	6576143	6577508
Chr3	6705163	6706090
Chr3	6771395	6772448
Chr3	6990507	6991435
Chr3	7040185	7041567
Chr3	7093587	7094407
Chr3	7231709	7232322
Chr3	7274361	7274943
Chr3	7278954	7280332
Chr3	7419517	7422106
Chr3	7560008	7560666
Chr3	7600140	7600955
Chr3	7643728	7644392
Chr3	7703539	7704396
Chr3	7749061	7750441
Chr3	7772570	7773183
Chr3	7800012	7801211
Chr3	7803641	7807911
Chr3	7844982	7845562
Chr3	7847336	7848292
Chr3	7851325	7852048
Chr3	7856735	7858450
Chr3	7860328	7861152
Chr3	7921742	7922713
Chr3	7924199	7924637
Chr3	7936981	7937735
Chr3	7978554	7979069
Chr3	7979531	7980715
Chr3	8002149	8003738
Chr3	8081834	8082322
Chr3	8100809	8102861
Chr3	8129761	8133534
Chr3	8138504	8139013
Chr3	8209293	8213185
Chr3	8219332	8220368
Chr3	8231178	8233610
Chr3	8245062	8245564
Chr3	8247775	8248480
Chr3	8270820	8273593
Chr3	8331899	8332524
Chr3	8370855	8372185
Chr3	8373996	8374967
Chr3	8397241	8397789
Chr3	8407441	8407962
Chr3	8408868	8409466
Chr3	8425791	8427223
Chr3	8491807	8494352
Chr3	8508440	8513844
Chr3	8542303	8543461
Chr3	8547092	8547943
Chr3	8614598	8616054
Chr3	8623409	8624141
Chr3	8689965	8690549
Chr3	8751814	8753229
Chr3	8796079	8797171
Chr3	8836168	8837493
Chr3	8842769	8858324
Chr3	8872567	8873555
Chr3	8894658	8895392
Chr3	8930808	8931439
Chr3	8944679	8945332
Chr3	8949090	8949688
Chr3	8956241	8957735
Chr3	8977021	8978236
Chr3	8985492	8986188
Chr3	9011335	9017268
Chr3	9054909	9055453
Chr3	9134563	9136172
Chr3	9141815	9143609
Chr3	9184916	9187601
Chr3	9197449	9197980
Chr3	9231565	9232770
Chr3	9236707	9241393
Chr3	9322015	9322893
Chr3	9331540	9332311
Chr3	9335012	9335706
Chr3	9378538	9381577
Chr3	9387900	9394153
Chr3	9405903	9406454
Chr3	9428899	9429695
Chr3	9459106	9459860
Chr3	9471013	9472113
Chr3	9557945	9559329
Chr3	9595239	9596018
Chr3	9607915	9608812
Chr3	9609783	9610660
Chr3	9664505	9665374
Chr3	9692179	9697913
Chr3	9702662	9703416
Chr3	9705766	9709989
Chr3	9723413	9736221
Chr3	9739651	9740291
Chr3	9769062	9769820
Chr3	9772668	9773535
Chr3	9781197	9781856
Chr3	9783814	9788395
Chr3	9807985	9809328
Chr3	9815367	9816159
Chr3	9828608	9829466
Chr3	9847982	9848569
Chr3	9861668	9863738
Chr3	9899314	9900199
Chr3	9903168	9903775
Chr3	9965296	9966722
Chr3	9974727	9976262
Chr3	9976847	9977978
Chr3	9981852	9982414
Chr3	9987672	9989196
Chr3	10030857	10032445
Chr3	10105875	10109901
Chr3	10110196	10112227
Chr3	10114112	10114619
Chr3	10115765	10116334
Chr3	10139053	10139792
Chr3	10140415	10141063
Chr3	10166748	10169129
Chr3	10176364	10177968
Chr3	10190495	10191296
Chr3	10222160	10225567
Chr3	10284054	10284582
Chr3	10293046	10295515
Chr3	10300337	10302208
Chr3	10339605	10345704
Chr3	10359502	10360113
Chr3	10372702	10374701
Chr3	10387698	10389131
Chr3	10399240	10399787
Chr3	10413905	10415248
Chr3	10416702	10417705
Chr3	10434050	10434894
Chr3	10440586	10442405
Chr3	10459434	10460209
Chr3	10460711	10465227
Chr3	10477029	10484360
Chr3	10492863	10493786
Chr3	10513887	10515059
Chr3	10517377	10518268
Chr3	10521899	10522649
Chr3	10530718	10532303
Chr3	10552313	10553013
Chr3	10570557	10571202
Chr3	10587518	10588760
Chr3	10653172	10654400
Chr3	10666332	10667008
Chr3	10678357	10679337
Chr3	10689059	10694121
Chr3	10719161	10720153
Chr3	10746817	10750129
Chr3	10750708	10753661
Chr3	10762736	10763393
Chr3	10764015	10766555
Chr3	10777146	10777851
Chr3	10781226	10781849
Chr3	10810066	10813164
Chr3	10816192	10818033
Chr3	10825432	10827665
Chr3	10834406	10835592
Chr3	10840227	10840788
Chr3	10869501	10870019
Chr3	10884236	10891996
Chr3	10901399	10902635
Chr3	10904591	10905423
Chr3	10917579	10923116
Chr3	10927493	10933534
Chr3	10937472	10938622
Chr3	10944942	10948768
Chr3	10952695	10954224
Chr3	10958294	10959013
Chr3	10970039	10976218
Chr3	10977612	10980810
Chr3	10990309	10991153
Chr3	11021535	11022796
Chr3	11023879	11027099
Chr3	11036344	11036938
Chr3	11041589	11044232
Chr3	11053914	11063058
Chr3	11064391	11064999
Chr3	11065371	11071528
Chr3	11078887	11079587
Chr3	11098937	11100401
Chr3	11104050	11105174
Chr3	11115252	11120784
Chr3	11140056	11147966
Chr3	11157742	11159117
Chr3	11162447	11163188
Chr3	11176699	11188076
Chr3	11204776	11206545
Chr3	11215108	11216259
Chr3	11263364	11264082
Chr3	11288480	11289242
Chr3	11295471	11296907
Chr3	11313329	11313941
Chr3	11315970	11318329
Chr3	11368552	11375421
Chr3	11375776	11380463
Chr3	11387605	11394386
Chr3	11451907	11453383
Chr3	11455424	11458112
Chr3	11470622	11472092
Chr3	11478996	11482218
Chr3	11501637	11503454
Chr3	11507025	11509568
Chr3	11543617	11547728
Chr3	11552007	11554352
Chr3	11555743	11557218
Chr3	11587092	11588769
Chr3	11600158	11601002
Chr3	11602226	11603871
Chr3	11625184	11626549
Chr3	11657596	11659604
Chr3	11659662	11660805
Chr3	11688871	11689623
Chr3	11694901	11695498
Chr3	11714475	11715547
Chr3	11762127	11769380
Chr3	11783369	11784465
Chr3	11793460	11798671
Chr3	11859195	11860519
Chr3	11862272	11863026
Chr3	11890515	11892058
Chr3	11894967	11896736
Chr3	11899271	11901966
Chr3	11904622	11905163
Chr3	11972036	11973181
Chr3	12071084	12073778
Chr3	12091586	12092400
Chr3	12120408	12121634
Chr3	12126523	12127046
Chr3	12130751	12137510
Chr3	12189034	12193302
Chr3	12246848	12251225
Chr3	12262658	12269885
Chr3	12352978	12353646
Chr3	12359175	12359765
Chr3	12407751	12412257
Chr3	12442893	12443710
Chr3	12452486	12453233
Chr3	12454567	12456240
Chr3	12457347	12459365
Chr3	12473424	12474646
Chr3	12532072	12537016
Chr3	12557094	12559058
Chr3	12634324	12636191
Chr3	12637225	12643194
Chr3	12668447	12671035
Chr3	12747963	12749329
Chr3	12809595	12810596
Chr3	12948174	12953172
Chr3	12961507	12967221
Chr3	13046544	13047106
Chr3	13159257	13173896
Chr3	13229794	13230886
Chr3	13260204	13261507
Chr3	13333133	13333859
Chr3	13423892	13426685
Chr3	13449802	13452480
Chr3	13480272	13481245
Chr3	13494111	13494783
Chr3	13603359	13606544
Chr3	13614141	13618066
Chr3	13647514	13651919
Chr3	13657944	13660400
Chr3	13908991	13912372
Chr3	13921857	13924489
Chr3	14006590	14014871
Chr3	14065965	14068047
Chr3	14083854	14084878
Chr3	14095899	14097939
Chr3	14119622	14127113
Chr3	14233376	14238820
Chr3	14311663	14317605
Chr3	14318388	14319434
Chr3	14329915	14333782
Chr3	14340164	14347646
Chr3	14397071	14398473
Chr3	14405907	14413389
Chr3	14580107	14584254
Chr3	14650078	14655911
Chr3	14690188	14691332
Chr3	14727170	14735422
Chr3	14736418	14737167
Chr3	14749317	14750775
Chr3	14780939	14783254
Chr3	14796999	14810807
Chr3	14910730	14912141
Chr3	14939106	14939889
Chr3	14981896	14987022
Chr3	15020442	15026007
Chr3	15073932	15079821
Chr3	15080544	15081874
Chr3	15082700	15089171
Chr3	15132548	15135156
Chr3	15168775	15170553
Chr3	15186761	15190226
Chr3	15218990	15222105
Chr3	15225165	15226327
Chr3	15229930	15232526
Chr3	15232988	15233702
Chr3	15270769	15272109
Chr3	15345233	15346026
Chr3	15359482	15366987
Chr3	15370650	15373050
Chr3	15429841	15430559
Chr3	15437092	15437580
Chr3	15470949	15474500
Chr3	15507549	15509407
Chr3	15561205	15563381
Chr3	15596629	15597995
Chr3	15618355	15623080
Chr3	15629449	15643263
Chr3	15680117	15684595
Chr3	15685001	15690076
Chr3	15746210	15746795
Chr3	15766202	15768004
Chr3	15781539	15782092
Chr3	15783181	15784967
Chr3	15786060	15787926
Chr3	15796048	15796935
Chr3	15797551	15799512
Chr3	15802939	15803789
Chr3	15804306	15816952
Chr3	15817395	15818943
Chr3	15842726	15845061
Chr3	15873291	15874417
Chr3	15894769	15895380
Chr3	15899170	15900420
Chr3	15903915	15904950
Chr3	15930988	15934735
Chr3	15942718	15946726
Chr3	15966756	15968130
Chr3	15977192	15979199
Chr3	15988986	15989496
Chr3	16005593	16006461
Chr3	16043543	16044392
Chr3	16051739	16052686
Chr3	16063948	16067311
Chr3	16085910	16088107
Chr3	16089263	16090301
Chr3	16100641	16102253
Chr3	16113634	16114867
Chr3	16146399	16146982
Chr3	16154744	16163192
Chr3	16173538	16183981
Chr3	16187464	16188020
Chr3	16192971	16193602
Chr3	16201383	16202717
Chr3	16204061	16205389
Chr3	16221645	16222607
Chr3	16240660	16241990
Chr3	16268804	16269893
Chr3	16293431	16294327
Chr3	16302288	16303284
Chr3	16321386	16322256
Chr3	16325109	16326472
Chr3	16330905	16332168
Chr3	16332806	16342094
Chr3	16355680	16357653
Chr3	16395505	16396537
Chr3	16407957	16409557
Chr3	16417796	16418454
Chr3	16497726	16502130
Chr3	16510339	16513184
Chr3	16535392	16535968
Chr3	16537846	16538696
Chr3	16568100	16568694
Chr3	16589015	16596404
Chr3	16625742	16627833
Chr3	16681796	16683113
Chr3	16698279	16700764
Chr3	16737377	16737905
Chr3	16770180	16770838
Chr3	16787324	16788317
Chr3	16797934	16798627
Chr3	16809065	16814428
Chr3	16839758	16840673
Chr3	16846851	16849279
Chr3	16876258	16878159
Chr3	16880431	16881707
Chr3	16950993	16952062
Chr3	16957297	16962844
Chr3	16973993	16975816
Chr3	16989320	16990164
Chr3	17010873	17011578
Chr3	17063444	17064248
Chr3	17070158	17071941
Chr3	17140782	17142012
Chr3	17144652	17145319
Chr3	17146475	17147617
Chr3	17164059	17164976
Chr3	17176569	17177765
Chr3	17202670	17204062
Chr3	17226158	17227304
Chr3	17249208	17249960
Chr3	17260716	17261528
Chr3	17270132	17270944
Chr3	17272356	17273379
Chr3	17310806	17311411
Chr3	17321022	17321751
Chr3	17418587	17419408
Chr3	17429458	17437754
Chr3	17447767	17448505
Chr3	17469607	17471101
Chr3	17495311	17495889
Chr3	17516414	17517079
Chr3	17566438	17567009
Chr3	17579686	17580652
Chr3	17639787	17641776
Chr3	17656054	17656834
Chr3	17658480	17659216
Chr3	17663413	17666851
Chr3	17682778	17684251
Chr3	17728278	17729145
Chr3	17740803	17742436
Chr3	17775196	17776382
Chr3	17840347	17844263
Chr3	17861968	17862966
Chr3	17928369	17929569
Chr3	17978087	17985451
Chr3	18014713	18015221
Chr3	18028764	18029439
Chr3	18047234	18048179
Chr3	18069179	18070570
Chr3	18087049	18087696
Chr3	18088351	18089051
Chr3	18110290	18112721
Chr3	18180024	18180610
Chr3	18192496	18193385
Chr3	18243394	18244452
Chr3	18254482	18255669
Chr3	18268361	18268910
Chr3	18308261	18310351
Chr3	18339431	18340045
Chr3	18356983	18358132
Chr3	18359695	18360710
Chr3	18503228	18503945
Chr3	18563869	18564390
Chr3	18569194	18569927
Chr3	18584894	18585617
Chr3	18651870	18655009
Chr3	18705056	18705685
Chr3	18720239	18720801
Chr3	18733890	18734899
Chr3	18756974	18758382
Chr3	18791063	18796557
Chr3	18810859	18814118
Chr3	18843398	18844664
Chr3	18859962	18861306
Chr3	18864145	18865357
Chr3	18873461	18874437
Chr3	18885699	18887972
Chr3	18976635	18977217
Chr3	18982695	18983182
Chr3	19133452	19134999
Chr3	19152148	19153454
Chr3	19157374	19158321
Chr3	19242609	19243997
Chr3	19298602	19299230
Chr3	19391747	19392606
Chr3	19428081	19429030
Chr3	19471204	19472074
Chr3	19480913	19481773
Chr3	19532853	19533323
Chr3	19533745	19534353
Chr3	19560593	19561266
Chr3	19622056	19623463
Chr3	19667853	19669517
Chr3	19753254	19754254
Chr3	19764673	19766450
Chr3	19959477	19960636
Chr3	20024064	20024817
Chr3	20029541	20033915
Chr3	20090416	20091111
Chr3	20106586	20107157
Chr3	20127084	20127763
Chr3	20143889	20144437
Chr3	20188236	20189607
Chr3	20233473	20234872
Chr3	20258898	20260641
Chr3	20285898	20286405
Chr3	20304586	20310262
Chr3	20329979	20330648
Chr3	20349418	20350001
Chr3	20353258	20353701
Chr3	20482296	20482840
Chr3	20539212	20540597
Chr3	20629559	20630106
Chr3	20652184	20652835
Chr3	20660090	20660592
Chr3	20725991	20729066
Chr3	20746120	20746882
Chr3	20751033	20751977
Chr3	20763538	20764560
Chr3	20808461	20809582
Chr3	20875499	20876641
Chr3	20929458	20930667
Chr3	20957131	20958043
Chr3	20989262	20991193
Chr3	21008132	21008842
Chr3	21026178	21026737
Chr3	21109061	21109501
Chr3	21130394	21131028
Chr3	21322488	21329705
Chr3	21509315	21509968
Chr3	21882385	21883753
Chr3	21968284	21969521
Chr3	22031427	22031961
Chr3	22076183	22076889
Chr3	22112758	22115852
Chr3	22173564	22174297
Chr3	22370081	22370994
Chr3	22371915	22373109
Chr3	22377548	22378521
Chr3	22660068	22662667
Chr3	22695608	22700579
Chr3	22746370	22748592
Chr3	22762492	22764272
Chr3	22766645	22768693
Chr3	22790093	22790827
Chr3	22898742	22899164
Chr3	22931833	22932372
Chr3	23108689	23115950
Chr3	23117231	23118694
Chr3	23156707	23158272
Chr3	23203488	23207634
Chr4	29381	30610
Chr4	41366	42048
Chr4	76832	77785
Chr4	154108	154779
Chr4	272194	274269
Chr4	297689	299002
Chr4	312538	313938
Chr4	378693	379458
Chr4	409892	411203
Chr4	413303	415864
Chr4	424892	425848
Chr4	434095	434821
Chr4	475836	476432
Chr4	489233	490487
Chr4	520162	520889
Chr4	521641	522322
Chr4	523881	524879
Chr4	581654	582423
Chr4	601799	602369
Chr4	630517	636976
Chr4	664031	665397
Chr4	667391	668055
Chr4	697281	697911
Chr4	698442	699071
Chr4	699782	700390
Chr4	728144	728668
Chr4	734749	735363
Chr4	742931	743456
Chr4	764003	764911
Chr4	823457	824283
Chr4	848573	849196
Chr4	874974	876661
Chr4	929329	929939
Chr4	934078	934694
Chr4	983042	983689
Chr4	993158	994478
Chr4	1006841	1007361
Chr4	1016701	1021672
Chr4	1023657	1024355
Chr4	1026877	1027627
Chr4	1063579	1064352
Chr4	1090488	1092145
Chr4	1116290	1117089
Chr4	1141786	1143047
Chr4	1189793	1190465
Chr4	1223787	1224461
Chr4	1230372	1232943
Chr4	1233547	1234966
Chr4	1258006	1258708
Chr4	1270480	1271137
Chr4	1288067	1292202
Chr4	1337539	1338386
Chr4	1355960	1356549
Chr4	1372512	1374563
Chr4	1438023	1439554
Chr4	1457752	1463586
Chr4	1479954	1481268
Chr4	1484924	1488869
Chr4	1506828	1508231
Chr4	1520852	1522016
Chr4	1568256	1569255
Chr4	1659072	1663929
Chr4	1700295	1701201
Chr4	1704164	1705681
Chr4	1706093	1707016
Chr4	1731408	1732247
Chr4	1732752	1734792
Chr4	1756898	1757815
Chr4	1774627	1775655
Chr4	1827769	1831707
Chr4	1855165	1862245
Chr4	1865098	1868036
Chr4	1890407	1892416
Chr4	1928595	1931242
Chr4	1936480	1939006
Chr4	2036352	2037100
Chr4	2038802	2041673
Chr4	2044339	2054155
Chr4	2180105	2180700
Chr4	2213611	2215062
Chr4	2244765	2258702
Chr4	2267391	2270922
Chr4	2287167	2289052
Chr4	2313154	2313751
Chr4	2316949	2318562
Chr4	2322817	2323907
Chr4	2334977	2336020
Chr4	2337640	2344434
Chr4	2345381	2349761
Chr4	2365390	2367599
Chr4	2379260	2380953
Chr4	2390623	2391236
Chr4	2400638	2402527
Chr4	2409174	2410880
Chr4	2412305	2413091
Chr4	2415612	2416586
Chr4	2425075	2426146
Chr4	2430398	2432212
Chr4	2443346	2445471
Chr4	2447279	2447871
Chr4	2467619	2471685
Chr4	2496368	2497442
Chr4	2508458	2509203
Chr4	2520793	2521836
Chr4	2526005	2527863
Chr4	2531833	2532434
Chr4	2553412	2554824
Chr4	2557658	2562702
Chr4	2594748	2595626
Chr4	2596729	2608245
Chr4	2613321	2614721
Chr4	2617601	2618220
Chr4	2639491	2640645
Chr4	2649669	2651102
Chr4	2663134	2664722
Chr4	2673848	2674742
Chr4	2700569	2714464
Chr4	2733996	2735951
Chr4	2762763	2763771
Chr4	2773523	2776068
Chr4	2788673	2789811
Chr4	2800170	2801012
Chr4	2802667	2804217
Chr4	2808486	2816236
Chr4	2822211	2824073
Chr4	2871340	2874705
Chr4	2878307	2879372
Chr4	3278822	3282605
Chr4	3353034	3355078
Chr4	3736141	3736665
Chr4	3940753	3941789
Chr4	4019504	4022371
Chr4	4205445	4206629
Chr4	4207505	4210034
Chr4	4218839	4220820
Chr4	4372658	4373795
[truncated: 979 more rows]

## Sheet: zmp-2 P4BS
Chromosome	Start	End
Chr1	44412	44950
Chr1	55580	56745
Chr1	76665	77728
Chr1	238057	239487
Chr1	257178	258757
Chr1	291676	292830
Chr1	431090	434052
Chr1	446448	448166
Chr1	512510	513345
Chr1	634004	634700
Chr1	670432	671098
Chr1	944000	944678
Chr1	958520	959173
Chr1	1184347	1185161
Chr1	1194189	1195365
Chr1	1430017	1431250
Chr1	1441301	1446311
Chr1	1476244	1476969
Chr1	1522603	1523258
Chr1	1598056	1598719
Chr1	1613073	1614942
Chr1	1617555	1617999
Chr1	1875998	1876991
Chr1	1881694	1882475
Chr1	1975079	1976646
Chr1	2415111	2416120
Chr1	2531295	2534939
Chr1	2587136	2588494
Chr1	2657203	2658144
Chr1	2993217	2993941
Chr1	3063280	3063899
Chr1	3073192	3074109
Chr1	3360292	3361594
Chr1	3412775	3413376
Chr1	3427707	3428406
Chr1	3546621	3547950
Chr1	3572765	3573464
Chr1	3762637	3763204
Chr1	3780598	3785907
Chr1	3891922	3894932
Chr1	3919725	3920353
Chr1	3932953	3933659
Chr1	3979781	3981133
Chr1	4061204	4062109
Chr1	4068252	4069367
Chr1	4093099	4094645
Chr1	4208981	4209792
Chr1	4312134	4314179
Chr1	4329693	4334583
Chr1	4505050	4508055
Chr1	4618791	4621806
Chr1	4657999	4658666
Chr1	4719785	4721776
Chr1	4860176	4860823
Chr1	4896362	4896956
Chr1	4966077	4967547
Chr1	4992503	4993255
Chr1	5055799	5056531
Chr1	5091556	5092239
Chr1	5098216	5102248
Chr1	5171649	5172261
Chr1	5391225	5391817
Chr1	5392302	5392893
Chr1	5531078	5531989
Chr1	5679050	5681961
Chr1	5691605	5696792
Chr1	5699813	5702232
Chr1	5798758	5799700
Chr1	5866578	5867445
Chr1	5911487	5912831
Chr1	5913270	5916679
Chr1	5958486	5959719
Chr1	5965228	5967065
Chr1	5970420	5973276
Chr1	5974652	5975852
Chr1	6140536	6141742
Chr1	6156190	6159133
Chr1	6196805	6199204
Chr1	6210853	6212244
Chr1	6233588	6234332
Chr1	6235578	6237955
Chr1	6262565	6263574
Chr1	6273382	6276625
Chr1	6302391	6303309
Chr1	6425792	6426683
Chr1	6454497	6456246
Chr1	6470195	6471138
Chr1	6472667	6473601
Chr1	6573762	6575509
Chr1	6587939	6593780
Chr1	6715023	6715991
Chr1	6717649	6718370
Chr1	6720563	6721207
Chr1	6722642	6723542
Chr1	6742702	6744220
Chr1	6905845	6906674
Chr1	6947461	6948803
Chr1	7023349	7024710
Chr1	7026210	7027591
Chr1	7077588	7078214
Chr1	7227499	7228269
Chr1	7240919	7241755
Chr1	7254506	7257553
Chr1	7281557	7284141
Chr1	7312902	7313388
Chr1	7344154	7344790
Chr1	7352774	7366170
Chr1	7392055	7393564
Chr1	7521843	7522506
Chr1	7541112	7541634
Chr1	7604661	7605333
Chr1	7665132	7666060
Chr1	7710245	7712632
Chr1	7714543	7715529
Chr1	7725087	7726338
Chr1	7761007	7762252
Chr1	7765985	7766779
Chr1	7787111	7787701
Chr1	7808521	7810617
Chr1	7936337	7936984
Chr1	7959942	7961339
Chr1	7969344	7974383
Chr1	7985012	7986615
Chr1	8016158	8016888
Chr1	8153979	8154489
Chr1	8200947	8201787
Chr1	8204629	8205727
Chr1	8237659	8239837
Chr1	8252299	8252840
Chr1	8266475	8267821
Chr1	8272201	8273147
Chr1	8289491	8291407
Chr1	8319327	8320552
Chr1	8388607	8391473
Chr1	8408807	8409564
Chr1	8453139	8461970
Chr1	8474755	8476501
Chr1	8494965	8495543
Chr1	8538553	8539966
Chr1	8590868	8591568
Chr1	8672554	8674618
Chr1	8681676	8682338
Chr1	8690189	8691957
Chr1	8728535	8733757
Chr1	8765530	8767494
Chr1	8771405	8776021
Chr1	8778004	8781901
Chr1	8785693	8798522
Chr1	8800562	8804447
Chr1	8808285	8812927
Chr1	8814941	8818811
Chr1	8822683	8827309
Chr1	8829297	8833194
Chr1	8869369	8870733
Chr1	8927396	8933445
Chr1	9004638	9015869
Chr1	9082445	9083226
Chr1	9105970	9106572
Chr1	9174031	9177966
Chr1	9203912	9205570
Chr1	9235762	9237238
Chr1	9304610	9306031
Chr1	9357586	9358279
Chr1	9367351	9373898
Chr1	9564427	9565357
Chr1	9585631	9587832
Chr1	9626456	9627385
Chr1	9629740	9630915
Chr1	9676367	9691680
Chr1	9706081	9708695
Chr1	9746210	9746818
Chr1	9754226	9756965
Chr1	9759193	9760298
Chr1	9762382	9763014
Chr1	9778109	9778781
Chr1	9811519	9812564
Chr1	9852545	9853649
Chr1	9883710	9884334
Chr1	9901440	9902063
Chr1	9915167	9916635
Chr1	9918452	9919558
Chr1	9924924	9926236
Chr1	9926628	9927184
Chr1	9939243	9939759
Chr1	10012852	10014022
Chr1	10021193	10023745
Chr1	10144527	10145235
Chr1	10152431	10157015
Chr1	10172917	10173596
Chr1	10196415	10197754
Chr1	10206408	10207267
Chr1	10220901	10221517
Chr1	10346868	10349768
Chr1	10356997	10363530
Chr1	10383282	10384476
Chr1	10421039	10421891
Chr1	10443229	10444238
Chr1	10497337	10498149
Chr1	10506381	10507418
Chr1	10512590	10513161
Chr1	10525981	10529695
Chr1	10531848	10535094
Chr1	10544848	10546078
Chr1	10570042	10570563
Chr1	10579748	10580311
Chr1	10623785	10624633
Chr1	10659845	10661487
Chr1	10696545	10701690
Chr1	10723465	10725324
Chr1	10802312	10803525
Chr1	10814023	10814781
Chr1	10914805	10916393
Chr1	10964624	10966327
Chr1	11005788	11006929
Chr1	11019461	11020847
Chr1	11031998	11032735
Chr1	11044441	11046932
Chr1	11047473	11051639
Chr1	11102111	11104136
Chr1	11110814	11112150
Chr1	11117215	11117973
Chr1	11125800	11129587
Chr1	11131382	11133139
Chr1	11138801	11140948
Chr1	11147961	11154274
Chr1	11204179	11204813
Chr1	11228377	11228935
Chr1	11241308	11242296
Chr1	11258966	11259878
Chr1	11286543	11287868
Chr1	11298205	11299456
Chr1	11300924	11302364
Chr1	11351289	11352590
Chr1	11420914	11422459
Chr1	11427538	11428549
Chr1	11440800	11441679
Chr1	11478883	11479910
Chr1	11492899	11493591
Chr1	11536414	11537337
Chr1	11585594	11586686
Chr1	11609756	11610790
Chr1	11636752	11637852
Chr1	11642978	11644975
Chr1	11660935	11662564
Chr1	11666712	11667248
Chr1	11692268	11693637
Chr1	11703732	11705266
Chr1	11740370	11741146
Chr1	11752124	11755157
Chr1	11788070	11794279
Chr1	11807516	11808337
Chr1	11816952	11818897
Chr1	11822010	11822695
Chr1	11834433	11837688
Chr1	11857142	11857766
Chr1	11861308	11862064
Chr1	11879767	11881011
Chr1	11930357	11931106
Chr1	11934846	11935878
Chr1	11980921	11983486
Chr1	11984052	11985279
Chr1	12012573	12020445
Chr1	12036047	12039312
Chr1	12040878	12042301
Chr1	12070463	12071676
Chr1	12083725	12084510
Chr1	12132968	12133592
Chr1	12138654	12143445
Chr1	12166511	12167250
Chr1	12176323	12177312
Chr1	12184509	12185440
Chr1	12214832	12215557
Chr1	12218389	12219166
Chr1	12240148	12241068
Chr1	12248889	12249590
Chr1	12262807	12264932
Chr1	12277258	12277808
Chr1	12286405	12287867
Chr1	12297393	12298002
Chr1	12361412	12363980
Chr1	12387306	12388149
Chr1	12401320	12410170
Chr1	12435086	12435728
Chr1	12467066	12471594
Chr1	12482973	12483686
Chr1	12508445	12511633
Chr1	12517112	12517828
Chr1	12524895	12527794
Chr1	12529945	12530677
Chr1	12555131	12558875
Chr1	12565266	12573191
Chr1	12576038	12578724
Chr1	12590633	12593911
Chr1	12594411	12595846
Chr1	12610547	12611241
Chr1	12640534	12641178
Chr1	12650926	12652294
Chr1	12662333	12663464
Chr1	12664252	12685192
Chr1	12691313	12692875
Chr1	12732184	12735216
Chr1	12739730	12743472
Chr1	12829367	12831530
Chr1	12837260	12839793
Chr1	12845845	12846958
Chr1	12871925	12872701
Chr1	12894468	12895627
Chr1	12896112	12897010
Chr1	12905399	12908471
Chr1	12915776	12916425
Chr1	12928870	12930657
Chr1	12957838	12958598
Chr1	12959379	12960221
Chr1	12980017	12980738
Chr1	12987339	12988061
Chr1	12994412	12994967
Chr1	13042463	13043751
Chr1	13049613	13050461
Chr1	13056946	13058313
Chr1	13067734	13068827
Chr1	13075488	13076181
Chr1	13084560	13089519
Chr1	13104163	13104631
Chr1	13108424	13109891
Chr1	13119110	13120035
Chr1	13121409	13122081
Chr1	13126704	13128445
Chr1	13129824	13130420
Chr1	13131343	13140186
Chr1	13143421	13145064
Chr1	13148023	13154357
Chr1	13155667	13156401
Chr1	13166026	13167479
Chr1	13170900	13171603
Chr1	13212277	13213028
Chr1	13230387	13231521
Chr1	13256799	13257347
Chr1	13259031	13261056
Chr1	13286561	13289088
Chr1	13355044	13355839
Chr1	13356876	13357674
Chr1	13544186	13545957
Chr1	13566813	13570518
Chr1	13636613	13637898
Chr1	13638883	13640316
Chr1	13771507	13775083
Chr1	13837611	13838294
Chr1	13850480	13851562
Chr1	13852033	13852733
Chr1	13896090	13896598
Chr1	13901534	13903900
Chr1	13924074	13928895
Chr1	13929563	13934794
Chr1	13936020	13938659
Chr1	13977986	13980000
Chr1	14000219	14000840
Chr1	14004277	14006901
Chr1	14030611	14031302
Chr1	14032501	14033687
Chr1	14152778	14153362
Chr1	14163844	14164910
Chr1	14165692	14166199
Chr1	14169275	14169791
Chr1	14186723	14189410
Chr1	14251476	14254838
Chr1	14286119	14288407
Chr1	14437175	14439659
Chr1	14719493	14723044
Chr1	15706977	15711459
Chr1	15935237	15935981
Chr1	16244999	16246846
Chr1	16273838	16275005
Chr1	16289995	16292146
Chr1	16293958	16295961
Chr1	16304952	16306992
Chr1	16400437	16401236
Chr1	16413354	16414706
Chr1	16430362	16434188
Chr1	16455025	16458194
Chr1	16459309	16460341
Chr1	16474496	16476942
Chr1	16488707	16490940
Chr1	16513022	16516693
Chr1	16521854	16525514
Chr1	16538308	16540168
Chr1	16561946	16562632
Chr1	16581348	16582566
Chr1	16609764	16614193
Chr1	16624340	16624942
Chr1	16625534	16637643
Chr1	16645462	16646413
Chr1	16658122	16658658
Chr1	16659443	16664542
Chr1	16672420	16674102
Chr1	16737692	16738760
Chr1	16754433	16755793
Chr1	16757806	16758937
Chr1	16769824	16771041
Chr1	16773371	16774592
Chr1	16790413	16792966
Chr1	16793428	16794552
Chr1	16815121	16816650
Chr1	16817776	16820815
Chr1	16842877	16844889
Chr1	16859812	16861700
Chr1	16870104	16871164
Chr1	16879502	16882168
Chr1	16882602	16887064
Chr1	16890637	16891384
Chr1	16899232	16899948
Chr1	16902629	16903748
Chr1	16936082	16937110
Chr1	16937752	16938312
Chr1	16938970	16939574
Chr1	16942649	16944398
Chr1	16984922	16989872
Chr1	17006858	17007873
Chr1	17034696	17036169
Chr1	17049460	17050164
Chr1	17076695	17077508
Chr1	17082711	17083355
Chr1	17091349	17092542
Chr1	17111292	17114066
Chr1	17139127	17144330
Chr1	17144708	17145456
Chr1	17151646	17153135
Chr1	17187736	17188939
Chr1	17201347	17202243
Chr1	17228860	17230002
Chr1	17239678	17241216
Chr1	17255230	17265348
Chr1	17266856	17268391
Chr1	17278454	17280617
Chr1	17281828	17282855
Chr1	17288903	17289667
Chr1	17293112	17293647
Chr1	17299462	17300601
Chr1	17305554	17306304
Chr1	17312189	17316050
Chr1	17323658	17325112
Chr1	17332374	17333464
Chr1	17335190	17335958
Chr1	17349526	17350509
Chr1	17368721	17369986
Chr1	17381357	17382385
Chr1	17384106	17384777
Chr1	17430740	17431878
Chr1	17441158	17442042
Chr1	17502003	17503744
Chr1	17510886	17511580
Chr1	17528460	17536368
Chr1	17540580	17541608
Chr1	17542840	17545120
Chr1	17546110	17548119
Chr1	17554394	17556278
Chr1	17560553	17561214
Chr1	17570463	17572303
Chr1	17573406	17576433
Chr1	17578957	17579766
Chr1	17607496	17612060
Chr1	17615066	17615595
Chr1	17638580	17639316
Chr1	17639762	17642899
Chr1	17664573	17665366
Chr1	17689362	17690925
Chr1	17709418	17711073
Chr1	17712713	17715654
Chr1	17812062	17814117
Chr1	17821975	17825405
Chr1	17831023	17831743
Chr1	17840364	17841119
Chr1	17842211	17845366
Chr1	17845839	17846874
Chr1	17856092	17856736
Chr1	17860883	17861518
Chr1	17862852	17863507
Chr1	17873736	17874630
Chr1	17898852	17899397
Chr1	17936707	17938240
Chr1	17960936	17961829
Chr1	17978640	17979366
Chr1	18002001	18007459
Chr1	18029002	18029621
Chr1	18033270	18034205
Chr1	18047800	18048676
Chr1	18055527	18056308
Chr1	18093565	18096524
Chr1	18110600	18111612
Chr1	18131686	18132238
Chr1	18211350	18212028
Chr1	18213652	18214735
Chr1	18224540	18227823
Chr1	18269483	18270702
Chr1	18271433	18272281
Chr1	18281856	18282702
Chr1	18297241	18297972
Chr1	18301256	18304713
Chr1	18320446	18321473
Chr1	18341861	18342453
Chr1	18380088	18381231
Chr1	18386113	18387708
Chr1	18424407	18425003
Chr1	18437096	18438279
Chr1	18456611	18457811
Chr1	18579859	18581747
Chr1	18598677	18600649
Chr1	18640505	18642395
Chr1	18643552	18645009
Chr1	18648454	18649133
Chr1	18698090	18698831
Chr1	18806362	18807539
Chr1	18859085	18859901
Chr1	18887539	18888296
Chr1	18894219	18895611
Chr1	18905299	18908164
Chr1	18930755	18931625
Chr1	18973747	18974393
Chr1	18989132	18989905
Chr1	19026566	19028217
Chr1	19197551	19198559
Chr1	19219728	19220316
Chr1	19226124	19226748
Chr1	19303592	19304648
Chr1	19316252	19316886
Chr1	19336088	19345761
Chr1	19374480	19376256
Chr1	19387901	19388683
Chr1	19389477	19390015
Chr1	19424549	19425394
Chr1	19428517	19429385
Chr1	19429991	19430805
Chr1	19576049	19578490
Chr1	19592872	19594733
Chr1	19654273	19654895
Chr1	19675043	19680505
Chr1	19713580	19715069
Chr1	19741301	19742309
Chr1	19743607	19744493
Chr1	19807854	19810143
Chr1	19861039	19861884
Chr1	19908937	19909735
Chr1	19942926	19945105
Chr1	20023939	20024920
Chr1	20032438	20033820
Chr1	20112487	20114593
Chr1	20115116	20115863
Chr1	20125091	20127178
Chr1	20127579	20128435
Chr1	20171792	20172449
Chr1	20174198	20175322
Chr1	20226279	20226966
Chr1	20311725	20320857
Chr1	20362681	20363362
Chr1	20367101	20367771
Chr1	20403238	20403900
Chr1	20412026	20412813
Chr1	20422718	20424084
Chr1	20431932	20433325
Chr1	20462396	20463039
Chr1	20488673	20490224
Chr1	20492388	20493033
Chr1	20498699	20499321
Chr1	20524682	20525793
Chr1	20540594	20541282
Chr1	20568831	20569454
Chr1	20622164	20623020
Chr1	20624685	20625560
Chr1	20696901	20697476
Chr1	20699400	20700292
Chr1	20703743	20704691
Chr1	20709410	20711386
Chr1	20733919	20734515
Chr1	20815536	20816224
Chr1	21034219	21034831
Chr1	21037965	21038520
Chr1	21054313	21055478
Chr1	21080883	21082143
Chr1	21120074	21120871
Chr1	21124520	21126351
Chr1	21128497	21129017
Chr1	21188418	21189093
Chr1	21210100	21212088
Chr1	21215682	21218136
Chr1	21223673	21224298
Chr1	21228569	21229254
Chr1	21311567	21312161
Chr1	21340249	21342765
Chr1	21345857	21351494
Chr1	21368500	21369330
Chr1	21374302	21374976
Chr1	21389946	21393175
Chr1	21448445	21449055
Chr1	21469832	21472654
Chr1	21507606	21508286
Chr1	21509389	21510218
Chr1	21524825	21529998
Chr1	21601958	21602964
Chr1	21637252	21638329
Chr1	21640326	21641031
Chr1	21674878	21675678
Chr1	21681322	21683685
Chr1	21731618	21732335
Chr1	21744002	21745327
Chr1	21822834	21823649
Chr1	21853399	21854102
Chr1	21857711	21859244
Chr1	21873262	21874054
Chr1	21918277	21919276
Chr1	21946866	21947513
Chr1	21957587	21958196
Chr1	21976657	21977347
Chr1	21990913	21993136
Chr1	21995353	21996535
Chr1	22024517	22025461
Chr1	22042291	22043564
Chr1	22067440	22067981
Chr1	22079647	22080176
Chr1	22084338	22085628
Chr1	22088913	22090032
Chr1	22100722	22106848
Chr1	22111846	22113218
Chr1	22162189	22168168
Chr1	22182638	22183452
Chr1	22224400	22225166
Chr1	22260779	22261817
Chr1	22269543	22270298
Chr1	22330298	22330957
Chr1	22356813	22358099
Chr1	22408567	22409363
Chr1	22443284	22444175
Chr1	22447171	22447904
Chr1	22459337	22459937
Chr1	22541815	22542547
Chr1	22562420	22563862
Chr1	22617929	22618658
Chr1	22627063	22627601
Chr1	22693712	22699692
Chr1	22731925	22732681
Chr1	22742884	22743595
Chr1	22775703	22778702
Chr1	22828560	22829470
Chr1	22872099	22873266
Chr1	22887632	22889757
Chr1	22890290	22890962
Chr1	22985038	22985842
Chr1	23031364	23032326
Chr1	23033179	23034245
Chr1	23067890	23068633
Chr1	23096639	23097488
Chr1	23118065	23123562
Chr1	23124896	23125748
Chr1	23140233	23141389
Chr1	23152148	23153493
Chr1	23190681	23191323
Chr1	23211785	23212851
Chr1	23237447	23238594
Chr1	23240067	23243043
Chr1	23246572	23247448
Chr1	23280174	23281716
Chr1	23295113	23297474
Chr1	23312725	23313302
Chr1	23362310	23363250
Chr1	23434664	23436184
Chr1	23453208	23455456
Chr1	23519317	23519859
Chr1	23586222	23587083
Chr1	23651252	23652099
Chr1	23709867	23711710
Chr1	23723348	23724231
Chr1	23861674	23862464
Chr1	23875090	23875673
Chr1	23880390	23881169
Chr1	23884222	23885489
Chr1	23906875	23907579
Chr1	23946696	23947379
Chr1	23965305	23966360
Chr1	24063687	24064452
Chr1	24104541	24105132
Chr1	24125715	24126420
Chr1	24223134	24223769
Chr1	24240991	24241799
Chr1	24250606	24251327
Chr1	24281167	24281839
Chr1	24317207	24317808
Chr1	24350518	24351380
Chr1	24351791	24353633
Chr1	24359669	24361134
Chr1	24369029	24369806
Chr1	24384409	24385447
Chr1	24395491	24396173
Chr1	24424865	24427427
Chr1	24428749	24429499
Chr1	24481486	24484839
Chr1	24487966	24488510
Chr1	24531762	24532491
Chr1	24605067	24606513
Chr1	24620109	24620764
Chr1	24622371	24624748
Chr1	24691646	24692213
Chr1	24744909	24745532
Chr1	24772066	24773209
Chr1	24776216	24777225
Chr1	24831354	24832796
Chr1	24835110	24836202
Chr1	24838074	24839069
Chr1	24907395	24908829
Chr1	24947879	24948752
Chr1	24956453	24957065
Chr1	25005419	25005911
Chr1	25033266	25034563
Chr1	25056231	25058353
Chr1	25095673	25097015
Chr1	25097649	25099279
Chr1	25158778	25163684
Chr1	25179904	25181310
Chr1	25265795	25266711
Chr1	25331978	25332712
Chr1	25343054	25344326
Chr1	25348958	25349881
Chr1	25400317	25401682
Chr1	25487864	25488567
Chr1	25489524	25490160
Chr1	25504755	25505568
Chr1	25536383	25537064
Chr1	25594144	25596027
Chr1	25609639	25610333
Chr1	25613195	25613790
Chr1	25639565	25642160
Chr1	25659802	25660657
Chr1	25675711	25676955
Chr1	25696368	25698428
Chr1	25722313	25723762
Chr1	25728455	25729324
Chr1	25730006	25730523
Chr1	25750856	25752196
Chr1	25928240	25929579
Chr1	25973531	25974254
Chr1	26031532	26032430
Chr1	26083790	26084461
Chr1	26185619	26186262
Chr1	26196120	26197595
Chr1	26306778	26307556
Chr1	26335697	26336375
Chr1	26343416	26344738
Chr1	26366399	26371758
Chr1	26374274	26375945
Chr1	26510496	26511277
Chr1	26650529	26651153
Chr1	26722009	26722706
Chr1	26952815	26953516
Chr1	27066649	27068997
Chr1	27117721	27118350
Chr1	27428187	27429610
Chr1	27440408	27441053
Chr1	27556020	27556624
Chr1	27675060	27675550
Chr1	27710233	27710996
Chr1	27859541	27860902
Chr1	27971895	27973109
Chr1	28105289	28106006
Chr1	28259035	28259626
Chr1	28331786	28332902
Chr1	28470199	28471376
Chr1	28526690	28527847
Chr1	28702768	28704033
Chr1	28706836	28707440
Chr1	28731592	28732276
Chr1	28912396	28913844
Chr1	28963740	28967099
Chr1	28993769	28994909
Chr1	29078203	29079227
Chr1	29249850	29250505
Chr1	29263136	29264108
Chr1	29312379	29313234
Chr1	29319228	29320356
Chr1	29376817	29380918
Chr1	29390345	29390970
Chr1	29474302	29481577
Chr1	29496261	29496920
Chr1	29611150	29612638
Chr1	29768980	29770452
Chr1	29940038	29940629
Chr1	29983116	29984845
Chr1	30199770	30200606
Chr1	30251030	30255122
Chr1	30426560	30427647
Chr2	52637	53801
Chr2	70916	73001
Chr2	98338	98942
Chr2	99734	100294
Chr2	121825	122553
Chr2	138519	139242
Chr2	163135	163804
Chr2	178229	178824
Chr2	179524	180209
Chr2	183731	184657
Chr2	204161	205682
Chr2	237950	238953
Chr2	254094	254687
Chr2	275001	277250
Chr2	303076	303669
Chr2	305668	306135
Chr2	314472	315344
Chr2	345595	347536
Chr2	350127	350865
Chr2	351594	352174
Chr2	362238	362921
Chr2	368164	368759
Chr2	372968	379779
Chr2	399846	400512
Chr2	402581	403396
Chr2	407142	407845
Chr2	416057	416686
Chr2	422729	423398
Chr2	424501	425286
Chr2	428945	429522
Chr2	438440	438963
Chr2	440235	440900
Chr2	448102	449016
Chr2	449754	450648
Chr2	455413	456266
Chr2	472046	472638
Chr2	492242	492789
Chr2	529726	538006
Chr2	559955	560641
Chr2	581129	583380
Chr2	593984	594680
Chr2	612470	613429
Chr2	613710	614406
Chr2	616336	617097
Chr2	630858	631630
Chr2	636808	639888
Chr2	667044	668041
Chr2	676497	678738
Chr2	686612	689482
Chr2	703974	704664
Chr2	712817	713909
Chr2	762194	762863
Chr2	768035	769034
Chr2	780084	780720
Chr2	794244	796501
Chr2	808070	809154
Chr2	818818	826495
Chr2	870740	872648
Chr2	887396	888005
Chr2	895467	896397
Chr2	898748	899548
Chr2	904079	905691
Chr2	919334	920251
Chr2	921101	921591
Chr2	983612	984515
Chr2	993102	993623
Chr2	1010544	1013110
Chr2	1017377	1017987
Chr2	1027263	1027898
Chr2	1048139	1050569
Chr2	1065423	1066191
Chr2	1078590	1079250
Chr2	1084848	1087055
Chr2	1123499	1124287
Chr2	1133954	1134462
Chr2	1167229	1168353
Chr2	1170086	1170690
Chr2	1178980	1179574
Chr2	1205229	1209648
Chr2	1214356	1215847
Chr2	1218155	1219456
Chr2	1236858	1237655
Chr2	1263596	1264267
Chr2	1271384	1272484
Chr2	1353144	1353791
Chr2	1380393	1381704
Chr2	1383312	1384014
Chr2	1393541	1394153
Chr2	1394945	1395893
Chr2	1398822	1399733
Chr2	1461007	1461543
Chr2	1468199	1468912
Chr2	1483620	1484257
Chr2	1505096	1513518
Chr2	1522667	1524314
Chr2	1536411	1537637
Chr2	1552459	1553570
Chr2	1562482	1563135
Chr2	1572346	1572903
Chr2	1584707	1585737
Chr2	1587123	1587815
Chr2	1593825	1594374
Chr2	1599632	1602830
Chr2	1620417	1621542
Chr2	1629354	1637766
Chr2	1675967	1676677
Chr2	1678503	1679303
Chr2	1681076	1682073
Chr2	1683624	1684206
Chr2	1695577	1696393
Chr2	1701438	1702258
Chr2	1709397	1710075
Chr2	1715720	1717194
Chr2	1731291	1732072
Chr2	1740472	1744089
Chr2	1755838	1757634
Chr2	1778853	1780079
Chr2	1781234	1787257
Chr2	1820815	1822168
Chr2	1850121	1851410
Chr2	1864865	1865526
Chr2	1868723	1869478
Chr2	1888876	1890589
Chr2	1897757	1899502
Chr2	1917094	1918051
Chr2	1926309	1930195
Chr2	1937122	1938034
Chr2	1968511	1969404
Chr2	1982621	1983230
Chr2	2024622	2025198
Chr2	2033781	2035395
Chr2	2063400	2066949
Chr2	2073991	2080630
Chr2	2081933	2082692
Chr2	2085700	2087321
Chr2	2130122	2132287
Chr2	2147974	2149516
Chr2	2178094	2178999
Chr2	2210040	2213990
Chr2	2216687	2219400
Chr2	2232094	2233935
Chr2	2260528	2266040
Chr2	2266468	2267564
Chr2	2283984	2284705
Chr2	2318642	2320186
Chr2	2320550	2322135
Chr2	2325548	2326635
Chr2	2330048	2332405
Chr2	2356125	2357885
Chr2	2362343	2363323
Chr2	2428278	2429090
Chr2	2436953	2438062
Chr2	2519724	2523263
Chr2	2730578	2731569
Chr2	2864707	2868275
Chr2	2891916	2892962
Chr2	2902024	2904291
Chr2	2932173	2933446
Chr2	2962490	2964358
Chr2	2973723	2974894
Chr2	2984775	2986267
Chr2	3013284	3015303
Chr2	3110409	3112052
Chr2	3116138	3120078
Chr2	3527895	3528816
Chr2	3530263	3531819
Chr2	3769394	3775067
Chr2	3984850	3987188
Chr2	4006299	4008993
Chr2	4077683	4079943
Chr2	4120893	4122185
Chr2	4145211	4146346
Chr2	4210020	4211395
Chr2	4221477	4222200
Chr2	4301360	4303214
Chr2	4314254	4315155
Chr2	4359323	4360436
Chr2	4427598	4428981
Chr2	4473329	4476814
Chr2	4870335	4871576
Chr2	4872979	4874157
Chr2	4887016	4888398
Chr2	5021425	5023153
Chr2	5051979	5052796
Chr2	5119362	5121168
Chr2	5426887	5428072
Chr2	5434590	5437730
Chr2	5501905	5502576
Chr2	5541908	5542815
Chr2	5556709	5558296
Chr2	5585342	5586476
Chr2	5587983	5591905
Chr2	5609437	5610279
Chr2	5610699	5613807
Chr2	5635584	5636921
Chr2	5645131	5646052
Chr2	5656268	5657983
Chr2	5709065	5710493
Chr2	5799549	5800630
Chr2	5830335	5831695
Chr2	5835153	5835813
Chr2	5842106	5843701
Chr2	5873777	5874517
Chr2	5904296	5906373
Chr2	5917565	5918277
Chr2	5923034	5923688
Chr2	5934050	5934863
Chr2	6001727	6003205
Chr2	6013115	6014862
Chr2	6015551	6017210
Chr2	6026826	6028702
Chr2	6035979	6037002
Chr2	6088845	6090114
Chr2	6185053	6187483
Chr2	6249054	6250862
Chr2	6255468	6256401
Chr2	6274432	6275396
Chr2	6305365	6306056
Chr2	6333065	6345321
Chr2	6348812	6353895
Chr2	6375718	6378172
Chr2	6382562	6383766
Chr2	6390069	6392842
Chr2	6395229	6395955
Chr2	6397416	6398749
Chr2	6402344	6402870
Chr2	6405485	6406245
Chr2	6468388	6469258
Chr2	6540226	6540762
Chr2	6565864	6567206
Chr2	6570790	6573308
Chr2	6610251	6612427
Chr2	6665651	6666393
Chr2	6667798	6668529
Chr2	6677232	6677901
Chr2	6684952	6685675
Chr2	6691448	6692541
Chr2	6714652	6716362
Chr2	6732792	6733521
Chr2	6736042	6740539
Chr2	6778569	6787027
Chr2	6812932	6814086
Chr2	6826312	6826923
Chr2	6829968	6830912
Chr2	6837110	6848581
Chr2	6885881	6888317
Chr2	6892086	6893474
Chr2	6896872	6898134
Chr2	6900924	6904430
Chr2	6922279	6924969
Chr2	6948260	6949076
Chr2	6952863	6955629
Chr2	6971049	6979189
Chr2	6985711	6986862
Chr2	6989986	6993029
Chr2	7006673	7010299
Chr2	7017349	7020111
Chr2	7033168	7033883
Chr2	7066453	7071206
Chr2	7072997	7073870
Chr2	7084780	7085410
Chr2	7109243	7109869
Chr2	7112786	7120167
Chr2	7147691	7148619
Chr2	7153462	7154022
Chr2	7155315	7157351
Chr2	7160958	7161777
Chr2	7167623	7169566
Chr2	7181871	7185775
Chr2	7201687	7207811
Chr2	7223953	7229472
Chr2	7230203	7239029
Chr2	7240647	7243163
Chr2	7246556	7248082
Chr2	7278346	7279163
Chr2	7288922	7295817
Chr2	7298769	7300195
Chr2	7327052	7329043
Chr2	7347990	7350191
Chr2	7363628	7364424
Chr2	7370684	7371570
Chr2	7420707	7422058
Chr2	7441413	7442839
Chr2	7455955	7458130
Chr2	7535811	7538866
Chr2	7581129	7584418
Chr2	7616071	7616867
Chr2	7632487	7633805
Chr2	7680944	7682574
Chr2	7719800	7721997
Chr2	7729374	7730477
Chr2	7766431	7766918
Chr2	7844302	7844867
Chr2	7874533	7875714
Chr2	7883563	7884058
Chr2	7889426	7890009
Chr2	7904183	7905270
Chr2	7905680	7907536
Chr2	7955857	7956686
Chr2	7963400	7964046
Chr2	7975942	7976708
Chr2	8008846	8010046
Chr2	8015933	8018394
Chr2	8035136	8037021
Chr2	8061192	8062196
Chr2	8074770	8075284
Chr2	8075957	8078736
Chr2	8090105	8090995
Chr2	8099509	8100797
Chr2	8197782	8200523
Chr2	8217706	8218355
Chr2	8231656	8232242
Chr2	8233083	8233861
Chr2	8269666	8274741
Chr2	8332421	8333363
Chr2	8379533	8383613
Chr2	8403075	8404785
Chr2	8413457	8414479
Chr2	8448692	8449584
Chr2	8451882	8453643
Chr2	8534904	8535526
Chr2	8554699	8556006
Chr2	8560334	8567109
Chr2	8568365	8570144
Chr2	8575005	8575851
Chr2	8578427	8579380
Chr2	8625667	8627255
Chr2	8641548	8642523
Chr2	8643341	8643985
Chr2	8657822	8658501
Chr2	8666753	8667446
Chr2	8754265	8755297
Chr2	8815797	8821571
Chr2	8822083	8823345
Chr2	8907430	8908440
Chr2	8910855	8911714
Chr2	8939257	8939810
Chr2	9005327	9006088
Chr2	9020103	9020651
Chr2	9021590	9022340
Chr2	9047677	9049202
Chr2	9056970	9059957
Chr2	9062960	9064457
Chr2	9079334	9080139
Chr2	9121808	9126119
Chr2	9161135	9162058
Chr2	9169272	9169968
Chr2	9189136	9195599
Chr2	9196744	9197777
Chr2	9289478	9290512
Chr2	9310751	9313328
Chr2	9313948	9315420
Chr2	9338899	9339577
Chr2	9344373	9345423
Chr2	9424949	9425800
Chr2	9431874	9432542
Chr2	9439192	9439735
Chr2	9446434	9449631
Chr2	9470390	9471088
Chr2	9481359	9482121
Chr2	9484384	9485692
Chr2	9496050	9497277
Chr2	9518027	9518667
Chr2	9528767	9530441
Chr2	9550176	9550858
Chr2	9591671	9592506
Chr2	9633293	9635311
Chr2	9651710	9656938
Chr2	9692052	9693518
Chr2	9712923	9713626
Chr2	9742131	9742800
Chr2	9849989	9850608
Chr2	9851802	9853132
Chr2	9855008	9855970
Chr2	9896412	9898155
Chr2	9922448	9923773
Chr2	9965463	9966099
Chr2	9981888	9982563
Chr2	10001492	10009746
Chr2	10238873	10239653
Chr2	10277852	10278416
Chr2	10289540	10290226
Chr2	10305870	10306469
Chr2	10317632	10318830
Chr2	10319302	10320001
Chr2	10396921	10397448
Chr2	10411453	10413968
Chr2	10466990	10468986
Chr2	10521278	10521817
Chr2	10549666	10550441
Chr2	10552856	10553671
Chr2	10558026	10558640
Chr2	10561715	10562336
Chr2	10565513	10566723
Chr2	10588521	10589216
Chr2	10590294	10590936
Chr2	10611232	10612601
Chr2	10621323	10624276
Chr2	10677874	10678589
Chr2	10686784	10687766
Chr2	10709357	10710273
Chr2	10728772	10729667
Chr2	10732213	10732993
Chr2	10748587	10749334
Chr2	10806481	10807842
Chr2	10814079	10815408
Chr2	10836898	10837577
Chr2	10841688	10842425
Chr2	10874233	10880418
Chr2	10931250	10932598
Chr2	10972987	10974044
Chr2	11042447	11049147
Chr2	11058043	11058821
Chr2	11066182	11066751
Chr2	11075676	11076372
Chr2	11107399	11108138
Chr2	11160048	11163048
Chr2	11163769	11164380
Chr2	11176834	11177567
Chr2	11265795	11266426
Chr2	11266821	11267456
Chr2	11298172	11298692
Chr2	11315487	11316113
Chr2	11386701	11387654
Chr2	11408589	11409570
Chr2	11428413	11429202
Chr2	11544369	11545126
Chr2	11549184	11550595
Chr2	11597122	11597939
Chr2	11619052	11619869
Chr2	11623564	11624160
Chr2	11642831	11643700
Chr2	11645484	11646396
Chr2	11739634	11740522
Chr2	11786559	11787514
Chr2	11866987	11868319
Chr2	11908710	11909275
Chr2	11920247	11921228
Chr2	11952507	11953481
Chr2	11964339	11964977
Chr2	11982377	11984030
Chr2	11991307	11994471
Chr2	12075760	12076518
Chr2	12173818	12175584
Chr2	12181217	12181827
Chr2	12202090	12202665
Chr2	12242735	12243509
Chr2	12255924	12256497
Chr2	12284632	12286511
Chr2	12309654	12310409
Chr2	12372375	12373092
Chr2	12392954	12393522
Chr2	12397955	12398663
Chr2	12409661	12410977
Chr2	12413505	12414188
Chr2	12476988	12477674
Chr2	12622703	12623355
Chr2	12725142	12725896
Chr2	12738618	12740348
Chr2	12753842	12755532
Chr2	12809558	12810996
Chr2	12811487	12813320
Chr2	12844908	12845633
Chr2	13024502	13025031
Chr2	13031427	13032768
Chr2	13159769	13161075
Chr2	13222760	13228114
Chr2	13299436	13300780
Chr2	13374365	13375527
Chr2	13404143	13405254
Chr2	13421771	13426857
Chr2	13432803	13433605
Chr2	13559783	13560645
Chr2	13633891	13634833
Chr2	13660517	13661528
Chr2	13717289	13718181
Chr2	13793427	13794937
Chr2	13865987	13866570
Chr2	13885804	13886677
Chr2	14062580	14063610
Chr2	14190462	14191163
Chr2	14289948	14291030
Chr2	14363397	14364255
Chr2	14392655	14393356
Chr2	14402026	14406074
Chr2	14407698	14412668
Chr2	14416883	14418847
Chr2	14457098	14458855
Chr2	14596521	14597774
Chr2	14675820	14676553
Chr2	14682529	14683862
Chr2	14810593	14811175
Chr2	14846393	14847099
Chr2	14858693	14860972
Chr2	14887356	14887917
Chr2	14920616	14921149
Chr2	14951670	14953048
Chr2	15097543	15098196
Chr2	15109840	15110623
Chr2	15140187	15141570
Chr2	15190194	15190953
Chr2	15273408	15274380
Chr2	15399557	15401101
Chr2	15401464	15402619
Chr2	15448666	15449223
Chr2	15566679	15568085
Chr2	15791015	15791606
Chr2	15821194	15821954
Chr2	15850246	15851710
Chr2	15879863	15881952
Chr2	16029698	16032763
Chr2	16116740	16117310
Chr2	16150365	16151400
Chr2	16172436	16173398
Chr2	16272481	16273471
Chr2	16279490	16280345
Chr2	16347162	16348338
Chr2	16379313	16381033
Chr2	16466945	16467565
Chr2	16555827	16556477
Chr2	16595835	16596667
Chr2	16603356	16604046
Chr2	16625597	16626937
Chr2	16798351	16799139
Chr2	16875961	16877271
Chr2	16890077	16890921
Chr2	16920674	16921996
Chr2	16972488	16973828
Chr2	17068188	17068703
Chr2	17255242	17257090
Chr2	17277422	17278031
Chr2	17289098	17289719
Chr2	17307446	17308163
Chr2	17337366	17345143
Chr2	17362601	17363983
Chr2	17407698	17408781
Chr2	17417772	17419440
Chr2	17487816	17489152
Chr2	17499419	17500677
Chr2	17545516	17546950
Chr2	17635066	17635946
Chr2	17664109	17664614
Chr2	17846756	17849379
Chr2	18091785	18092274
Chr2	18092871	18093592
Chr2	18106469	18107231
Chr2	18165498	18166324
Chr2	18355632	18356122
Chr2	18387530	18388294
Chr2	18390593	18391336
Chr2	18393170	18393852
Chr2	18395570	18396419
Chr2	18496851	18498844
Chr2	18527820	18528433
Chr2	18593040	18595566
Chr2	18651171	18655843
Chr2	18659454	18660307
Chr2	18702219	18703390
Chr2	18803354	18804038
Chr2	18957364	18958165
Chr2	18971669	18973021
Chr2	19071402	19072211
Chr2	19219959	19221115
Chr2	19373856	19374599
Chr2	19683396	19684034
Chr3	529	1642
Chr3	42690	43273
Chr3	105365	106171
Chr3	132251	132952
Chr3	422498	423384
Chr3	451590	452416
Chr3	524877	526399
Chr3	557389	558191
Chr3	760093	760688
Chr3	848473	849682
Chr3	873159	873816
Chr3	985720	986686
Chr3	1030926	1031743
Chr3	1133201	1133791
Chr3	1166258	1166970
Chr3	1169875	1171304
Chr3	1209487	1211668
Chr3	1555558	1560750
Chr3	1601908	1603214
Chr3	1606795	1607682
Chr3	1692321	1692984
Chr3	1923802	1924489
Chr3	1951281	1951931
Chr3	2138309	2138983
Chr3	2198997	2199676
Chr3	2251083	2251880
Chr3	2258501	2261166
Chr3	2600738	2601774
Chr3	2617018	2617616
Chr3	2772495	2773891
Chr3	2798842	2799606
Chr3	2849192	2849983
Chr3	2887983	2888649
Chr3	2921787	2923397
Chr3	2953032	2953555
Chr3	2970509	2971692
Chr3	2998178	2998781
Chr3	3063122	3063809
Chr3	3204342	3205571
Chr3	3423391	3424792
Chr3	3497266	3498282
Chr3	3537841	3539329
Chr3	3742612	3743990
Chr3	3806852	3807727
Chr3	3838513	3839095
Chr3	4087029	4087628
Chr3	4262907	4263500
Chr3	4452763	4453532
Chr3	4454044	4456272
Chr3	4493847	4494649
Chr3	4497381	4497936
Chr3	4634984	4635718
Chr3	4745392	4746053
Chr3	4751963	4753303
Chr3	4927469	4932459
Chr3	5277962	5286785
Chr3	5379199	5380430
Chr3	5643159	5643853
Chr3	5650904	5652635
Chr3	5683331	5684045
Chr3	5727984	5730253
Chr3	5778688	5781575
Chr3	5835066	5835808
Chr3	5839189	5840425
Chr3	5867192	5868510
Chr3	5929197	5931490
Chr3	5954623	5955554
Chr3	6073061	6073998
Chr3	6246633	6247240
Chr3	6335695	6336359
Chr3	6344549	6345114
Chr3	6431585	6432877
Chr3	6486235	6487423
Chr3	6576113	6577499
Chr3	6668192	6669081
Chr3	6728814	6729797
Chr3	6771254	6772485
Chr3	6990442	6993374
Chr3	7040193	7041625
Chr3	7093607	7094558
Chr3	7214263	7214904
Chr3	7231464	7232600
Chr3	7274289	7274984
Chr3	7278956	7280307
Chr3	7288228	7288789
Chr3	7341945	7343725
Chr3	7419872	7422124
Chr3	7502354	7503010
Chr3	7559977	7560696
Chr3	7600103	7601027
Chr3	7634425	7635078
Chr3	7643687	7644378
Chr3	7679464	7680029
Chr3	7703460	7704301
Chr3	7764610	7767006
Chr3	7772517	7773160
Chr3	7803624	7807865
Chr3	7845004	7845637
Chr3	7856661	7858268
Chr3	7859965	7861349
Chr3	7880629	7881254
Chr3	7921802	7922723
Chr3	7924155	7924676
Chr3	7936867	7937769
Chr3	7945220	7945796
Chr3	7949405	7950429
Chr3	7978586	7982159
Chr3	8081810	8082342
Chr3	8093371	8096111
Chr3	8096520	8097364
Chr3	8100791	8102891
Chr3	8149724	8150550
Chr3	8219561	8220291
Chr3	8231107	8233528
Chr3	8240443	8241077
Chr3	8244955	8245669
Chr3	8247702	8248529
Chr3	8331824	8332609
Chr3	8345197	8345798
Chr3	8356726	8357304
Chr3	8374088	8374958
Chr3	8379545	8380218
Chr3	8397074	8397800
Chr3	8407417	8408039
Chr3	8408790	8409463
Chr3	8425709	8427267
Chr3	8491914	8493996
Chr3	8508943	8513268
Chr3	8537268	8538596
Chr3	8542072	8543571
Chr3	8547080	8548136
Chr3	8574284	8575019
Chr3	8597606	8598194
Chr3	8614913	8615922
Chr3	8623390	8624147
Chr3	8659635	8660336
Chr3	8689710	8690753
Chr3	8751840	8753224
Chr3	8796192	8797180
Chr3	8836090	8837600
Chr3	8872359	8873600
Chr3	8894727	8895410
Chr3	8930741	8931457
Chr3	8944683	8945275
Chr3	8949050	8949800
Chr3	8956195	8957690
Chr3	8976645	8978214
Chr3	8985410	8986217
Chr3	9054946	9055500
Chr3	9142299	9143652
Chr3	9148727	9149323
Chr3	9153413	9154188
Chr3	9179461	9180189
Chr3	9197352	9198022
Chr3	9299933	9300558
Chr3	9321856	9322987
Chr3	9331576	9332322
Chr3	9335010	9335714
Chr3	9346271	9346946
Chr3	9347332	9348067
Chr3	9378602	9381624
Chr3	9387848	9394320
Chr3	9405756	9406481
Chr3	9459077	9459860
Chr3	9470957	9472223
Chr3	9474656	9475265
Chr3	9558095	9559761
Chr3	9595196	9596044
Chr3	9607835	9610733
Chr3	9646357	9646924
Chr3	9681738	9682812
Chr3	9692132	9698325
Chr3	9702613	9703567
Chr3	9706414	9709952
Chr3	9722749	9736336
Chr3	9736810	9737418
Chr3	9739209	9740445
Chr3	9768960	9769699
Chr3	9781197	9781855
Chr3	9783815	9788419
Chr3	9807978	9809420
Chr3	9828583	9829577
Chr3	9847925	9848613
Chr3	9852753	9853325
Chr3	9860289	9860997
Chr3	9861562	9863757
Chr3	9903100	9903890
Chr3	9965386	9966115
Chr3	9974806	9976352
Chr3	9976712	9977861
Chr3	9981808	9982433
Chr3	9988219	9989216
Chr3	10007023	10009160
Chr3	10020998	10021713
Chr3	10030803	10033168
Chr3	10044461	10045144
Chr3	10113601	10114701
Chr3	10115734	10116400
Chr3	10139104	10139838
Chr3	10140381	10141117
Chr3	10166682	10169182
Chr3	10176383	10178075
Chr3	10190504	10191334
Chr3	10254685	10255346
Chr3	10262082	10264978
Chr3	10284024	10284624
Chr3	10292923	10297092
Chr3	10313773	10314404
Chr3	10339534	10346069
Chr3	10399146	10399833
Chr3	10404223	10407349
Chr3	10413819	10415527
Chr3	10416673	10417751
Chr3	10434021	10434877
Chr3	10440525	10442554
Chr3	10459445	10460240
Chr3	10460691	10465287
Chr3	10492827	10493754
Chr3	10513846	10515062
Chr3	10517367	10518230
Chr3	10521804	10522655
Chr3	10530627	10532402
Chr3	10552267	10553027
Chr3	10570480	10571287
Chr3	10587386	10588758
Chr3	10652095	10652588
Chr3	10653159	10654445
Chr3	10666263	10667067
Chr3	10678391	10679339
Chr3	10689625	10693680
Chr3	10708118	10709350
Chr3	10717892	10718692
Chr3	10719064	10720259
Chr3	10741477	10742166
Chr3	10746895	10749773
Chr3	10750922	10753727
Chr3	10762770	10763414
Chr3	10764007	10766701
Chr3	10781216	10782481
Chr3	10790957	10791684
Chr3	10809948	10813239
Chr3	10826947	10827683
Chr3	10834375	10835627
Chr3	10840159	10840807
Chr3	10860319	10860813
Chr3	10869426	10870085
Chr3	10898902	10899437
Chr3	10901379	10902604
Chr3	10904541	10906578
Chr3	10907841	10908582
Chr3	10917423	10923132
Chr3	10927249	10933638
Chr3	10937304	10938732
Chr3	10945840	10948543
Chr3	10950280	10950837
Chr3	10952684	10954405
Chr3	10958316	10959076
Chr3	10970046	10976215
Chr3	10977451	10980882
Chr3	10984274	10985240
Chr3	11021477	11022871
Chr3	11023960	11025874
Chr3	11036314	11036941
Chr3	11041811	11043654
Chr3	11052901	11063117
Chr3	11064363	11065003
Chr3	11078854	11080407
Chr3	11088133	11089786
Chr3	11098610	11100324
Chr3	11103989	11105307
Chr3	11115228	11120935
Chr3	11135275	11135964
Chr3	11140026	11148075
Chr3	11157727	11159153
Chr3	11162432	11163267
Chr3	11204794	11206733
Chr3	11215100	11216213
Chr3	11223478	11231177
Chr3	11263257	11264111
Chr3	11269909	11270818
Chr3	11279205	11279746
Chr3	11283554	11284258
Chr3	11295460	11296971
Chr3	11313256	11313973
Chr3	11316077	11318174
Chr3	11318992	11322199
Chr3	11387618	11394855
Chr3	11396429	11397242
Chr3	11435645	11439311
Chr3	11451785	11453370
Chr3	11501590	11503474
Chr3	11507274	11509616
Chr3	11511628	11512273
Chr3	11534525	11535413
Chr3	11543700	11546619
Chr3	11555775	11556980
Chr3	11587104	11588916
Chr3	11600156	11601069
Chr3	11602271	11603938
Chr3	11613491	11615912
Chr3	11625188	11626494
Chr3	11657548	11660799
Chr3	11694817	11695501
Chr3	11713884	11715585
Chr3	11726057	11727652
Chr3	11743371	11744106
Chr3	11763008	11765961
Chr3	11793428	11798710
Chr3	11802747	11803377
Chr3	11894993	11896394
Chr3	11904586	11905163
Chr3	11959171	11960527
Chr3	11969321	11970824
Chr3	11971986	11973225
Chr3	11980336	11984196
Chr3	12091489	12093061
Chr3	12126511	12127092
Chr3	12128333	12130008
Chr3	12246953	12251526
Chr3	12263852	12266091
Chr3	12352775	12353679
Chr3	12359011	12359839
Chr3	12452432	12453347
Chr3	12454368	12456297
Chr3	12457318	12463904
Chr3	12473386	12474451
Chr3	12571867	12573722
Chr3	12659288	12662179
Chr3	12668562	12671051
Chr3	12748147	12749247
Chr3	12809740	12810489
Chr3	13046517	13047183
Chr3	13333093	13333900
Chr3	13404363	13408870
Chr3	13603276	13606626
Chr3	13647158	13651566
Chr3	13902433	13906198
Chr3	14065959	14067134
Chr3	14083821	14084792
Chr3	14095841	14097488
Chr3	14233285	14238806
Chr3	14314460	14317507
Chr3	14318370	14319422
Chr3	14407459	14413475
Chr3	14580711	14583710
Chr3	14650398	14651810
Chr3	14690098	14691619
Chr3	14727358	14731793
Chr3	14749290	14750823
Chr3	14761433	14763258
Chr3	14782471	14783270
Chr3	14819649	14824130
Chr3	14910722	14912171
Chr3	14938958	14939832
Chr3	14945559	14946089
Chr3	14948819	14950059
Chr3	14989758	14991031
Chr3	15075020	15079692
Chr3	15186656	15190474
Chr3	15219044	15220292
Chr3	15220681	15222147
Chr3	15225098	15226414
Chr3	15229726	15233750
Chr3	15245443	15255080
Chr3	15270675	15272100
Chr3	15294512	15295255
Chr3	15345201	15346018
Chr3	15359420	15367007
Chr3	15429751	15430716
Chr3	15435044	15436377
Chr3	15437002	15437648
Chr3	15507589	15509359
Chr3	15610629	15614356
Chr3	15618389	15620172
Chr3	15680095	15683590
Chr3	15686625	15688773
Chr3	15729006	15734263
Chr3	15738480	15740581
Chr3	15746124	15746822
Chr3	15779903	15782143
Chr3	15783094	15784948
Chr3	15786061	15788000
Chr3	15795979	15796850
Chr3	15797576	15799412
Chr3	15802875	15803743
Chr3	15817465	15818461
Chr3	15873196	15875687
Chr3	15886634	15887196
Chr3	15894677	15895523
Chr3	15903851	15904941
Chr3	15926289	15927542
Chr3	15931025	15934771
Chr3	15943624	15946871
Chr3	15966820	15968162
Chr3	15975985	15979115
Chr3	15988966	15989533
Chr3	16005451	16006501
Chr3	16038768	16041266
Chr3	16043555	16044528
Chr3	16051706	16052815
Chr3	16060509	16061337
Chr3	16085897	16088193
Chr3	16089245	16090412
Chr3	16098460	16099431
Chr3	16113557	16114944
Chr3	16146373	16147000
Chr3	16154705	16158344
Chr3	16158878	16163218
Chr3	16173526	16184086
Chr3	16187389	16188052
Chr3	16192964	16193716
Chr3	16201337	16202581
Chr3	16221565	16222694
Chr3	16240658	16242050
Chr3	16268465	16269949
Chr3	16277171	16277674
Chr3	16293366	16294336
Chr3	16302333	16303356
Chr3	16325310	16326278
Chr3	16330988	16332221
Chr3	16352998	16354545
Chr3	16395425	16396554
Chr3	16408095	16409442
Chr3	16412868	16413374
Chr3	16435770	16436397
Chr3	16437280	16438691
Chr3	16479602	16480275
Chr3	16497732	16502146
Chr3	16510283	16513215
Chr3	16521706	16522530
Chr3	16535295	16536007
Chr3	16537916	16538767
Chr3	16539223	16540652
Chr3	16548727	16550080
Chr3	16550900	16552217
Chr3	16568040	16568744
Chr3	16588963	16596537
Chr3	16638196	16645987
Chr3	16646074	16647637
Chr3	16669639	16673007
Chr3	16681808	16683196
Chr3	16698140	16700756
Chr3	16731690	16732296
Chr3	16737344	16737956
Chr3	16770086	16770837
Chr3	16787293	16788328
Chr3	16797833	16798705
Chr3	16809051	16814525
Chr3	16817632	16818282
Chr3	16839716	16840767
Chr3	16876269	16878170
Chr3	16880131	16881758
Chr3	16950993	16952025
Chr3	16957189	16962793
Chr3	16989025	16990144
Chr3	16992971	16994016
Chr3	17035263	17035893
Chr3	17063396	17064306
Chr3	17069662	17072049
Chr3	17086772	17087472
Chr3	17141057	17143984
Chr3	17146538	17147719
Chr3	17150078	17150949
Chr3	17176646	17177797
Chr3	17202559	17204098
Chr3	17226227	17227383
Chr3	17249125	17250030
Chr3	17260533	17261524
Chr3	17270039	17271014
Chr3	17310765	17311565
Chr3	17320573	17321756
Chr3	17332142	17332742
Chr3	17377026	17377731
Chr3	17418587	17419408
Chr3	17429429	17437705
Chr3	17447703	17448557
Chr3	17469581	17471217
Chr3	17495330	17495995
Chr3	17516356	17517144
Chr3	17520115	17520833
Chr3	17531617	17532270
Chr3	17545776	17546817
Chr3	17566454	17567055
Chr3	17579511	17580706
Chr3	17587011	17587626
Chr3	17639755	17641834
Chr3	17656062	17656934
Chr3	17658447	17659240
Chr3	17682105	17684234
Chr3	17728255	17729198
Chr3	17775216	17776447
Chr3	17841480	17843562
Chr3	17862142	17862928
Chr3	17899036	17899844
Chr3	17928287	17929599
Chr3	18014668	18015315
Chr3	18028733	18029455
Chr3	18047255	18048189
Chr3	18055152	18056188
Chr3	18069142	18070596
Chr3	18086929	18087983
Chr3	18088345	18089094
Chr3	18110172	18112741
Chr3	18179850	18180700
Chr3	18192501	18193387
Chr3	18243357	18244608
Chr3	18254548	18255935
Chr3	18268275	18268973
Chr3	18270796	18271541
Chr3	18308173	18310897
Chr3	18339331	18340141
Chr3	18357112	18358004
Chr3	18359616	18360631
Chr3	18503180	18503994
Chr3	18519141	18519771
Chr3	18542179	18547010
Chr3	18563771	18564543
Chr3	18569160	18570000
Chr3	18584772	18585624
Chr3	18629633	18632167
Chr3	18651832	18655269
Chr3	18705022	18705701
Chr3	18720252	18720819
Chr3	18733906	18734820
Chr3	18756963	18758556
Chr3	18790970	18796601
Chr3	18811850	18813821
Chr3	18832949	18833641
Chr3	18843363	18845136
Chr3	18859931	18861306
Chr3	18864180	18865328
Chr3	18873391	18874434
Chr3	18885556	18887937
Chr3	18925012	18925592
Chr3	18976569	18977270
Chr3	18982611	18983262
Chr3	19133438	19135029
Chr3	19142688	19143355
Chr3	19242638	19243985
Chr3	19298539	19299211
Chr3	19391767	19392605
Chr3	19427983	19429247
Chr3	19436647	19437550
Chr3	19480843	19481719
Chr3	19532769	19534311
Chr3	19568092	19568690
Chr3	19622006	19623550
Chr3	19739683	19740486
Chr3	19753195	19754267
Chr3	19764756	19766524
Chr3	20024033	20024997
Chr3	20029965	20033130
Chr3	20090240	20091153
Chr3	20106510	20107202
Chr3	20127111	20127714
Chr3	20143858	20144486
Chr3	20188145	20189621
Chr3	20206221	20208432
Chr3	20233471	20235098
Chr3	20258936	20260674
Chr3	20285811	20286512
Chr3	20304529	20310295
Chr3	20329971	20331011
Chr3	20348743	20350092
Chr3	20539213	20540489
Chr3	20584367	20585809
Chr3	20629522	20630177
Chr3	20652138	20652898
Chr3	20660028	20660659
Chr3	20725907	20729140
Chr3	20746063	20746897
Chr3	20763597	20764770
Chr3	20769456	20770561
Chr3	20808514	20809452
Chr3	20875503	20876717
Chr3	20929506	20930707
Chr3	20957375	20958118
Chr3	20989280	20991233
Chr3	20998859	20999334
Chr3	21008074	21008854
Chr3	21026065	21026773
Chr3	21109028	21109515
Chr3	21130356	21131084
Chr3	21322439	21329684
Chr3	21436172	21437014
Chr3	21457130	21457635
Chr3	21509258	21509994
Chr3	21547377	21547986
Chr3	21608179	21609385
Chr3	21882305	21883822
Chr3	21968365	21969559
Chr3	21981006	21982156
Chr3	22002034	22003206
Chr3	22076132	22076830
Chr3	22112692	22115841
Chr3	22203796	22204414
Chr3	22218621	22219300
Chr3	22364871	22365546
Chr3	22370019	22370967
Chr3	22371903	22373169
Chr3	22377557	22378552
Chr3	22533158	22534117
Chr3	22660037	22662693
Chr3	22665485	22666111
Chr3	22695578	22700671
Chr3	22746469	22748704
Chr3	22766882	22768504
Chr3	22790094	22790844
Chr3	22898665	22899247
Chr3	22931775	22932405
Chr3	23108669	23116027
Chr3	23117175	23118902
Chr3	23156749	23158316
Chr3	23203385	23207631
Chr4	41378	42048
Chr4	68514	69149
Chr4	76811	77820
Chr4	154031	154749
Chr4	272404	274288
Chr4	297691	299089
Chr4	378559	379557
Chr4	409837	411244
Chr4	413180	414843
Chr4	424826	425832
Chr4	434033	434833
Chr4	475827	476458
Chr4	486113	486658
Chr4	489391	490375
Chr4	521447	522389
Chr4	524110	524885
Chr4	555151	555923
Chr4	581610	582338
Chr4	595100	595767
Chr4	601774	602421
Chr4	604115	604788
Chr4	630473	637036
Chr4	661141	661995
Chr4	663918	665768
Chr4	697215	697931
Chr4	698428	699090
Chr4	699777	700406
Chr4	728129	728775
Chr4	734547	735404
Chr4	742827	743594
Chr4	763929	765006
Chr4	823403	824279
Chr4	848527	849250
Chr4	874948	876686
[truncated: 1,146 more rows]

## Sheet: ZMP-dep P4BS
Chromosome	Start	End
Chr1	255698	256098
Chr1	670526	670926
Chr1	1592795	1593195
Chr1	4068692	4069092
Chr1	4292977	4293377
Chr1	4312416	4312816
Chr1	6197617	6198017
Chr1	6235770	6236170
Chr1	6948195	6948595
Chr1	7026404	7026804
Chr1	7522043	7522443
Chr1	7787265	7787665
Chr1	7808772	7809172
Chr1	7945361	7945761
Chr1	8053101	8053501
Chr1	8238042	8238442
Chr1	8419473	8419873
Chr1	8513368	8513768
Chr1	8673788	8674188
Chr1	9018173	9018573
Chr1	9202649	9203049
Chr1	9759689	9760089
Chr1	9903767	9904167
Chr1	9958517	9958917
Chr1	10023110	10023510
Chr1	10196869	10197269
Chr1	10383907	10384307
Chr1	10660178	10660578
Chr1	10776959	10777359
Chr1	10880737	10881137
Chr1	11155036	11155436
Chr1	11279822	11280222
Chr1	11982750	11983150
Chr1	12186903	12187303
Chr1	12247626	12248026
Chr1	12742687	12743087
Chr1	12861317	12861717
Chr1	12865991	12866391
Chr1	12901662	12902062
Chr1	12930041	12930441
Chr1	12976821	12977221
Chr1	13085670	13086070
Chr1	13199319	13199719
Chr1	13201412	13201812
Chr1	13246817	13247217
Chr1	13306950	13307350
Chr1	13436691	13437091
Chr1	13523149	13523549
Chr1	13737671	13738071
Chr1	13861063	13861463
Chr1	13907446	13907846
Chr1	13917404	13917804
Chr1	13928355	13928755
Chr1	13989502	13989902
Chr1	13993930	13994330
Chr1	14032829	14033229
Chr1	14144398	14144798
Chr1	14219886	14220286
Chr1	14371366	14371766
Chr1	14416420	14416820
Chr1	14458509	14458909
Chr1	14846438	14846838
Chr1	14875864	14876264
Chr1	15534910	15535310
Chr1	15560278	15560678
Chr1	15578314	15578714
Chr1	15638808	15639208
Chr1	15756748	15757148
Chr1	15759924	15760324
Chr1	15964477	15964877
Chr1	16098238	16098638
Chr1	16142824	16143224
Chr1	16162106	16162506
Chr1	16165897	16166297
Chr1	16202145	16202545
Chr1	16247401	16247801
Chr1	16274203	16274603
Chr1	16343233	16343633
Chr1	16357018	16357418
Chr1	16404886	16405286
Chr1	16419569	16419969
Chr1	16450632	16451032
Chr1	16452933	16453333
Chr1	16514632	16515032
Chr1	16523782	16524182
Chr1	16597785	16598185
Chr1	16650616	16651016
Chr1	16758126	16758526
Chr1	16802110	16802510
Chr1	16818676	16819076
Chr1	16929801	16930201
Chr1	16985666	16986066
Chr1	17018109	17018509
Chr1	17111989	17112389
Chr1	17214036	17214436
Chr1	17544276	17544676
Chr1	17823653	17824053
Chr1	18094684	18095084
Chr1	18282081	18282481
Chr1	18580484	18580884
Chr1	18955850	18956250
Chr1	18981262	18981662
Chr1	19023725	19024125
Chr1	19073108	19073508
Chr1	19317965	19318365
Chr1	20187636	20188036
Chr1	20397670	20398070
Chr1	20467237	20467637
Chr1	20469863	20470263
Chr1	20926454	20926854
Chr1	21066558	21066958
Chr1	21081558	21081958
Chr1	21216037	21216437
Chr1	21476919	21477319
Chr1	21582782	21583182
Chr1	21710137	21710537
Chr1	22255076	22255476
Chr1	22323031	22323431
Chr1	22408757	22409157
Chr1	22777428	22777828
Chr1	23064155	23064555
Chr1	23755326	23755726
Chr1	23884809	23885209
Chr1	24082408	24082808
Chr1	24623907	24624307
Chr1	25260984	25261384
Chr1	25349257	25349657
Chr1	25452681	25453081
Chr1	25577924	25578324
Chr1	25673815	25674215
Chr1	25709254	25709654
Chr1	25856433	25856833
Chr1	27636257	27636657
Chr1	28515291	28515691
Chr2	346583	346983
Chr2	639020	639420
Chr2	687541	687941
Chr2	795584	795984
Chr2	877970	878370
Chr2	897246	897646
Chr2	1111964	1112364
Chr2	1155007	1155407
Chr2	1207271	1207671
Chr2	1215280	1215680
Chr2	1218394	1218794
Chr2	1413083	1413483
Chr2	1483798	1484198
Chr2	1500439	1500839
Chr2	1579565	1579965
Chr2	2064609	2065009
Chr2	2158409	2158809
Chr2	2160364	2160764
Chr2	2168550	2168950
Chr2	2225498	2225898
Chr2	2247670	2248070
Chr2	2249902	2250302
Chr2	2252443	2252843
Chr2	2253833	2254233
Chr2	2264614	2265014
Chr2	2356987	2357387
Chr2	2503742	2504142
Chr2	2521332	2521732
Chr2	2538222	2538622
Chr2	2604961	2605361
Chr2	2949624	2950024
Chr2	2964107	2964507
Chr2	3113420	3113820
Chr2	3676149	3676549
Chr2	3772838	3773238
Chr2	3936726	3937126
Chr2	4133436	4133836
Chr2	4135367	4135767
Chr2	4139164	4139564
Chr2	4153625	4154025
Chr2	4210686	4211086
Chr2	4364641	4365041
Chr2	4766942	4767342
Chr2	4810851	4811251
Chr2	4973335	4973735
Chr2	5427034	5427434
Chr2	5436636	5437036
Chr2	5579993	5580393
Chr2	5715252	5715652
Chr2	5750173	5750573
Chr2	5866991	5867391
Chr2	5881142	5881542
Chr2	5888016	5888416
Chr2	5943273	5943673
Chr2	6194095	6194495
Chr2	6217109	6217509
Chr2	6247282	6247682
Chr2	6325710	6326110
Chr2	6377261	6377661
Chr2	6398175	6398575
Chr2	6412650	6413050
Chr2	6489548	6489948
Chr2	6496866	6497266
Chr2	6633351	6633751
Chr2	6656018	6656418
Chr2	6738357	6738757
Chr2	6902872	6903272
Chr2	6975097	6975497
Chr2	7299019	7299419
Chr2	7349105	7349505
Chr2	7695284	7695684
Chr2	8104283	8104683
Chr2	8301524	8301924
Chr2	8366645	8367045
Chr2	8413744	8414144
Chr2	8754552	8754952
Chr2	8882166	8882566
Chr2	9947250	9947650
Chr2	10434505	10434905
Chr2	10639446	10639846
Chr2	10641931	10642331
Chr2	11392300	11392700
Chr2	12150290	12150690
Chr2	12755001	12755401
Chr2	12979490	12979890
Chr2	13065387	13065787
Chr2	13702309	13702709
Chr2	14009703	14010103
Chr2	15399926	15400326
Chr2	15707849	15708249
Chr2	16333531	16333931
Chr2	18268677	18269077
Chr2	19353884	19354284
Chr3	932641	933041
Chr3	1284776	1285176
Chr3	1675039	1675439
Chr3	3664248	3664648
Chr3	3743334	3743734
Chr3	5157623	5158023
Chr3	5453235	5453635
Chr3	6295455	6295855
Chr3	6366775	6367175
Chr3	6431767	6432167
Chr3	8138547	8138947
Chr3	8219660	8220060
Chr3	8492971	8493371
Chr3	8615294	8615694
Chr3	9135021	9135421
Chr3	9142524	9142924
Chr3	9429097	9429497
Chr3	9773053	9773453
Chr3	9965506	9965906
Chr3	10373038	10373438
Chr3	10388304	10388704
Chr3	11024375	11024775
Chr3	11042652	11043052
Chr3	11182535	11182935
Chr3	11228037	11228437
Chr3	11377641	11378041
Chr3	11437841	11438241
Chr3	11456636	11457036
Chr3	11462235	11462635
Chr3	11629148	11629548
Chr3	11821552	11821952
Chr3	11890910	11891310
Chr3	11900208	11900608
Chr3	12134267	12134667
Chr3	12242110	12242510
Chr3	12265123	12265523
Chr3	12389676	12390076
Chr3	12632101	12632501
Chr3	12634693	12635093
Chr3	12640045	12640445
Chr3	12709600	12710000
Chr3	12951454	12951854
Chr3	13098476	13098876
Chr3	13147543	13147943
Chr3	13168614	13169014
Chr3	13228252	13228652
Chr3	13230201	13230601
Chr3	13415104	13415504
Chr3	13424838	13425238
Chr3	13436359	13436759
Chr3	13451251	13451651
Chr3	13922710	13923110
Chr3	13952440	13952840
Chr3	13977700	13978100
Chr3	14000918	14001318
Chr3	14004864	14005264
Chr3	14010794	14011194
Chr3	14076610	14077010
Chr3	14125653	14126053
Chr3	14162690	14163090
Chr3	14304943	14305343
Chr3	14331482	14331882
Chr3	14345524	14345924
Chr3	14395615	14396015
Chr3	14397493	14397893
Chr3	14409685	14410085
Chr3	14449725	14450125
Chr3	14461332	14461732
Chr3	14506714	14507114
Chr3	14558349	14558749
Chr3	14713528	14713928
Chr3	14748085	14748485
Chr3	14984555	14984955
Chr3	14990087	14990487
Chr3	15077811	15078211
Chr3	15085297	15085697
Chr3	15132614	15133014
Chr3	15205764	15206164
Chr3	15303842	15304242
Chr3	15396969	15397369
Chr3	15459523	15459923
Chr3	15472867	15473267
Chr3	15562425	15562825
Chr3	15612522	15612922
Chr3	15687435	15687835
Chr3	15732769	15733169
Chr3	15843401	15843801
Chr3	15944605	15945005
Chr3	15978033	15978433
Chr3	16139427	16139827
Chr3	16201945	16202345
Chr3	16321615	16322015
Chr3	16408665	16409065
Chr3	16626453	16626853
Chr3	16900590	16900990
Chr3	17071064	17071464
Chr3	17099900	17100300
Chr3	17144828	17145228
Chr3	17272584	17272984
Chr3	17842511	17842911
Chr3	18812234	18812634
Chr3	19152724	19153124
Chr3	19157642	19158042
Chr3	19471342	19471742
Chr3	19560701	19561101
Chr3	19668049	19668449
Chr3	21968608	21969008
Chr3	22763095	22763495
Chr3	22767422	22767822
Chr4	520364	520764
Chr4	1026974	1027374
Chr4	1480347	1480747
Chr4	1597188	1597588
Chr4	1625240	1625640
Chr4	1657866	1658266
Chr4	1660596	1660996
Chr4	1664436	1664836
Chr4	1706319	1706719
Chr4	1712134	1712534
Chr4	1731632	1732032
Chr4	1733444	1733844
Chr4	1829416	1829816
Chr4	1857183	1857583
Chr4	1900854	1901254
Chr4	2051439	2051839
Chr4	2073453	2073853
Chr4	2317528	2317928
Chr4	2339741	2340141
Chr4	2379640	2380040
Chr4	2409772	2410172
Chr4	2521255	2521655
Chr4	2527031	2527431
Chr4	2774723	2775123
Chr4	2822545	2822945
Chr4	2865750	2866150
Chr4	3322283	3322683
Chr4	3354365	3354765
Chr4	3453440	3453840
Chr4	3464636	3465036
Chr4	3511268	3511668
Chr4	3528544	3528944
Chr4	3768575	3768975
Chr4	3800330	3800730
Chr4	3806964	3807364
Chr4	3858590	3858990
Chr4	4227119	4227519
Chr4	4340042	4340442
Chr4	4547810	4548210
Chr4	4696200	4696600
Chr4	4920950	4921350
Chr4	5001624	5002024
Chr4	5179714	5180114
Chr4	5282536	5282936
Chr4	5408238	5408638
Chr4	5415901	5416301
Chr4	5474465	5474865
Chr4	5490116	5490516
Chr4	5505691	5506091
Chr4	5542544	5542944
Chr4	5560667	5561067
Chr4	5868100	5868500
Chr4	5911628	5912028
Chr4	5921130	5921530
Chr4	6020016	6020416
Chr4	6205755	6206155
Chr4	6275600	6276000
Chr4	6282365	6282765
Chr4	6357154	6357554
Chr4	6405125	6405525
Chr4	6560849	6561249
Chr4	6598592	6598992
Chr4	7178700	7179100
Chr4	7244789	7245189
Chr4	7250381	7250781
Chr4	7359157	7359557
Chr4	7608236	7608636
Chr4	7801135	7801535
Chr4	7819156	7819556
Chr4	8131506	8131906
Chr4	8264787	8265187
Chr4	8798551	8798951
Chr4	8942346	8942746
Chr4	8948145	8948545
Chr4	9145174	9145574
Chr4	9802155	9802555
Chr4	9961941	9962341
Chr4	9989691	9990091
Chr4	10266413	10266813
Chr4	11231077	11231477
Chr4	11474300	11474700
Chr4	11829235	11829635
Chr4	12334840	12335240
Chr4	12598941	12599341
Chr4	12699314	12699714
Chr4	12863208	12863608
Chr4	13292999	13293399
Chr4	15696103	15696503
Chr5	179688	180088
Chr5	596444	596844
Chr5	1181667	1182067
Chr5	1230098	1230498
Chr5	1654978	1655378
Chr5	1812850	1813250
Chr5	4855827	4856227
Chr5	6350391	6350791
Chr5	6440319	6440719
Chr5	7644590	7644990
Chr5	7991367	7991767
Chr5	8361951	8362351
Chr5	8419625	8420025
Chr5	8614295	8614695
Chr5	8728136	8728536
Chr5	8811199	8811599
Chr5	9114038	9114438
Chr5	9178582	9178982
Chr5	9323656	9324056
Chr5	9343510	9343910
Chr5	9444448	9444848
Chr5	9612090	9612490
Chr5	9613690	9614090
Chr5	9751974	9752374
Chr5	9818640	9819040
Chr5	9972217	9972617
Chr5	10066721	10067121
Chr5	10073820	10074220
Chr5	10083169	10083569
Chr5	10085252	10085652
Chr5	10125528	10125928
Chr5	10175785	10176185
Chr5	10372711	10373111
Chr5	10385046	10385446
Chr5	10533410	10533810
Chr5	10565478	10565878
Chr5	10624768	10625168
Chr5	10668103	10668503
Chr5	10685724	10686124
Chr5	10739692	10740092
Chr5	10747828	10748228
Chr5	10760052	10760452
Chr5	10837843	10838243
Chr5	10845051	10845451
Chr5	10896407	10896807
Chr5	10909648	10910048
Chr5	10920814	10921214
Chr5	11055207	11055607
Chr5	11068976	11069376
Chr5	11082949	11083349
Chr5	11097031	11097431
Chr5	11109133	11109533
Chr5	11130638	11131038
Chr5	11140239	11140639
Chr5	11150619	11151019
Chr5	11201772	11202172
Chr5	11340327	11340727
Chr5	11412090	11412490
Chr5	11539204	11539604
Chr5	11646042	11646442
Chr5	11768118	11768518
Chr5	12020921	12021321
Chr5	12071270	12071670
Chr5	12165978	12166378
Chr5	12187700	12188100
Chr5	12264942	12265342
Chr5	12349963	12350363
Chr5	12375654	12376054
Chr5	12406420	12406820
Chr5	12522355	12522755
Chr5	12747865	12748265
Chr5	12950227	12950627
Chr5	12984846	12985246
Chr5	12995545	12995945
Chr5	13020023	13020423
Chr5	13036049	13036449
Chr5	13056937	13057337
Chr5	13060177	13060577
Chr5	13162970	13163370
Chr5	13176222	13176622
Chr5	13184527	13184927
Chr5	13504804	13505204
Chr5	13511979	13512379
Chr5	13516087	13516487
Chr5	13518486	13518886
Chr5	13690004	13690404
Chr5	13774967	13775367
Chr5	13804359	13804759
Chr5	13815929	13816329
Chr5	13862743	13863143
Chr5	13975457	13975857
Chr5	13979049	13979449
Chr5	14045261	14045661
Chr5	14056312	14056712
Chr5	14059230	14059630
Chr5	14151732	14152132
Chr5	14280241	14280641
Chr5	14320341	14320741
Chr5	14409475	14409875
Chr5	14468819	14469219
Chr5	14655058	14655458
Chr5	14799121	14799521
Chr5	14803001	14803401
Chr5	15041212	15041612
Chr5	15140760	15141160
Chr5	15359015	15359415
Chr5	15408218	15408618
Chr5	15484687	15485087
Chr5	15591584	15591984
Chr5	15873067	15873467
Chr5	15983496	15983896
Chr5	15992563	15992963
Chr5	16966445	16966845
Chr5	17174600	17175000
Chr5	17543093	17543493
Chr5	18533972	18534372
Chr5	18539825	18540225
Chr5	18637115	18637515
Chr5	19139979	19140379
Chr5	19557839	19558239
Chr5	19752272	19752672
Chr5	20440544	20440944
Chr5	20473207	20473607
Chr5	21014765	21015165
Chr5	21188767	21189167
Chr5	21456144	21456544
Chr5	21837622	21838022
Chr5	21846597	21846997
Chr5	22165023	22165423
Chr5	22674625	22675025
Chr5	23063058	23063458
Chr5	23339892	23340292
Chr5	24021439	24021839
Chr5	25823871	25824271

## Sheet: ZMP-rep P4BS
Chromosome	Start	End
Chr1	1738865	1739265
Chr1	3572922	3573322
Chr1	3919837	3920237
Chr1	4061366	4061766
Chr1	4860243	4860643
Chr1	5091670	5092070
Chr1	5866830	5867230
Chr1	6173271	6173671
Chr1	6640717	6641117
Chr1	6717844	6718244
Chr1	7227728	7228128
Chr1	7541179	7541579
Chr1	7714772	7715172
Chr1	8252399	8252799
Chr1	8472284	8472684
Chr1	8837272	8837672
Chr1	9081473	9081873
Chr1	9082636	9083036
Chr1	9852798	9853198
Chr1	9901607	9902007
Chr1	10013055	10013455
Chr1	10144730	10145130
Chr1	10173069	10173469
Chr1	10206737	10207137
Chr1	10220999	10221399
Chr1	10702552	10702952
Chr1	11006411	11006811
Chr1	11032178	11032578
Chr1	11421067	11421467
Chr1	11930550	11930950
Chr1	12214970	12215370
Chr1	12517304	12517704
Chr1	12645897	12646297
Chr1	12651040	12651440
Chr1	12830796	12831196
Chr1	13049876	13050276
Chr1	13119287	13119687
Chr1	13837722	13838122
Chr1	14000369	14000769
Chr1	14155070	14155470
Chr1	15925261	15925661
Chr1	16269628	16270028
Chr1	16466516	16466916
Chr1	16844121	16844521
Chr1	17015648	17016048
Chr1	17554874	17555274
Chr1	17560686	17561086
Chr1	17579138	17579538
Chr1	17615167	17615567
Chr1	17861058	17861458
Chr1	17938891	17939291
Chr1	18033653	18034053
Chr1	18135895	18136295
Chr1	18698264	18698664
Chr1	18930923	18931323
Chr1	18973836	18974236
Chr1	19226264	19226664
Chr1	19233823	19234223
Chr1	19329945	19330345
Chr1	19415083	19415483
Chr1	19428720	19429120
Chr1	19704059	19704459
Chr1	20322348	20322748
Chr1	20403336	20403736
Chr1	20462482	20462882
Chr1	20624912	20625312
Chr1	21038048	21038448
Chr1	21120300	21120700
Chr1	21145590	21145990
Chr1	21223746	21224146
Chr1	21311607	21312007
Chr1	21802606	21803006
Chr1	21823021	21823421
Chr1	21947004	21947404
Chr1	22024845	22025245
Chr1	22067551	22067951
Chr1	22079705	22080105
Chr1	22330422	22330822
Chr1	22459472	22459872
Chr1	22618044	22618444
Chr1	22751509	22751909
Chr1	23068081	23068481
Chr1	23519302	23519702
Chr1	23586368	23586768
Chr1	23651534	23651934
Chr1	24223242	24223642
Chr1	24281218	24281618
Chr1	24369240	24369640
Chr1	24395652	24396052
Chr1	24447409	24447809
Chr1	24506377	24506777
Chr1	24571999	24572399
Chr1	24675579	24675979
Chr1	24691712	24692112
Chr1	25487995	25488395
Chr1	25831462	25831862
Chr1	26139881	26140281
Chr1	26185734	26186134
Chr1	26952920	26953320
Chr1	27556089	27556489
Chr1	28259147	28259547
Chr1	28592617	28593017
Chr1	29002337	29002737
Chr1	29249994	29250394
Chr1	29390438	29390838
Chr1	29940114	29940514
Chr2	146163	146563
Chr2	178393	178793
Chr2	362398	362798
Chr2	449889	450289
Chr2	472150	472550
Chr2	596262	596662
Chr2	603319	603719
Chr2	616421	616821
Chr2	704125	704525
Chr2	891845	892245
Chr2	993235	993635
Chr2	1027415	1027815
Chr2	1134047	1134447
Chr2	1170157	1170557
Chr2	1468390	1468790
Chr2	1530536	1530936
Chr2	1562548	1562948
Chr2	1695803	1696203
Chr2	1822564	1822964
Chr2	1868876	1869276
Chr2	2033977	2034377
Chr2	2459657	2460057
Chr2	6540279	6540679
Chr2	6667979	6668379
Chr2	6677406	6677806
Chr2	6830121	6830521
Chr2	7033335	7033735
Chr2	7278520	7278920
Chr2	7371064	7371464
Chr2	7632621	7633021
Chr2	7720878	7721278
Chr2	7875034	7875434
Chr2	7886077	7886477
Chr2	8332912	8333312
Chr2	8939266	8939666
Chr2	9021776	9022176
Chr2	9079638	9080038
Chr2	9169353	9169753
Chr2	9431991	9432391
Chr2	10233390	10233790
Chr2	10277918	10278318
Chr2	10319347	10319747
Chr2	10396942	10397342
Chr2	10660860	10661260
Chr2	10732278	10732678
Chr2	10748742	10749142
Chr2	10944220	10944620
Chr2	11014430	11014830
Chr2	11298206	11298606
Chr2	11315600	11316000
Chr2	11762432	11762832
Chr2	11920628	11921028
Chr2	11964515	11964915
Chr2	12202172	12202572
Chr2	12242909	12243309
Chr2	12398108	12398508
Chr2	12409773	12410173
Chr2	12477156	12477556
Chr2	12845107	12845507
Chr2	14392807	14393207
Chr2	14653466	14653866
Chr2	15110027	15110427
Chr2	16116808	16117208
Chr2	16952461	16952861
Chr2	17277517	17277917
Chr2	17664130	17664530
Chr2	18355694	18356094
Chr2	19433096	19433496
Chr3	666907	667307
Chr3	756596	756996
Chr3	1031230	1031630
Chr3	1133254	1133654
Chr3	1928243	1928643
Chr3	2953145	2953545
Chr3	3063334	3063734
Chr3	4087177	4087577
Chr3	5643291	5643691
Chr3	6246716	6247116
Chr3	6344617	6345017
Chr3	6668272	6668672
Chr3	7214325	7214725
Chr3	7231862	7232262
Chr3	7288380	7288780
Chr3	7594259	7594659
Chr3	7634486	7634886
Chr3	7637026	7637426
Chr3	7679575	7679975
Chr3	7880723	7881123
Chr3	7898288	7898688
Chr3	8031592	8031992
Chr3	8240531	8240931
Chr3	8345326	8345726
Chr3	8356817	8357217
Chr3	8379711	8380111
Chr3	8574453	8574853
Chr3	8654435	8654835
Chr3	8659834	8660234
Chr3	8661920	8662320
Chr3	9123510	9123910
Chr3	9148871	9149271
Chr3	9153670	9154070
Chr3	9179660	9180060
Chr3	9197541	9197941
Chr3	9300097	9300497
Chr3	9346419	9346819
Chr3	9646440	9646840
Chr3	9702771	9703171
Chr3	9736958	9737358
Chr3	9852839	9853239
Chr3	9860390	9860790
Chr3	10021172	10021572
Chr3	10044606	10045006
Chr3	10074973	10075373
Chr3	10254818	10255218
Chr3	10587656	10588056
Chr3	10741561	10741961
Chr3	10960908	10961308
Chr3	11095651	11096051
Chr3	11248259	11248659
Chr3	11270274	11270674
Chr3	11279295	11279695
Chr3	11283700	11284100
Chr3	11534611	11535011
Chr3	11802821	11803221
Chr3	15335708	15336108
Chr3	15777119	15777519
Chr3	15780545	15780945
Chr3	16060621	16061021
Chr3	16098785	16099185
Chr3	16109840	16110240
Chr3	16214395	16214795
Chr3	16259289	16259689
Chr3	16462829	16463229
Chr3	16479798	16480198
Chr3	16539371	16539771
Chr3	16817772	16818172
Chr3	16887601	16888001
Chr3	17086876	17087276
Chr3	17162736	17163136
Chr3	17249358	17249758
Chr3	17332224	17332624
Chr3	17377186	17377586
Chr3	17520279	17520679
Chr3	17546313	17546713
Chr3	17587193	17587593
Chr3	18519186	18519586
Chr3	18833085	18833485
Chr3	19568189	19568589
Chr3	20998993	20999393
Chr3	21457210	21457610
Chr3	21547444	21547844
Chr3	22203891	22204291
Chr3	22665618	22666018
Chr3	22898734	22899134
Chr4	555334	555734
Chr4	595260	595660
Chr4	604309	604709
Chr4	661378	661778
Chr4	1356035	1356435
Chr4	1407462	1407862
Chr4	1586154	1586554
Chr4	1590860	1591260
Chr4	2118887	2119287
Chr4	2218671	2219071
Chr4	2332784	2333184
Chr4	2393532	2393932
Chr4	2625923	2626323
Chr4	2685893	2686293
Chr4	5087064	5087464
Chr4	5298053	5298453
Chr4	5617903	5618303
Chr4	5634134	5634534
Chr4	5646938	5647338
Chr4	6135557	6135957
Chr4	6343783	6344183
Chr4	6487198	6487598
Chr4	6554623	6555023
Chr4	6617625	6618025
Chr4	6647142	6647542
Chr4	6879471	6879871
Chr4	6890344	6890744
Chr4	7139690	7140090
Chr4	7164454	7164854
Chr4	7214224	7214624
Chr4	7267243	7267643
Chr4	7318381	7318781
Chr4	7322525	7322925
Chr4	7330814	7331214
Chr4	7640199	7640599
Chr4	7827773	7828173
Chr4	7879915	7880315
Chr4	8039893	8040293
Chr4	8299272	8299672
Chr4	8353741	8354141
Chr4	8633182	8633582
Chr4	8859980	8860380
Chr4	9266196	9266596
Chr4	9309309	9309709
Chr4	9598350	9598750
Chr4	10011064	10011464
Chr4	10189402	10189802
Chr4	10192351	10192751
Chr4	10247936	10248336
Chr4	10351188	10351588
Chr4	10889762	10890162
Chr4	11216423	11216823
Chr4	11235736	11236136
Chr4	11240838	11241238
Chr4	11255533	11255933
Chr4	11413973	11414373
Chr4	11415790	11416190
Chr4	11913829	11914229
Chr4	12110608	12111008
Chr4	13230984	13231384
Chr4	13248423	13248823
Chr4	13770082	13770482
Chr4	14045474	14045874
Chr4	14245712	14246112
Chr4	14433994	14434394
Chr4	14546311	14546711
Chr4	15200652	15201052
Chr4	16929256	16929656
Chr4	17412914	17413314
Chr4	18361845	18362245
Chr5	503064	503464
Chr5	702346	702746
Chr5	1108626	1109026
Chr5	1160049	1160449
Chr5	1731304	1731704
Chr5	2353399	2353799
Chr5	3627965	3628365
Chr5	3714842	3715242
Chr5	4464846	4465246
Chr5	4813411	4813811
Chr5	4989626	4990026
Chr5	5155684	5156084
Chr5	5288340	5288740
Chr5	5858025	5858425
Chr5	6612135	6612535
Chr5	6789215	6789615
Chr5	6906473	6906873
Chr5	7372441	7372841
Chr5	7430692	7431092
Chr5	7467754	7468154
Chr5	7478383	7478783
Chr5	7490829	7491229
Chr5	7509130	7509530
Chr5	7605673	7606073
Chr5	7671400	7671800
Chr5	7752813	7753213
Chr5	8133593	8133993
Chr5	8160512	8160912
Chr5	8187238	8187638
Chr5	8220952	8221352
Chr5	8226727	8227127
Chr5	8262829	8263229
Chr5	8322358	8322758
Chr5	8344737	8345137
Chr5	8839789	8840189
Chr5	8918899	8919299
Chr5	8994139	8994539
Chr5	9166947	9167347
Chr5	9220282	9220682
Chr5	9226662	9227062
Chr5	9357586	9357986
Chr5	9718881	9719281
Chr5	10031285	10031685
Chr5	13361760	13362160
Chr5	13550453	13550853
Chr5	14107676	14108076
Chr5	14245420	14245820
Chr5	14973120	14973520
Chr5	15055467	15055867
Chr5	15101445	15101845
Chr5	15226458	15226858
Chr5	15229208	15229608
Chr5	15742096	15742496
Chr5	15841013	15841413
Chr5	15864972	15865372
Chr5	15956715	15957115
Chr5	16033532	16033932
Chr5	16160722	16161122
Chr5	16204262	16204662
Chr5	16224766	16225166
Chr5	16600859	16601259
Chr5	16604419	16604819
Chr5	16607509	16607909
Chr5	16863090	16863490
Chr5	17047217	17047617
Chr5	17113282	17113682
Chr5	17327244	17327644
Chr5	17469408	17469808
Chr5	17520363	17520763
Chr5	17524160	17524560
Chr5	17582860	17583260
Chr5	17610127	17610527
Chr5	17728893	17729293
Chr5	17877932	17878332
Chr5	17890177	17890577
Chr5	18065386	18065786
Chr5	18101612	18102012
Chr5	18164795	18165195
Chr5	18549551	18549951
Chr5	18892590	18892990
Chr5	18931419	18931819
Chr5	19178772	19179172
Chr5	19198619	19199019
Chr5	19675413	19675813
Chr5	19726189	19726589
Chr5	19829937	19830337
Chr5	20076135	20076535
Chr5	20464321	20464721
Chr5	20960061	20960461
Chr5	21027921	21028321
Chr5	21305656	21306056
Chr5	21423579	21423979
Chr5	21821033	21821433
Chr5	22271891	22272291
Chr5	22366883	22367283
Chr5	22642692	22643092
Chr5	22801588	22801988
Chr5	23323126	23323526
Chr5	24994047	24994447
Chr5	26289573	26289973
Chr5	26685596	26685996

## Sheet: ZMP BS
Chromosome	Start	End	Overlap TE (Y/N)
Chr1	55621	56636	Y
Chr1	76715	77602	Y
Chr1	238232	239457	N
Chr1	291762	292725	N
Chr1	431177	432235	Y
Chr1	433095	433910	Y
Chr1	446488	447883	N
Chr1	958621	959106	N
Chr1	1430153	1431193	Y
Chr1	1441383	1442953	Y
Chr1	1598208	1598639	N
Chr1	1881771	1882345	N
Chr1	2156978	2158270	Y
Chr1	2415112	2416049	Y
Chr1	2533857	2534920	Y
Chr1	2657397	2658005	Y
Chr1	3427817	3428468	Y
Chr1	3892002	3894747	Y
Chr1	3898170	3900335	N
Chr1	3980000	3980471	N
Chr1	4061362	4062070	N
Chr1	4329850	4331388	Y
Chr1	4331696	4334516	Y
Chr1	4505062	4508171	Y
Chr1	4618907	4621673	Y
Chr1	4720032	4721519	N
Chr1	5055942	5056499	N
Chr1	5679098	5680253	Y
Chr1	5691738	5696604	Y
Chr1	5866657	5867254	N
Chr1	5911658	5915353	Y
Chr1	5958471	5959705	Y
Chr1	5970594	5973173	N
Chr1	5974795	5975797	N
Chr1	6140533	6141661	Y
Chr1	6197394	6198153	Y
Chr1	6210836	6212140	Y
Chr1	6235720	6236269	Y
Chr1	6262604	6263342	N
Chr1	6275245	6276447	Y
Chr1	6426025	6426731	N
Chr1	6454714	6455839	Y
Chr1	7026232	7027338	Y
Chr1	7665274	7666026	N
Chr1	8052927	8053795	Y
Chr1	8643511	8644401	N
Chr1	8672964	8674417	N
Chr1	8765528	8767434	N
Chr1	8771433	8773455	N
Chr1	8778021	8779713	Y
Chr1	8780278	8782367	N
Chr1	8800525	8802222	Y
Chr1	8802816	8804413	N
Chr1	8808397	8812830	N
Chr1	8814907	8816275	Y
Chr1	8817107	8818826	N
Chr1	8822734	8825816	N
Chr1	8826289	8827138	N
Chr1	8829325	8830864	Y
Chr1	8831522	8833089	N
Chr1	8927508	8933364	Y
Chr1	9004664	9005152	Y
Chr1	9174118	9174732	N
Chr1	9175226	9176388	Y
Chr1	9304777	9305876	Y
Chr1	9353848	9354337	Y
Chr1	9707783	9708551	N
Chr1	10357325	10363420	Y
Chr1	10421243	10421734	Y
Chr1	10696743	10698512	Y
Chr1	10700685	10701581	Y
Chr1	10723469	10725174	Y
Chr1	10814154	10814621	N
Chr1	11138955	11140416	N
Chr1	11309525	11310387	Y
Chr1	11479001	11479786	Y
Chr1	11609758	11610651	N
Chr1	11618475	11620063	Y
Chr1	11807519	11808127	N
Chr1	12294117	12294815	N
Chr1	12361436	12362437	N
Chr1	12363167	12363804	Y
Chr1	12483090	12483632	Y
Chr1	12726599	12730740	Y
Chr1	12843909	12845544	Y
Chr1	12907490	12908363	Y
Chr1	13027827	13028831	Y
Chr1	13042737	13043653	Y
Chr1	13065987	13066667	N
Chr1	13126848	13128030	Y
Chr1	13148262	13150313	Y
Chr1	13153310	13154258	N
Chr1	13559791	13561770	Y
Chr1	13567748	13570109	Y
Chr1	13689431	13691162	Y
Chr1	13863055	13865001	Y
Chr1	13922695	13928101	Y
Chr1	13930896	13933463	Y
Chr1	14315305	14319278	Y
Chr1	14437635	14440216	Y
Chr1	15043829	15046025	Y
Chr1	15444283	15445776	Y
Chr1	15532099	15535167	Y
Chr1	15700083	15701510	Y
Chr1	15935180	15935882	Y
Chr1	16014658	16018936	Y
Chr1	16097437	16099722	Y
Chr1	16274122	16274674	Y
Chr1	16310983	16314139	Y
Chr1	16327163	16330563	Y
Chr1	16508679	16511715	Y
Chr1	16512994	16518860	Y
Chr1	16521809	16525607	Y
Chr1	16526199	16527739	Y
Chr1	16666221	16666786	Y
Chr1	16793640	16794318	Y
Chr1	16818547	16820125	Y
Chr1	16846642	16847316	Y
Chr1	16867896	16868537	Y
Chr1	16882687	16887016	Y
Chr1	16924754	16925575	N
Chr1	16985090	16986187	Y
Chr1	17091510	17092334	N
Chr1	17281814	17282726	N
Chr1	17299705	17300359	Y
Chr1	17323796	17324891	N
Chr1	17406792	17407796	Y
Chr1	17431062	17431788	Y
Chr1	17502946	17503709	Y
Chr1	17639797	17642702	Y
Chr1	17679886	17682119	Y
Chr1	17837942	17838630	N
Chr1	17873795	17874490	Y
Chr1	17961051	17961827	N
Chr1	18110755	18111540	N
Chr1	18224628	18226945	Y
Chr1	18228717	18229264	N
Chr1	18297377	18297821	Y
Chr1	18380129	18381130	N
Chr1	18648607	18649211	N
Chr1	18806563	18807522	Y
Chr1	18905795	18906765	Y
Chr1	19197823	19198451	Y
Chr1	19336196	19336636	Y
Chr1	19424670	19425331	N
Chr1	19576216	19578437	Y
Chr1	19861118	19861719	N
Chr1	20024102	20024702	N
Chr1	20033174	20033654	N
Chr1	20084991	20087393	Y
Chr1	20206507	20207008	Y
Chr1	20311782	20312971	Y
Chr1	20318985	20320578	Y
Chr1	20412154	20412680	Y
Chr1	20423212	20424007	Y
Chr1	20709500	20711276	Y
Chr1	21124700	21126311	Y
Chr1	21180373	21180939	N
Chr1	21450204	21451858	Y
Chr1	21456738	21457584	Y
Chr1	21610702	21611375	Y
Chr1	21744146	21745098	Y
Chr1	21747302	21753542	Y
Chr1	21796484	21802046	Y
Chr1	21832817	21837874	Y
Chr1	22060370	22061670	Y
Chr1	22100682	22106239	Y
Chr1	22356880	22358000	N
Chr1	22697646	22699269	Y
Chr1	23173227	23173865	N
Chr1	23211867	23212759	Y
Chr1	23237464	23238460	Y
Chr1	23240050	23240974	Y
Chr1	23280403	23281674	Y
Chr1	23453438	23455266	Y
Chr1	23884040	23885449	Y
Chr1	24082246	24082895	N
Chr1	24241042	24241702	Y
Chr1	24360092	24361110	Y
Chr1	24384465	24385193	N
Chr1	24425174	24427084	N
Chr1	24481765	24484029	Y
Chr1	25057583	25058229	N
Chr1	25095833	25096791	N
Chr1	25332039	25332691	Y
Chr1	25343248	25344040	Y
Chr1	25449483	25450183	N
Chr1	25595287	25595956	Y
Chr1	25659941	25660600	N
Chr1	25696579	25698349	Y
Chr1	25750845	25752141	N
Chr1	26083921	26084436	N
Chr1	26343502	26344696	N
Chr1	26722166	26722658	N
Chr1	27066778	27067372	N
Chr1	27428295	27428713	N
Chr1	27514878	27516626	Y
Chr1	27710356	27710887	N
Chr1	28105343	28105902	N
Chr1	28331861	28332567	N
Chr1	28515225	28516138	Y
Chr1	28526780	28527800	Y
Chr1	28964113	28966760	Y
Chr1	29263302	29264066	Y
Chr1	29589815	29590503	N
Chr1	29769104	29769676	N
Chr1	30426393	30427559	N
Chr2	2118	2784	N
Chr2	3225	3914	N
Chr2	4288	7402	N
Chr2	183803	184593	N
Chr2	204354	205532	Y
Chr2	345670	347475	Y
Chr2	448248	448800	N
Chr2	455638	456368	N
Chr2	530100	531535	N
Chr2	637703	639577	Y
Chr2	667141	668005	N
Chr2	808265	808943	Y
Chr2	898765	899625	Y
Chr2	904225	905550	Y
Chr2	1010880	1012949	Y
Chr2	1167362	1168231	N
Chr2	1251428	1252641	N
Chr2	1264849	1267224	Y
Chr2	1403074	1403649	N
Chr2	1512283	1513429	Y
Chr2	1828019	1829796	Y
Chr2	1926649	1929441	Y
Chr2	1968624	1969151	Y
Chr2	2048977	2050958	Y
Chr2	2055883	2056563	Y
Chr2	2078141	2080791	Y
Chr2	2169164	2170690	N
Chr2	2224391	2226077	Y
Chr2	2262589	2264629	N
Chr2	2321234	2322036	Y
Chr2	2325733	2326692	Y
Chr2	2362516	2363239	N
Chr2	2602621	2606939	Y
Chr2	2664555	2665429	Y
Chr2	2865192	2868097	Y
Chr2	2973151	2974708	Y
Chr2	3949506	3953178	Y
Chr2	4104804	4109301	Y
Chr2	4145418	4146360	Y
Chr2	4221426	4222531	Y
Chr2	4311157	4311991	Y
Chr2	4314065	4315000	Y
Chr2	4812725	4818198	Y
Chr2	4927897	4928808	Y
Chr2	4935249	4937018	Y
Chr2	4963369	4966153	Y
Chr2	5009224	5009988	Y
Chr2	5052096	5052636	N
Chr2	5076803	5079630	Y
Chr2	5081559	5083245	Y
Chr2	5203024	5203874	Y
Chr2	5387872	5389467	Y
Chr2	5572982	5575768	Y
Chr2	5579282	5583359	Y
Chr2	5585667	5586307	N
Chr2	5635516	5637144	Y
Chr2	5658482	5659180	Y
Chr2	5660888	5663584	Y
Chr2	5959833	5961088	Y
Chr2	6036156	6037317	N
Chr2	6185692	6187379	Y
Chr2	6338328	6339274	Y
Chr2	6391122	6392028	N
Chr2	6398026	6398614	N
Chr2	6405602	6406409	Y
Chr2	6496249	6497180	Y
Chr2	6548320	6554311	Y
Chr2	6611055	6612316	N
Chr2	6667842	6668390	Y
Chr2	6778784	6780443	Y
Chr2	6813096	6813970	Y
Chr2	6862803	6864084	Y
Chr2	6902370	6903599	Y
Chr2	6944684	6945926	Y
Chr2	6985857	6986718	N
Chr2	7073051	7073746	N
Chr2	7201967	7203424	Y
Chr2	7203707	7206695	Y
Chr2	7230272	7231925	N
Chr2	7236340	7237980	Y
Chr2	7241866	7243156	N
Chr2	7327327	7328497	Y
Chr2	7348812	7349533	N
Chr2	7537328	7538327	N
Chr2	7581288	7581807	Y
Chr2	8035187	8037018	Y
Chr2	8038708	8040916	Y
Chr2	8269712	8271976	Y
Chr2	8403369	8404747	Y
Chr2	8568384	8569950	N
Chr2	8754390	8755129	Y
Chr2	8911037	8911622	N
Chr2	8993834	8996209	N
Chr2	8997339	8998313	N
Chr2	9005409	9005949	Y
Chr2	9047807	9048770	N
Chr2	9446479	9449347	Y
Chr2	9481451	9482033	N
Chr2	9496060	9497200	Y
Chr2	9528765	9530352	N
Chr2	9591856	9592487	N
Chr2	9922593	9923643	Y
Chr2	10565629	10566718	N
Chr2	10622468	10624122	Y
Chr2	10814340	10815189	Y
Chr2	10879090	10880245	Y
Chr2	11043042	11046268	Y
Chr2	11047014	11048888	Y
Chr2	11123369	11123881	Y
Chr2	11160020	11160761	N
Chr2	11327240	11329203	Y
Chr2	11408738	11409471	N
Chr2	11549272	11550557	N
Chr2	11645633	11646296	N
Chr2	11648962	11649534	N
Chr2	11713705	11715722	N
Chr2	11739747	11740458	Y
Chr2	11867107	11868270	Y
Chr2	11992093	11993797	Y
Chr2	12173902	12175530	N
Chr2	12284669	12286032	N
Chr2	12659495	12660549	N
Chr2	13222887	13227203	Y
Chr2	13421980	13423433	Y
Chr2	13660640	13661385	Y
Chr2	13717198	13718102	Y
Chr2	14596553	14597568	N
Chr2	14906663	14907726	N
Chr2	15140018	15140780	N
Chr2	15273530	15274173	Y
Chr2	15595127	15597323	Y
Chr2	15791080	15791595	N
Chr2	15850438	15851439	N
Chr2	16031039	16032383	N
Chr2	16172617	16173138	N
Chr2	16333366	16333968	N
Chr2	16467025	16467466	Y
Chr2	16603411	16603918	N
Chr2	16890246	16890858	N
Chr2	16972656	16973863	Y
Chr2	17362660	17363826	Y
Chr2	17417961	17419382	Y
Chr2	17487887	17489023	Y
Chr2	17499569	17500517	N
Chr2	17847020	17848930	N
Chr2	18106539	18107110	Y
Chr2	18165537	18166127	N
Chr2	18268553	18269112	Y
Chr2	18593375	18595018	Y
Chr2	18651312	18655777	Y
Chr2	18702324	18703379	N
Chr2	18803467	18804041	N
Chr2	18890143	18890602	N
Chr2	19071451	19072039	N
Chr2	19220064	19220950	N
Chr3	173	1423	Y
Chr3	129117	130676	N
Chr3	451707	452247	N
Chr3	524997	526549	Y
Chr3	557384	558054	N
Chr3	985994	986655	Y
Chr3	1166368	1166786	N
Chr3	1209451	1211583	N
Chr3	1555481	1560985	Y
Chr3	1962293	1964088	Y
Chr3	2138384	2139018	Y
Chr3	2251165	2251750	Y
Chr3	2361048	2362644	N
Chr3	2430145	2430696	N
Chr3	2970552	2971728	Y
Chr3	3423545	3424781	N
Chr3	4634997	4635616	N
Chr3	4927474	4928823	Y
Chr3	4930681	4932362	Y
Chr3	5278067	5278715	Y
Chr3	5279227	5281458	Y
Chr3	5778884	5781356	N
Chr3	5816006	5816558	Y
Chr3	5835106	5835819	N
Chr3	5839798	5840366	Y
Chr3	5867178	5868430	N
Chr3	5954658	5955457	N
Chr3	6073093	6073777	Y
Chr3	6576957	6577416	Y
Chr3	7040318	7041553	Y
Chr3	7093735	7094246	Y
Chr3	7420070	7421819	N
Chr3	7643728	7644273	N
Chr3	7803710	7807879	Y
Chr3	8100896	8102523	Y
Chr3	8138533	8138935	Y
Chr3	8209489	8210955	Y
Chr3	8509251	8513094	Y
Chr3	8547176	8548053	N
Chr3	8623511	8624033	N
Chr3	8977261	8978118	N
Chr3	9380579	9381466	N
Chr3	9471119	9471648	Y
Chr3	9595375	9595948	N
Chr3	9706609	9709810	Y
Chr3	9769088	9769625	Y
Chr3	9783864	9788336	Y
Chr3	9965412	9965972	Y
Chr3	9977006	9978008	Y
Chr3	10393934	10395810	N
Chr3	10434166	10434803	N
Chr3	10459531	10460171	Y
Chr3	10461896	10462952	Y
Chr3	10493035	10493658	Y
Chr3	10514002	10515072	N
Chr3	10559129	10561150	Y
Chr3	10690459	10693249	Y
Chr3	10746869	10749645	N
Chr3	10901974	10902574	Y
Chr3	10917588	10923137	Y
Chr3	10930172	10933237	Y
Chr3	10937775	10938644	Y
Chr3	10946096	10948087	Y
Chr3	10952841	10953476	Y
Chr3	10970157	10976066	Y
Chr3	11023971	11024965	Y
Chr3	11104100	11105152	N
Chr3	11182175	11184157	Y
Chr3	11329708	11333489	Y
Chr3	11363749	11364779	Y
Chr3	11800509	11801169	Y
Chr3	12004299	12005109	Y
Chr3	12242048	12243306	Y
Chr3	12264768	12265687	Y
Chr3	12457360	12459358	Y
Chr3	12532582	12534956	Y
Chr3	13648351	13650384	Y
Chr3	13682048	13682668	Y
Chr3	13736982	13738014	Y
Chr3	13747245	13747896	Y
Chr3	13750042	13751800	Y
Chr3	13787171	13787986	Y
Chr3	13835146	13835934	Y
Chr3	13845007	13846151	Y
Chr3	13852124	13853228	Y
Chr3	13853672	13854290	Y
Chr3	14178384	14179495	Y
Chr3	14179905	14181960	Y
Chr3	14182385	14183439	Y
Chr3	14233487	14234460	Y
Chr3	14314592	14317529	Y
Chr3	14749436	14750747	Y
Chr3	14856401	14857550	Y
Chr3	14864717	14866032	Y
Chr3	15150167	15152994	Y
Chr3	15257009	15260522	Y
Chr3	15299297	15300894	Y
Chr3	15506709	15507250	Y
Chr3	15632763	15634466	Y
Chr3	15634950	15637303	Y
Chr3	15641557	15642328	Y
Chr3	15681011	15683363	Y
Chr3	15687364	15688676	Y
Chr3	15718658	15720832	Y
Chr3	15903940	15904867	N
Chr3	15915588	15917324	Y
Chr3	16011045	16011638	N
Chr3	16070702	16071284	Y
Chr3	16293487	16294191	Y
Chr3	16302092	16303074	Y
Chr3	16408638	16409253	N
Chr3	16497859	16499078	Y
Chr3	16499493	16502042	Y
Chr3	16548797	16549971	Y
Chr3	16589310	16591951	Y
Chr3	16645802	16647410	Y
Chr3	16669619	16671010	Y
Chr3	16787469	16788212	Y
Chr3	16797884	16798513	N
Chr3	16839844	16840584	N
Chr3	16876300	16877846	Y
Chr3	17010951	17011600	N
Chr3	17176721	17177713	N
Chr3	17249417	17249949	N
Chr3	17429502	17432462	Y
Chr3	17579751	17580627	Y
Chr3	17656176	17657222	N
Chr3	17682946	17684109	Y
Chr3	17842318	17843399	N
Chr3	18069207	18070440	Y
Chr3	18088470	18088948	N
Chr3	18192549	18193230	N
Chr3	18254593	18255506	N
Chr3	18308315	18309063	Y
Chr3	18543376	18546442	Y
Chr3	18629919	18630725	Y
Chr3	18757049	18758355	N
Chr3	19242832	19243858	N
Chr3	19391877	19392550	N
Chr3	19577778	19578441	N
Chr3	19622235	19622659	Y
Chr3	19753350	19754113	Y
Chr3	19959697	19960524	Y
Chr3	20030163	20032897	N
Chr3	20206266	20208431	N
Chr3	20259007	20260566	N
Chr3	20330075	20330530	N
Chr3	20539244	20540219	N
Chr3	20584584	20585695	Y
Chr3	21008137	21008769	Y
Chr3	21322444	21325101	Y
Chr3	22237644	22238978	Y
Chr3	22364793	22365417	N
Chr3	22370095	22370811	N
Chr3	22372054	22373106	N
Chr3	22377579	22378451	N
Chr3	22746248	22748466	Y
Chr3	23117338	23118479	Y
Chr3	23156733	23158264	N
Chr3	23203528	23207678	Y
Chr4	76960	77687	N
Chr4	272598	274069	Y
Chr4	410190	411022	Y
Chr4	424957	425747	Y
Chr4	489542	490152	N
Chr4	630535	636902	Y
Chr4	874988	876684	Y
Chr4	929409	929820	Y
Chr4	1090583	1092152	Y
Chr4	1337614	1338347	N
Chr4	1372602	1373961	Y
Chr4	1486556	1487598	Y
Chr4	1506864	1507360	N
Chr4	1725547	1726891	N
Chr4	1733390	1734735	N
Chr4	1757032	1757755	N
Chr4	1774646	1775557	N
Chr4	1855558	1857904	Y
Chr4	1865215	1866481	Y
Chr4	1870440	1873143	Y
Chr4	1936649	1939018	Y
Chr4	2036228	2037015	N
Chr4	2045681	2050146	Y
Chr4	2057634	2058930	Y
Chr4	2061895	2062959	Y
Chr4	2073075	2074008	Y
Chr4	2322888	2323772	Y
Chr4	2353750	2355296	Y
Chr4	2361323	2363576	Y
Chr4	2365581	2367447	N
Chr4	2409357	2410624	N
Chr4	2415843	2416452	N
Chr4	2430477	2432090	Y
Chr4	2443541	2444706	Y
Chr4	2521019	2521612	Y
Chr4	2558994	2562434	Y
Chr4	2613458	2614644	N
Chr4	2663338	2664683	Y
Chr4	2674043	2674599	N
Chr4	2735117	2735821	Y
Chr4	2802754	2803733	Y
Chr4	2811661	2812943	N
Chr4	2814720	2815844	Y
Chr4	2865410	2866367	Y
Chr4	3054362	3061457	Y
Chr4	3173573	3175014	Y
Chr4	3180057	3182356	Y
Chr4	3318025	3319052	Y
Chr4	3392932	3393553	Y
Chr4	3762978	3764035	N
Chr4	3838832	3843284	Y
Chr4	3849286	3851221	Y
Chr4	3851485	3852160	Y
Chr4	3867187	3868470	Y
Chr4	3992169	3993176	Y
Chr4	3993821	3995374	Y
Chr4	4019566	4022318	Y
Chr4	4098631	4103064	Y
Chr4	4103551	4108911	Y
Chr4	4253744	4254753	Y
Chr4	4644809	4648668	Y
Chr4	4720714	4721652	Y
Chr4	4759111	4762743	Y
Chr4	4777266	4779420	Y
Chr4	4796672	4797783	N
Chr4	4808645	4809458	N
Chr4	4982304	4983622	Y
Chr4	5083021	5084488	Y
Chr4	5179022	5180698	Y
Chr4	5284785	5285949	Y
Chr4	5438489	5440803	Y
Chr4	5473422	5475099	Y
Chr4	5557087	5561323	Y
Chr4	5644466	5645048	Y
Chr4	5650173	5650834	N
Chr4	5684567	5685793	Y
Chr4	5691563	5692129	Y
Chr4	5727271	5728143	Y
Chr4	5771913	5772978	Y
Chr4	5783117	5783767	Y
Chr4	5875568	5876397	Y
Chr4	5901712	5902571	Y
Chr4	5955302	5956197	Y
Chr4	6031905	6032930	Y
Chr4	6287699	6288654	N
Chr4	6548875	6549455	N
Chr4	6560109	6561489	N
Chr4	6623794	6624756	Y
Chr4	6654483	6656111	Y
Chr4	6953451	6955337	Y
Chr4	6977156	6977840	N
Chr4	7099876	7100634	Y
Chr4	7356986	7358619	Y
Chr4	7389676	7391087	Y
Chr4	7519819	7520875	Y
Chr4	7592089	7593519	Y
Chr4	7812886	7813963	N
Chr4	8030291	8030771	N
Chr4	8264269	8265549	Y
Chr4	8465491	8466230	Y
Chr4	8537114	8537706	N
Chr4	8670377	8671297	N
Chr4	8959672	8960247	Y
Chr4	9161903	9163773	Y
Chr4	9179215	9180236	N
Chr4	9483970	9492037	Y
Chr4	9508121	9513393	Y
Chr4	9732605	9734573	Y
Chr4	9735126	9737887	Y
Chr4	9954139	9955366	Y
Chr4	9961844	9962382	Y
Chr4	10036765	10037753	N
Chr4	10050043	10052325	N
Chr4	10171448	10172802	Y
Chr4	10491843	10492803	Y
Chr4	10648275	10649363	Y
Chr4	10897830	10898912	N
Chr4	11090759	11091762	N
Chr4	11099443	11100120	N
Chr4	11208386	11210939	N
Chr4	11825730	11826545	N
Chr4	11946248	11946911	N
Chr4	12052259	12052956	N
Chr4	12093036	12094029	Y
Chr4	12433550	12436021	Y
Chr4	12483638	12485670	Y
Chr4	12570084	12571495	N
Chr4	12712974	12713840	Y
Chr4	12841235	12844137	N
Chr4	12862448	12864100	Y
Chr4	13328840	13332449	Y
Chr4	13902580	13903690	Y
Chr4	14249632	14251073	Y
Chr4	14333376	14335296	Y
Chr4	14398035	14399531	N
Chr4	14531223	14532589	Y
Chr4	14581947	14582636	Y
Chr4	15160435	15161253	N
Chr4	16555331	16556097	N
Chr4	16920837	16921321	N
Chr4	16951364	16951880	N
Chr4	17212540	17213351	Y
Chr4	17403725	17404506	N
Chr4	17624561	17625196	N
Chr4	17636583	17638414	Y
Chr4	17789337	17789817	N
Chr4	18182130	18182786	N
Chr4	18255103	18257196	Y
Chr4	18280276	18280923	N
Chr4	18583045	18584990	N
Chr5	116	990	N
Chr5	28458	29978	N
Chr5	68952	71387	Y
Chr5	112702	113542	Y
Chr5	249979	251187	Y
Chr5	610488	611908	N
Chr5	725081	726464	N
Chr5	1115444	1116420	Y
Chr5	1322489	1323409	N
Chr5	1410204	1411823	N
Chr5	1559770	1560447	N
Chr5	1816657	1817925	N
Chr5	2036475	2037795	N
Chr5	2039896	2041790	N
Chr5	2261198	2262939	Y
Chr5	2289106	2289831	Y
Chr5	2346335	2347257	N
Chr5	2442236	2443560	Y
Chr5	2957136	2957967	N
Chr5	3005478	3006318	Y
Chr5	3372241	3373203	Y
Chr5	3549715	3550178	N
Chr5	3750875	3753758	Y
Chr5	3814982	3815560	N
Chr5	4320024	4326355	Y
Chr5	4987407	4988977	N
Chr5	5007845	5008700	N
Chr5	5288246	5288875	N
Chr5	5383110	5384264	N
Chr5	5593444	5593891	Y
Chr5	6211283	6212687	N
Chr5	6341122	6342022	N
Chr5	6348879	6351648	Y
Chr5	6397906	6398559	N
Chr5	6439038	6441598	N
Chr5	6982143	6983384	Y
Chr5	7190149	7190622	N
Chr5	7639007	7641617	Y
Chr5	7647506	7649843	Y
Chr5	7777110	7778061	N
Chr5	7829048	7829670	Y
Chr5	7934684	7935275	N
Chr5	8203837	8204430	Y
Chr5	8292797	8293262	Y
Chr5	8398002	8398643	N
Chr5	8419462	8420019	N
Chr5	8446242	8447333	Y
Chr5	8452272	8453261	Y
Chr5	8502747	8504681	Y
Chr5	8571591	8574553	Y
Chr5	8575116	8577788	Y
Chr5	8588705	8589189	N
Chr5	8611082	8612006	Y
Chr5	8722834	8723787	Y
Chr5	8823638	8826747	Y
Chr5	8927996	8928708	Y
Chr5	9274515	9275823	Y
Chr5	9442252	9442739	Y
Chr5	9741535	9742050	Y
Chr5	9799997	9802831	Y
Chr5	9811837	9812646	Y
Chr5	9822755	9823556	N
Chr5	9877569	9878088	Y
Chr5	9904420	9910134	Y
Chr5	9981640	9984101	Y
Chr5	10283074	10284377	Y
Chr5	10312040	10313713	N
Chr5	10359617	10368749	Y
Chr5	10372651	10374381	Y
Chr5	10546578	10547123	Y
Chr5	10612004	10613695	N
Chr5	10632323	10635360	Y
Chr5	10765469	10770448	Y
Chr5	10800910	10802897	Y
Chr5	10930282	10932426	N
Chr5	10941970	10943329	N
Chr5	11107247	11110348	Y
Chr5	11320917	11322567	Y
Chr5	11323815	11324958	Y
Chr5	11325478	11326760	Y
Chr5	11401142	11404046	Y
Chr5	11686162	11687827	Y
Chr5	11692460	11697024	Y
Chr5	11777936	11779800	Y
Chr5	11935342	11937886	Y
Chr5	11944301	11945466	Y
Chr5	11989272	11991261	Y
Chr5	12012046	12015241	Y
Chr5	12142631	12145645	Y
Chr5	12146319	12148880	Y
Chr5	12149381	12150693	Y
Chr5	12601027	12601755	Y
Chr5	12777187	12777854	Y
Chr5	12810715	12811153	Y
Chr5	12825236	12827141	Y
Chr5	12851199	12851707	Y
Chr5	13011247	13011855	Y
Chr5	13070385	13074536	Y
Chr5	13183659	13185116	Y
Chr5	13270994	13272391	Y
Chr5	13466602	13467154	Y
Chr5	13652071	13652783	N
Chr5	13877528	13878346	Y
Chr5	13925828	13927008	Y
Chr5	13933040	13934527	N
Chr5	14036016	14037465	Y
Chr5	14271878	14273207	N
Chr5	14300889	14301418	Y
Chr5	14313449	14317523	Y
Chr5	14627913	14628848	Y
Chr5	14832693	14834349	Y
Chr5	14926390	14926962	Y
Chr5	15140524	15141395	Y
Chr5	15183448	15184337	Y
Chr5	15297990	15300519	Y
Chr5	15333945	15336864	Y
Chr5	15338996	15340685	Y
Chr5	15454049	15455628	Y
Chr5	15542328	15542830	N
Chr5	15640256	15640993	Y
Chr5	15670006	15670803	N
Chr5	15671477	15676404	Y
Chr5	15828214	15829233	Y
Chr5	15855959	15856641	Y
Chr5	15872971	15873530	N
Chr5	15982190	15985385	Y
Chr5	15992218	15993172	Y
Chr5	16003326	16003868	Y
Chr5	16015603	16016214	Y
Chr5	16257668	16264678	Y
Chr5	16856002	16856602	Y
Chr5	16907954	16908738	Y
Chr5	16962352	16963017	N
Chr5	17076087	17076829	N
Chr5	17113258	17113766	N
Chr5	17134754	17135344	Y
Chr5	17173480	17175410	Y
Chr5	17190779	17191367	N
Chr5	17201471	17202264	N
Chr5	17278208	17280089	Y
Chr5	17638584	17639141	N
Chr5	17740233	17741608	Y
Chr5	17833410	17833909	Y
Chr5	17850987	17851704	Y
Chr5	17890044	17890702	Y
Chr5	18145401	18146870	Y
Chr5	18207410	18208751	N
Chr5	18258428	18260090	Y
Chr5	18420641	18421310	Y
Chr5	18471152	18471796	N
Chr5	18486491	18487602	Y
Chr5	18669263	18669936	Y
Chr5	18927516	18929585	Y
Chr5	19001897	19002450	N
Chr5	19174543	19175885	Y
Chr5	19189184	19192494	Y
Chr5	19542792	19544575	N
Chr5	19811780	19813062	N
Chr5	19868075	19868869	N
Chr5	19952136	19952811	N
Chr5	20061390	20062554	Y
Chr5	20127618	20129643	Y
Chr5	20208942	20209839	Y
Chr5	20249840	20250477	N
Chr5	20313010	20315150	N
Chr5	20526670	20527475	Y
Chr5	20701340	20701974	N
Chr5	20802687	20804600	Y
Chr5	20978201	20979222	N
Chr5	21155550	21156140	N
Chr5	21157082	21158813	Y
Chr5	21161189	21162900	Y
Chr5	21542881	21543766	Y
Chr5	21846350	21847736	N
Chr5	22110230	22111005	N
Chr5	22164834	22165553	N
Chr5	22222883	22223699	N
Chr5	22439994	22442895	N
Chr5	22513701	22514453	Y
Chr5	22705017	22710037	N
Chr5	22840889	22841529	Y
Chr5	23024481	23025824	Y
Chr5	23431270	23431899	Y
Chr5	23592267	23592971	N
Chr5	24908525	24909214	N
Chr5	24970818	24971338	N
Chr5	25967594	25968625	N
Chr5	26258316	26260126	Y
Chr5	26414940	26415934	Y

## Sheet: H3K4me3 Peaks
Chromosome	Start	End
Chr1	2467	2593
Chr1	5759	5945
Chr1	8056	8348
Chr1	8492	8704
Chr1	11835	11971
Chr1	12982	13502
Chr1	23010	24214
Chr1	32665	33022
Chr1	36906	37057
Chr1	37269	37851
Chr1	46508	46874
Chr1	48740	49295
Chr1	50627	50860
Chr1	50966	51110
Chr1	52307	52529
Chr1	59033	59281
Chr1	63235	63575
Chr1	66790	67323
Chr1	72425	73023
Chr1	74535	74658
Chr1	78673	78832
Chr1	79082	79186
Chr1	88894	89384
Chr1	91427	91804
Chr1	96034	96473
Chr1	97769	98134
Chr1	100044	100690
Chr1	109127	109590
Chr1	109721	110062
Chr1	114352	114789
Chr1	117007	117395
Chr1	129575	129782
Chr1	129972	130612
Chr1	136201	136612
Chr1	141903	142617
Chr1	147480	147657
Chr1	148386	148494
Chr1	154614	154779
Chr1	158166	158582
Chr1	162212	162359
Chr1	163558	163775
Chr1	172842	172948
Chr1	180552	180688
Chr1	180912	181058
Chr1	181411	182377
Chr1	184998	185257
Chr1	185491	185619
Chr1	186048	186346
Chr1	187720	188020
Chr1	195687	197026
Chr1	199804	200504
Chr1	205109	205295
Chr1	223707	224093
Chr1	225707	226137
Chr1	226631	226853
Chr1	237213	237902
Chr1	240545	240667
Chr1	245607	245777
Chr1	249091	249553
Chr1	259054	259181
Chr1	259308	259495
Chr1	263102	263406
Chr1	268640	269072
Chr1	270285	270689
Chr1	278508	278637
Chr1	278800	278948
Chr1	284503	285015
Chr1	293398	293507
Chr1	294001	294115
Chr1	297733	297991
Chr1	301440	302026
Chr1	302138	302332
Chr1	303579	303711
Chr1	303826	303982
Chr1	308343	308906
Chr1	315418	315646
Chr1	322049	322243
Chr1	322430	322664
Chr1	323090	323537
Chr1	325320	325560
Chr1	325747	326004
Chr1	338270	338593
Chr1	343989	344275
Chr1	345874	346251
Chr1	347812	348341
Chr1	348646	348890
Chr1	354111	354819
Chr1	355656	355774
Chr1	365508	365974
Chr1	373780	373947
Chr1	374109	374237
Chr1	389165	389333
Chr1	389589	389727
Chr1	389912	390471
Chr1	393114	393452
Chr1	395990	396294
Chr1	399423	399561
Chr1	401316	401618
Chr1	403992	404217
Chr1	404852	405181
Chr1	409558	409662
Chr1	410890	411286
Chr1	415585	415729
Chr1	416527	416650
Chr1	419425	419618
Chr1	419816	420017
Chr1	420892	421007
Chr1	430583	430717
Chr1	442740	442950
Chr1	445777	446286
Chr1	449476	450427
Chr1	452151	452541
Chr1	453432	453568
Chr1	455757	456263
Chr1	462816	463484
Chr1	467136	467372
Chr1	470081	470389
Chr1	470536	470655
Chr1	470901	471111
Chr1	471215	471594
Chr1	473078	473193
Chr1	474889	475178
Chr1	477079	477588
Chr1	491101	491294
Chr1	491401	491550
Chr1	493648	494080
Chr1	498216	498409
Chr1	506913	507096
Chr1	513433	513601
Chr1	514712	515379
Chr1	518378	518867
Chr1	520724	520859
Chr1	536404	536552
Chr1	538078	538253
Chr1	541316	541450
Chr1	546146	546279
Chr1	551579	551737
Chr1	555349	555832
Chr1	564126	564272
Chr1	573632	573817
Chr1	573968	574556
Chr1	574679	574871
Chr1	580682	581091
Chr1	583007	583130
Chr1	583699	583831
Chr1	584621	584966
Chr1	589694	589869
Chr1	591652	592463
Chr1	592874	592988
Chr1	598537	598717
Chr1	601552	601805
Chr1	602663	603083
Chr1	608868	609312
Chr1	615889	616151
Chr1	618140	618371
Chr1	620612	620818
Chr1	621534	621758
Chr1	622134	622488
Chr1	626860	627049
Chr1	627202	627436
Chr1	635321	635615
Chr1	638037	638272
Chr1	641229	641413
Chr1	641590	642145
Chr1	643944	644218
Chr1	644329	644616
Chr1	651088	651276
Chr1	651481	651988
Chr1	654341	654540
Chr1	657613	657858
Chr1	669389	669745
Chr1	673686	673842
Chr1	677657	677824
Chr1	684346	684543
Chr1	686656	687189
Chr1	692066	692231
Chr1	692407	692539
Chr1	693273	693469
Chr1	701584	702061
Chr1	705769	706644
Chr1	726421	727459
Chr1	737300	738051
Chr1	739759	739903
Chr1	749426	749854
Chr1	753885	754218
Chr1	755477	755935
Chr1	756093	756214
Chr1	756337	756926
Chr1	761767	761890
Chr1	762095	762203
Chr1	773648	773911
Chr1	775515	775846
Chr1	780551	780772
Chr1	786980	787323
Chr1	789925	790280
Chr1	794690	794793
Chr1	794952	795075
Chr1	798236	798378
Chr1	798941	799150
Chr1	799418	799606
Chr1	803290	803565
Chr1	807409	807960
Chr1	812478	812620
Chr1	813532	813940
Chr1	818862	819306
Chr1	823289	824328
Chr1	824621	824855
Chr1	824995	825246
Chr1	826505	827125
Chr1	830605	830874
Chr1	835689	836652
Chr1	846846	846952
Chr1	847246	847473
Chr1	847794	848020
Chr1	848239	848433
Chr1	852315	852844
Chr1	853141	853330
Chr1	853450	853578
Chr1	859098	859219
Chr1	863286	864160
Chr1	865845	865984
Chr1	866433	866620
Chr1	867000	867743
Chr1	870470	871288
Chr1	873502	873628
Chr1	875324	875711
Chr1	877018	877158
Chr1	877380	877544
Chr1	879883	880239
Chr1	882276	882547
Chr1	882870	883112
Chr1	883546	883792
Chr1	884173	884419
Chr1	889843	890000
Chr1	891723	892002
Chr1	896580	897671
Chr1	898768	899059
Chr1	899185	899309
Chr1	900869	901978
Chr1	907699	907802
Chr1	913509	913843
Chr1	917396	917595
Chr1	917873	918017
Chr1	918591	918738
Chr1	926668	926994
Chr1	928963	929068
Chr1	930864	931313
Chr1	931423	931715
Chr1	933387	934297
Chr1	937079	937563
Chr1	938093	938266
Chr1	942799	942976
Chr1	943113	943239
Chr1	943358	943480
Chr1	944483	944740
Chr1	944854	945126
Chr1	954279	954591
Chr1	960657	960892
Chr1	966157	966495
Chr1	966623	966783
Chr1	977691	977841
Chr1	981273	981443
Chr1	983334	983539
Chr1	989145	989291
Chr1	990941	991156
Chr1	991261	992145
Chr1	993642	993790
Chr1	996225	996558
Chr1	1004803	1005546
Chr1	1008731	1009003
Chr1	1010710	1010884
Chr1	1012921	1013160
Chr1	1013732	1013888
Chr1	1014004	1014274
Chr1	1018123	1018587
Chr1	1018735	1018977
Chr1	1027621	1028225
Chr1	1048750	1049083
Chr1	1049223	1049399
Chr1	1051471	1051756
Chr1	1059488	1059836
Chr1	1060093	1060305
Chr1	1063729	1063982
Chr1	1069992	1071030
Chr1	1080247	1080350
Chr1	1086292	1086805
Chr1	1097050	1097399
Chr1	1104354	1104602
Chr1	1108077	1108747
Chr1	1109373	1109555
Chr1	1114505	1115083
Chr1	1115200	1115509
Chr1	1121590	1121713
Chr1	1122131	1122602
Chr1	1125677	1126021
Chr1	1129050	1129500
Chr1	1141085	1141224
Chr1	1142179	1142928
Chr1	1145902	1146018
Chr1	1146317	1146485
Chr1	1147767	1147974
Chr1	1148078	1148531
Chr1	1153963	1154732
Chr1	1157064	1157882
Chr1	1164374	1164729
Chr1	1168711	1168954
Chr1	1182825	1182946
Chr1	1183145	1183621
Chr1	1187766	1188184
Chr1	1190532	1190742
Chr1	1190966	1191190
Chr1	1191897	1192221
Chr1	1198168	1198536
Chr1	1198698	1198833
Chr1	1199383	1199496
Chr1	1202317	1202985
Chr1	1203137	1203279
Chr1	1208231	1208375
Chr1	1216632	1216776
Chr1	1226563	1226842
Chr1	1231050	1231162
Chr1	1231540	1231839
Chr1	1234932	1235064
Chr1	1235337	1235843
Chr1	1237012	1237115
Chr1	1240281	1241325
Chr1	1242629	1243398
Chr1	1248553	1248656
Chr1	1261034	1261281
Chr1	1261975	1262335
Chr1	1279269	1279467
Chr1	1285971	1286133
Chr1	1286256	1286607
Chr1	1290579	1290747
Chr1	1291786	1292011
Chr1	1298715	1298927
Chr1	1300676	1300960
Chr1	1301298	1301441
Chr1	1307173	1307722
Chr1	1313619	1313821
Chr1	1314026	1314388
Chr1	1321410	1321600
Chr1	1322151	1322377
Chr1	1337363	1337856
Chr1	1342959	1343653
Chr1	1345108	1345358
Chr1	1350384	1350644
Chr1	1357779	1358312
Chr1	1361375	1361507
Chr1	1368022	1368161
Chr1	1368313	1368539
Chr1	1372392	1372902
Chr1	1383901	1384071
Chr1	1384178	1384330
Chr1	1390894	1391126
Chr1	1398225	1398423
Chr1	1398750	1398945
Chr1	1399190	1399552
Chr1	1401003	1401335
Chr1	1406920	1407250
Chr1	1410382	1410613
Chr1	1411487	1411871
Chr1	1417746	1417945
Chr1	1421088	1421318
Chr1	1421455	1421641
Chr1	1432588	1432727
Chr1	1440981	1441463
Chr1	1441735	1441872
Chr1	1450256	1450472
Chr1	1450712	1450901
Chr1	1452361	1452892
Chr1	1453824	1454459
Chr1	1454743	1454981
Chr1	1458009	1458305
Chr1	1463446	1463609
Chr1	1464304	1464415
Chr1	1475704	1475907
Chr1	1477714	1478800
Chr1	1482572	1482926
Chr1	1485917	1486411
Chr1	1486548	1486941
Chr1	1490317	1490764
Chr1	1493544	1494170
Chr1	1501561	1501685
Chr1	1501826	1501959
Chr1	1503337	1503827
Chr1	1504945	1505325
Chr1	1505520	1506065
Chr1	1509908	1510063
Chr1	1510359	1510471
Chr1	1518216	1518428
Chr1	1518616	1518911
Chr1	1523816	1524232
Chr1	1531289	1531420
Chr1	1533585	1534117
Chr1	1547641	1547827
Chr1	1553536	1553957
Chr1	1554200	1554355
Chr1	1563365	1563506
Chr1	1563739	1563920
Chr1	1572389	1572517
Chr1	1577106	1577766
Chr1	1583153	1583666
Chr1	1587284	1587632
Chr1	1589977	1590405
Chr1	1595374	1595598
Chr1	1597123	1597436
Chr1	1599834	1600073
Chr1	1601275	1601493
Chr1	1604557	1604957
Chr1	1610900	1611756
Chr1	1614387	1614513
Chr1	1622645	1622785
Chr1	1623138	1623464
Chr1	1624929	1625122
Chr1	1634753	1634986
Chr1	1636602	1636952
Chr1	1639406	1639569
Chr1	1643851	1644018
Chr1	1645603	1646190
Chr1	1658959	1659353
Chr1	1669442	1669907
Chr1	1672098	1672404
Chr1	1682166	1682537
Chr1	1683001	1683183
Chr1	1683291	1683442
Chr1	1689156	1689340
Chr1	1689522	1689928
Chr1	1692064	1692349
Chr1	1696043	1696153
Chr1	1701136	1701391
Chr1	1703161	1703416
Chr1	1707144	1707334
Chr1	1715164	1715899
Chr1	1718212	1718619
Chr1	1729806	1730237
Chr1	1730393	1730829
Chr1	1732782	1733114
Chr1	1733227	1733489
Chr1	1741197	1741408
Chr1	1744740	1744879
Chr1	1745302	1745438
Chr1	1754265	1754527
Chr1	1754717	1754938
Chr1	1765733	1765915
Chr1	1768075	1768473
Chr1	1769643	1769991
Chr1	1772524	1772719
Chr1	1772950	1773092
Chr1	1779329	1780057
Chr1	1787010	1787240
Chr1	1790212	1790772
Chr1	1791698	1791906
Chr1	1815032	1815567
Chr1	1816411	1816534
Chr1	1816960	1817330
Chr1	1820378	1820575
Chr1	1821316	1821885
Chr1	1822589	1823010
Chr1	1828895	1829576
Chr1	1829749	1829916
Chr1	1832007	1832454
Chr1	1833103	1833380
Chr1	1837132	1837657
Chr1	1843482	1843790
Chr1	1854552	1854859
Chr1	1860181	1860655
Chr1	1864996	1865284
Chr1	1872915	1873041
Chr1	1873427	1873734
Chr1	1883582	1883794
Chr1	1889373	1889599
Chr1	1893759	1894093
Chr1	1896509	1896846
Chr1	1897171	1897803
Chr1	1900229	1900409
Chr1	1907086	1907326
Chr1	1907444	1907863
Chr1	1908492	1908625
Chr1	1910455	1910636
Chr1	1911130	1911658
Chr1	1919563	1919723
Chr1	1922317	1922495
Chr1	1922876	1923061
Chr1	1930582	1930781
Chr1	1931159	1931499
Chr1	1937248	1937390
Chr1	1944590	1944767
Chr1	1945509	1945671
Chr1	1945785	1945918
Chr1	1946978	1947326
Chr1	1952215	1952459
Chr1	1952686	1952801
Chr1	1954768	1955462
Chr1	1958965	1959497
Chr1	1959604	1959752
Chr1	1962546	1963056
Chr1	1964238	1964375
Chr1	1965764	1965936
Chr1	1967032	1967165
Chr1	1969857	1970413
Chr1	1974120	1974294
Chr1	1989047	1989166
Chr1	1989619	1989882
Chr1	1991571	1991909
Chr1	1992437	1992698
Chr1	1995784	1996221
Chr1	2001460	2001747
Chr1	2001990	2002506
Chr1	2006560	2007094
Chr1	2013065	2013209
Chr1	2015815	2015982
Chr1	2024312	2024443
Chr1	2027901	2028066
Chr1	2030181	2030876
Chr1	2035836	2036088
Chr1	2040683	2040897
Chr1	2047773	2048293
Chr1	2048531	2048892
Chr1	2051689	2051832
Chr1	2051966	2052191
Chr1	2054685	2055501
Chr1	2059738	2059918
Chr1	2060163	2060316
Chr1	2060626	2060765
Chr1	2066599	2066859
Chr1	2067020	2067172
Chr1	2067481	2067761
Chr1	2068060	2068253
Chr1	2070685	2071148
Chr1	2076265	2076482
Chr1	2077195	2077650
Chr1	2081269	2081593
Chr1	2081813	2081928
Chr1	2083321	2084052
Chr1	2087152	2087590
Chr1	2095750	2096097
Chr1	2096206	2096502
Chr1	2102689	2103407
Chr1	2105085	2105768
Chr1	2106110	2106266
Chr1	2108572	2108818
Chr1	2109256	2109694
Chr1	2113949	2114582
Chr1	2119893	2120797
Chr1	2121124	2121334
Chr1	2121527	2121655
Chr1	2125568	2125760
Chr1	2133216	2133364
Chr1	2135360	2135670
Chr1	2135960	2136248
Chr1	2143057	2143235
Chr1	2152263	2152390
Chr1	2152895	2153042
Chr1	2153414	2153528
Chr1	2155522	2155835
Chr1	2159436	2159711
Chr1	2159836	2160087
Chr1	2162667	2163175
Chr1	2170358	2170500
Chr1	2174834	2175084
Chr1	2183611	2184053
Chr1	2184521	2184721
Chr1	2193133	2193550
Chr1	2194741	2194870
Chr1	2199524	2199627
Chr1	2200180	2200550
Chr1	2211336	2211643
Chr1	2212272	2212529
Chr1	2215352	2215576
Chr1	2215888	2216003
Chr1	2218908	2219597
Chr1	2221855	2221998
Chr1	2222636	2222931
Chr1	2224077	2224220
Chr1	2225845	2226278
Chr1	2227821	2228002
Chr1	2238107	2238225
Chr1	2238597	2238797
Chr1	2239040	2239254
Chr1	2244156	2244274
Chr1	2244750	2244877
Chr1	2248183	2248709
Chr1	2249124	2249395
Chr1	2249705	2250254
Chr1	2259580	2259961
Chr1	2262425	2262605
Chr1	2268895	2269111
Chr1	2270433	2270579
Chr1	2275343	2275463
Chr1	2276143	2276300
Chr1	2277767	2278096
Chr1	2278250	2278531
Chr1	2281230	2281382
Chr1	2281680	2282235
Chr1	2291404	2291598
Chr1	2291728	2292000
Chr1	2295136	2295288
Chr1	2298894	2299108
Chr1	2301772	2302052
Chr1	2305574	2305864
Chr1	2306100	2306210
Chr1	2310919	2311081
Chr1	2311913	2312165
Chr1	2315355	2315525
Chr1	2316147	2316500
Chr1	2318174	2318309
Chr1	2332892	2333584
Chr1	2337884	2338050
Chr1	2343618	2343827
Chr1	2343931	2344071
Chr1	2348881	2349532
Chr1	2349709	2349814
Chr1	2350078	2350221
Chr1	2350419	2350530
Chr1	2355813	2355944
Chr1	2356822	2356959
Chr1	2365950	2366265
Chr1	2368985	2369406
Chr1	2369544	2369746
Chr1	2373952	2374543
Chr1	2379731	2379899
Chr1	2381714	2381949
Chr1	2390765	2390979
Chr1	2391086	2391229
Chr1	2392357	2392509
Chr1	2395842	2396246
Chr1	2399643	2399765
Chr1	2400233	2400504
Chr1	2402386	2402608
Chr1	2402781	2402886
Chr1	2405265	2405720
Chr1	2405851	2406078
Chr1	2409047	2409567
Chr1	2411560	2411895
Chr1	2412110	2412351
Chr1	2412473	2412601
Chr1	2412914	2413047
Chr1	2413550	2413734
Chr1	2416392	2416736
Chr1	2421262	2421436
Chr1	2421549	2421965
Chr1	2422387	2422515
Chr1	2424171	2424534
Chr1	2431187	2431695
Chr1	2431811	2432076
Chr1	2437578	2438081
Chr1	2443990	2444500
Chr1	2446160	2446676
Chr1	2454911	2455552
Chr1	2458200	2458813
Chr1	2464991	2465535
Chr1	2466558	2466838
Chr1	2467115	2467391
Chr1	2467500	2467674
Chr1	2472055	2472528
Chr1	2474187	2474297
Chr1	2474524	2474776
Chr1	2475796	2475906
Chr1	2477057	2477754
Chr1	2484474	2485100
Chr1	2486009	2486144
Chr1	2487286	2488159
Chr1	2492595	2493237
Chr1	2497999	2498605
Chr1	2501043	2501205
Chr1	2501356	2501462
Chr1	2510522	2510890
Chr1	2511066	2511221
Chr1	2516060	2516593
Chr1	2534986	2535124
Chr1	2535775	2536120
Chr1	2541906	2542180
Chr1	2547240	2547403
Chr1	2547647	2547865
Chr1	2562748	2562858
Chr1	2563101	2563297
Chr1	2564235	2564768
Chr1	2565000	2565270
Chr1	2567480	2567839
Chr1	2567979	2568176
Chr1	2575894	2576515
Chr1	2576676	2576913
Chr1	2580214	2580319
Chr1	2582845	2583033
Chr1	2583137	2583274
Chr1	2586563	2586743
Chr1	2589791	2589962
Chr1	2603294	2603473
Chr1	2607945	2608339
Chr1	2612656	2612801
Chr1	2615867	2616068
Chr1	2620424	2621345
Chr1	2630940	2631100
Chr1	2632381	2632639
Chr1	2635309	2635443
Chr1	2635611	2635734
Chr1	2636069	2636643
Chr1	2636901	2637066
Chr1	2638268	2638923
Chr1	2641209	2641702
Chr1	2645421	2645829
Chr1	2646370	2646727
Chr1	2649648	2650027
Chr1	2656847	2657021
Chr1	2671351	2671639
Chr1	2672814	2672939
Chr1	2675772	2676042
Chr1	2676205	2676346
Chr1	2683945	2684149
Chr1	2684255	2684747
Chr1	2693321	2694418
Chr1	2696316	2696629
Chr1	2696812	2696995
Chr1	2703303	2703825
Chr1	2706844	2707613
Chr1	2709109	2709359
Chr1	2713019	2713652
Chr1	2715877	2716202
Chr1	2720189	2720345
Chr1	2721477	2721774
Chr1	2723365	2723837
Chr1	2723951	2724136
Chr1	2724564	2724749
Chr1	2735248	2735532
Chr1	2736949	2737251
Chr1	2750979	2751270
Chr1	2752407	2752680
Chr1	2752974	2753269
Chr1	2759263	2759679
Chr1	2762793	2763199
Chr1	2770863	2771321
Chr1	2771754	2772127
Chr1	2773928	2774202
Chr1	2779545	2779691
Chr1	2800939	2801342
Chr1	2805212	2805451
Chr1	2805626	2806128
Chr1	2809219	2809333
Chr1	2810767	2811117
Chr1	2813150	2813303
Chr1	2817113	2817344
Chr1	2817571	2817680
Chr1	2824538	2824774
Chr1	2824996	2825373
Chr1	2827202	2827696
Chr1	2838481	2838729
Chr1	2839313	2839533
Chr1	2841400	2841523
Chr1	2842414	2842685
Chr1	2846914	2847024
Chr1	2847343	2847481
Chr1	2847667	2847816
Chr1	2856290	2856764
Chr1	2873502	2873653
Chr1	2877975	2878229
Chr1	2879665	2880092
Chr1	2880244	2880577
Chr1	2882475	2883035
Chr1	2884498	2884640
Chr1	2898860	2899123
Chr1	2899298	2899546
Chr1	2904227	2904909
Chr1	2925309	2925822
Chr1	2927617	2927735
Chr1	2928613	2928852
Chr1	2929280	2929506
Chr1	2938940	2939134
Chr1	2941683	2941813
Chr1	2942003	2942222
Chr1	2945282	2945935
Chr1	2946385	2946786
Chr1	2955144	2955514
Chr1	2965038	2965157
Chr1	2967534	2967691
Chr1	2970799	2971264
Chr1	2972161	2972299
Chr1	2975945	2976559
Chr1	2978113	2978241
Chr1	2979140	2979385
Chr1	2982153	2982371
Chr1	2989233	2989639
Chr1	2989779	2990025
Chr1	2990206	2990392
Chr1	2994740	2995060
Chr1	3000770	3001158
Chr1	3003363	3004229
Chr1	3011615	3011904
Chr1	3012167	3012379
Chr1	3014598	3014813
Chr1	3015185	3015545
Chr1	3015663	3015937
Chr1	3031114	3031329
Chr1	3038108	3038299
Chr1	3042156	3042502
Chr1	3047299	3047486
Chr1	3049141	3049268
Chr1	3054005	3054196
Chr1	3056519	3056732
Chr1	3062720	3063074
Chr1	3064395	3064584
Chr1	3071403	3071525
Chr1	3076378	3077032
Chr1	3093698	3094106
Chr1	3094603	3094724
Chr1	3099544	3100247
Chr1	3100513	3101012
Chr1	3101906	3102056
Chr1	3102175	3102801
Chr1	3104916	3105378
Chr1	3106796	3107065
Chr1	3108022	3108541
Chr1	3116265	3116381
Chr1	3118993	3119251
Chr1	3119613	3120067
Chr1	3120177	3120318
Chr1	3123195	3123532
Chr1	3130422	3130992
Chr1	3135565	3135941
Chr1	3136944	3137201
Chr1	3139776	3140390
Chr1	3141153	3141318
Chr1	3153825	3154091
Chr1	3154573	3154687
Chr1	3157447	3157601
Chr1	3161191	3161551
Chr1	3162235	3162471
Chr1	3167164	3167318
Chr1	3172231	3172579
Chr1	3173492	3173786
Chr1	3173911	3174094
Chr1	3183771	3184029
Chr1	3189668	3189896
Chr1	3191789	3192072
Chr1	3194556	3194973
Chr1	3199804	3200179
Chr1	3201736	3202090
Chr1	3202200	3202690
Chr1	3205912	3206229
Chr1	3217938	3218150
Chr1	3223033	3223144
Chr1	3224104	3224707
Chr1	3226471	3226802
Chr1	3226929	3227042
Chr1	3227345	3227497
Chr1	3229410	3229515
Chr1	3238791	3239077
Chr1	3239256	3239520
Chr1	3240654	3240759
Chr1	3243999	3244246
Chr1	3244615	3244924
Chr1	3252190	3252480
Chr1	3253312	3253426
Chr1	3261042	3261632
Chr1	3263139	3263381
Chr1	3263988	3264121
Chr1	3270719	3271317
Chr1	3271747	3271903
Chr1	3273856	3274172
Chr1	3274434	3274578
Chr1	3278113	3278484
Chr1	3283259	3283391
Chr1	3284448	3284562
Chr1	3295681	3295929
Chr1	3300218	3300353
Chr1	3305362	3305700
Chr1	3305845	3306400
Chr1	3310760	3311053
Chr1	3311185	3311393
Chr1	3322810	3323038
Chr1	3323437	3323728
Chr1	3325770	3326413
Chr1	3326531	3326895
Chr1	3337652	3338047
Chr1	3341065	3341486
Chr1	3347260	3347982
Chr1	3349347	3349644
Chr1	3351927	3352137
Chr1	3352772	3352993
Chr1	3355780	3355947
Chr1	3359379	3359500
Chr1	3359612	3359769
Chr1	3363427	3363882
Chr1	3368315	3368447
Chr1	3368568	3369203
Chr1	3370384	3370559
Chr1	3370954	3371184
Chr1	3379147	3379266
Chr1	3379421	3379693
Chr1	3383495	3383720
Chr1	3387772	3388378
Chr1	3388570	3389054
Chr1	3394693	3395134
Chr1	3397063	3397244
Chr1	3398310	3398420
Chr1	3400633	3400757
Chr1	3412334	3412503
Chr1	3414900	3415330
Chr1	3418774	3419715
Chr1	3427163	3427371
Chr1	3429961	3430243
Chr1	3431756	3432500
Chr1	3443003	3443942
Chr1	3453411	3453553
Chr1	3460902	3461241
Chr1	3461349	3462032
Chr1	3470367	3470629
Chr1	3477767	3478083
Chr1	3485291	3485463
Chr1	3487370	3487487
Chr1	3487980	3488291
Chr1	3492905	3493330
Chr1	3502932	3503429
Chr1	3503918	3504251
Chr1	3506360	3506921
Chr1	3511482	3511860
Chr1	3514222	3514702
Chr1	3516302	3516408
Chr1	3516602	3516710
Chr1	3517551	3517685
Chr1	3525432	3525563
Chr1	3525710	3526433
Chr1	3530591	3530798
Chr1	3530956	3531073
Chr1	3532465	3532979
Chr1	3535591	3536147
Chr1	3544992	3545117
Chr1	3550093	3550224
Chr1	3550550	3550786
Chr1	3554113	3554422
Chr1	3554546	3554784
Chr1	3558705	3558830
Chr1	3563262	3564046
Chr1	3569845	3570290
Chr1	3570436	3570691
Chr1	3577830	3578180
Chr1	3578500	3578631
Chr1	3590160	3590526
Chr1	3590711	3590825
Chr1	3594697	3595215
Chr1	3604195	3604412
Chr1	3604653	3605134
Chr1	3606976	3607172
Chr1	3607299	3607544
Chr1	3610091	3610324
Chr1	3611457	3611572
Chr1	3611864	3612429
Chr1	3613112	3613255
Chr1	3615804	3616052
Chr1	3623121	3623336
Chr1	3623467	3623771
Chr1	3626751	3626941
Chr1	3627813	3628020
Chr1	3636883	3637003
Chr1	3639910	3640405
Chr1	3647321	3647525
Chr1	3648062	3648175
Chr1	3655104	3655452
Chr1	3655981	3656189
Chr1	3657768	3657928
Chr1	3658086	3658561
Chr1	3659429	3659702
Chr1	3664381	3664556
Chr1	3664837	3664942
Chr1	3666650	3666968
Chr1	3675376	3675785
Chr1	3675933	3676149
Chr1	3676744	3676874
Chr1	3677082	3677191
Chr1	3677321	3677536
Chr1	3681706	3682241
Chr1	3682868	3683038
Chr1	3684818	3685133
Chr1	3685277	3685598
Chr1	3702565	3702810
Chr1	3703647	3703775
Chr1	3709196	3709383
Chr1	3710406	3710528
Chr1	3713092	3713371
Chr1	3713498	3713765
Chr1	3714967	3715260
Chr1	3715553	3715730
Chr1	3722842	3723591
Chr1	3733469	3733825
Chr1	3740890	3741193
Chr1	3745116	3745282
Chr1	3753320	3753797
Chr1	3759958	3760109
Chr1	3767362	3768061
Chr1	3774721	3774829
Chr1	3777202	3777364
Chr1	3786579	3786712
Chr1	3793320	3793975
Chr1	3803047	3803204
Chr1	3803422	3804101
Chr1	3807105	3807247
Chr1	3807358	3807622
Chr1	3821539	3821704
Chr1	3822196	3822526
Chr1	3822908	3823064
Chr1	3832660	3833134
Chr1	3833255	3833499
Chr1	3837067	3837220
Chr1	3837984	3838404
Chr1	3847187	3847923
Chr1	3850056	3850272
Chr1	3862485	3862730
Chr1	3866292	3866640
Chr1	3866787	3866929
Chr1	3872301	3872489
Chr1	3896272	3896945
Chr1	3901947	3902127
Chr1	3913521	3913732
Chr1	3913887	3914010
Chr1	3914153	3914396
Chr1	3915119	3915424
Chr1	3920448	3921097
Chr1	3930959	3931193
Chr1	3938471	3939041
Chr1	3941738	3942228
Chr1	3946098	3946258
Chr1	3948807	3949022
Chr1	3949197	3949660
Chr1	3951360	3951884
Chr1	3957660	3957878
Chr1	3967608	3968065
Chr1	3971399	3971599
Chr1	3972731	3973081
Chr1	3975570	3975740
Chr1	3978955	3979117
Chr1	3980025	3980381
Chr1	3981578	3981953
Chr1	3986495	3986814
Chr1	3987095	3987198
Chr1	3992705	3993532
Chr1	3995501	3995992
Chr1	4001463	4001799
Chr1	4003930	4004043
Chr1	4004193	4004521
Chr1	4009641	4010315
Chr1	4010971	4011252
Chr1	4011385	4011520
Chr1	4014191	4014695
Chr1	4015185	4015612
Chr1	4020314	4020994
Chr1	4021644	4021961
Chr1	4028996	4029259
Chr1	4033337	4033713
Chr1	4038264	4038862
Chr1	4043192	4044096
Chr1	4045892	4046075
Chr1	4053240	4053543
Chr1	4062557	4062734
Chr1	4062859	4063123
Chr1	4063294	4063420
Chr1	4071469	4071680
Chr1	4071901	4072345
Chr1	4072612	4072842
Chr1	4073225	4073485
Chr1	4076087	4076452
Chr1	4076606	4077025
Chr1	4078016	4078146
Chr1	4080232	4080460
Chr1	4084155	4084391
Chr1	4084666	4084939
Chr1	4116760	4117439
Chr1	4121602	4121739
Chr1	4122295	4122471
Chr1	4137486	4137600
Chr1	4140317	4140798
Chr1	4144895	4145038
Chr1	4148394	4148743
Chr1	4153593	4153702
Chr1	4154158	4154543
Chr1	4157917	4158229
Chr1	4159243	4159564
Chr1	4165663	4165803
Chr1	4172792	4173166
Chr1	4182226	4182637
Chr1	4185747	4186088
Chr1	4187128	4187823
Chr1	4194519	4195840
Chr1	4198584	4199109
Chr1	4201060	4201699
Chr1	4207761	4207938
Chr1	4208305	4208507
Chr1	4215241	4215347
Chr1	4215624	4215791
Chr1	4216028	4216196
Chr1	4216396	4216628
Chr1	4216752	4217219
Chr1	4220274	4220724
Chr1	4222020	4222321
Chr1	4222885	4223191
Chr1	4223316	4223631
Chr1	4226281	4226537
Chr1	4227855	4227984
Chr1	4228161	4229027
Chr1	4233793	4234038
Chr1	4237999	4238336
Chr1	4238657	4238787
Chr1	4241534	4242172
Chr1	4242368	4242550
Chr1	4242661	4242768
Chr1	4244260	4244998
Chr1	4251070	4251659
Chr1	4264031	4264578
Chr1	4264695	4265250
Chr1	4268089	4268876
Chr1	4270322	4270930
Chr1	4274498	4274793
Chr1	4275104	4275394
Chr1	4275541	4275667
Chr1	4282981	4283402
Chr1	4296502	4296886
Chr1	4305089	4305409
Chr1	4305702	4306598
Chr1	4322199	4322789
Chr1	4325860	4326188
Chr1	4327818	4328408
Chr1	4334657	4335068
Chr1	4347911	4348179
Chr1	4348441	4349279
Chr1	4351551	4351714
Chr1	4357510	4357912
Chr1	4358063	4358355
Chr1	4360666	4361135
Chr1	4364788	4365148
Chr1	4367392	4367497
Chr1	4370211	4370814
Chr1	4370959	4371276
Chr1	4374337	4374965
Chr1	4375516	4376061
Chr1	4380772	4381002
Chr1	4381153	4381570
Chr1	4384502	4385124
Chr1	4385461	4385759
Chr1	4390547	4390715
Chr1	4393748	4394019
Chr1	4394154	4394438
Chr1	4395746	4395961
Chr1	4396342	4396549
Chr1	4397754	4398075
Chr1	4404741	4405705
Chr1	4416141	4416399
Chr1	4419662	4419864
Chr1	4423460	4424299
Chr1	4429607	4429877
Chr1	4433589	4434591
Chr1	4439012	4439155
Chr1	4439268	4439544
Chr1	4442792	4443197
Chr1	4446648	4446942
Chr1	4448022	4448326
Chr1	4450441	4450547
Chr1	4452294	4452866
Chr1	4459108	4459368
Chr1	4462268	4462580
Chr1	4472220	4472420
Chr1	4472639	4473068
Chr1	4478351	4478495
Chr1	4481000	4481403
Chr1	4484998	4485256
Chr1	4491795	4492077
Chr1	4492238	4492635
Chr1	4499104	4499718
Chr1	4502928	4503704
Chr1	4512591	4512738
Chr1	4512951	4513396
Chr1	4513762	4513972
Chr1	4515869	4515985
Chr1	4516469	4516576
Chr1	4525469	4525919
Chr1	4529587	4529759
Chr1	4529956	4530252
Chr1	4542229	4542390
Chr1	4543420	4543634
Chr1	4545090	4545463
Chr1	4546294	4546463
Chr1	4547872	4548272
Chr1	4550292	4550533
Chr1	4551521	4551665
Chr1	4567294	4567702
Chr1	4567903	4568412
Chr1	4575527	4575806
Chr1	4576013	4576419
Chr1	4577275	4577411
Chr1	4589957	4590292
Chr1	4592535	4592802
Chr1	4593088	4593351
Chr1	4593541	4594335
Chr1	4609947	4610742
Chr1	4614225	4615157
Chr1	4615746	4616527
Chr1	4620333	4620583
Chr1	4622874	4623006
Chr1	4627160	4627363
Chr1	4631846	4632062
Chr1	4633848	4634075
Chr1	4636997	4637290
Chr1	4641672	4642014
Chr1	4643882	4644251
Chr1	4646383	4646999
Chr1	4651288	4651650
Chr1	4663926	4664062
Chr1	4672206	4673040
Chr1	4679190	4679917
Chr1	4693626	4693994
Chr1	4695539	4696059
Chr1	4703522	4703647
Chr1	4703884	4704050
Chr1	4704595	4704885
Chr1	4709723	4710449
Chr1	4713620	4714090
Chr1	4714255	4714631
Chr1	4721675	4722000
Chr1	4726845	4727434
Chr1	4733304	4733608
Chr1	4735863	4736008
Chr1	4746289	4746787
Chr1	4748350	4748731
Chr1	4748904	4749521
Chr1	4754711	4755072
Chr1	4755374	4755590
Chr1	4756014	4756344
Chr1	4759393	4759611
Chr1	4760983	4761155
Chr1	4761499	4761723
Chr1	4761900	4762158
Chr1	4765844	4767006
Chr1	4776354	4776660
Chr1	4777064	4777315
Chr1	4782287	4782549
Chr1	4788649	4788949
Chr1	4797389	4797705
Chr1	4797906	4798360
Chr1	4801509	4801669
Chr1	4802694	4802965
Chr1	4803152	4803478
Chr1	4806871	4807062
Chr1	4807312	4807454
Chr1	4807810	4807913
Chr1	4812143	4812456
Chr1	4817200	4817954
Chr1	4820332	4820448
Chr1	4826932	4827140
Chr1	4837116	4837621
Chr1	4839032	4839380
Chr1	4845311	4845578
Chr1	4847069	4847203
Chr1	4847326	4847683
Chr1	4852502	4852663
Chr1	4854384	4854821
Chr1	4854968	4855319
Chr1	4861830	4862360
Chr1	4873021	4873182
Chr1	4876476	4876637
Chr1	4876761	4876907
Chr1	4877576	4877773
Chr1	4878366	4878548
Chr1	4881305	4881980
Chr1	4884421	4884709
Chr1	4884921	4885327
Chr1	4888126	4888719
Chr1	4890483	4890626
Chr1	4890777	4890907
Chr1	4891442	4892361
Chr1	4897334	4897511
Chr1	4897622	4897870
Chr1	4899086	4899368
Chr1	4899677	4899812
Chr1	4904515	4904656
Chr1	4908229	4909153
Chr1	4912566	4912956
Chr1	4920895	4921450
Chr1	4928130	4928471
Chr1	4939201	4939344
Chr1	4940112	4940323
Chr1	4940472	4940794
Chr1	4947074	4947373
Chr1	4951487	4951619
Chr1	4951791	4953071
Chr1	4954307	4954776
Chr1	4958560	4958719
Chr1	4958952	4959129
Chr1	4963521	4964205
Chr1	4969729	4969855
Chr1	4973060	4973760
Chr1	4980759	4981210
Chr1	4983600	4983797
Chr1	4984065	4984346
Chr1	4994312	4994500
Chr1	5000215	5000484
Chr1	5013656	5013823
Chr1	5013985	5014363
Chr1	5016100	5016344
Chr1	5024466	5024706
Chr1	5027822	5028014
Chr1	5036015	5036239
Chr1	5037473	5037676
Chr1	5037838	5038124
Chr1	5041018	5041399
Chr1	5042353	5043202
Chr1	5047851	5048031
Chr1	5048291	5048597
Chr1	5054463	5055287
Chr1	5063878	5064428
Chr1	5064633	5065252
Chr1	5067425	5067793
Chr1	5067955	5068298
Chr1	5068431	5068735
Chr1	5076605	5076938
Chr1	5077267	5077492
Chr1	5077621	5077910
Chr1	5081157	5081360
Chr1	5088379	5088654
Chr1	5097728	5097847
Chr1	5104526	5104773
Chr1	5106691	5106847
Chr1	5111050	5111535
Chr1	5114950	5115595
Chr1	5123255	5123534
Chr1	5124746	5124943
Chr1	5138504	5138657
Chr1	5139143	5139475
Chr1	5142864	5143475
Chr1	5143594	5143906
Chr1	5149278	5149505
Chr1	5157153	5157263
Chr1	5159535	5159694
Chr1	5166479	5166666
Chr1	5167838	5168121
Chr1	5169484	5170000
Chr1	5170247	5170530
Chr1	5175744	5176152
Chr1	5177458	5177981
Chr1	5178126	5178402
Chr1	5186289	5186616
Chr1	5193341	5194253
Chr1	5199057	5200156
Chr1	5202873	5203384
Chr1	5209791	5209982
Chr1	5211433	5211728
Chr1	5212047	5212197
Chr1	5218881	5219033
Chr1	5223844	5223995
Chr1	5227414	5227785
Chr1	5228535	5228653
Chr1	5230547	5230754
Chr1	5238150	5238494
Chr1	5242656	5242993
Chr1	5243505	5243753
Chr1	5243935	5244151
Chr1	5249044	5249163
Chr1	5252274	5252966
Chr1	5263731	5264042
Chr1	5264866	5265146
Chr1	5268239	5268469
Chr1	5269320	5269609
Chr1	5273655	5273789
Chr1	5276405	5276674
Chr1	5276932	5277521
Chr1	5279217	5279696
Chr1	5280351	5280478
Chr1	5283460	5283583
Chr1	5283780	5284215
Chr1	5287011	5287535
Chr1	5291955	5292106
Chr1	5296016	5296407
Chr1	5298408	5298583
Chr1	5302792	5303367
Chr1	5304373	5304985
Chr1	5308560	5309000
Chr1	5312521	5312664
Chr1	5315543	5315776
Chr1	5316027	5316230
Chr1	5318001	5318217
Chr1	5323052	5323545
Chr1	5323675	5323878
Chr1	5326247	5326494
Chr1	5326751	5327030
Chr1	5329384	5329964
Chr1	5332677	5332904
Chr1	5340116	5340308
Chr1	5340897	5341146
Chr1	5341467	5341996
Chr1	5346075	5346215
Chr1	5362081	5362716
Chr1	5381009	5381562
Chr1	5389932	5390130
Chr1	5398968	5400017
Chr1	5400630	5400774
Chr1	5402938	5403441
Chr1	5403592	5403773
Chr1	5404397	5405204
Chr1	5409550	5409674
Chr1	5410868	5410988
Chr1	5411104	5411591
Chr1	5419894	5420997
Chr1	5426346	5426555
Chr1	5435986	5436581
Chr1	5443505	5443751
Chr1	5444355	5444691
Chr1	5444915	5445522
Chr1	5447270	5447438
Chr1	5447693	5447825
Chr1	5449537	5449778
Chr1	5451842	5452000
Chr1	5454661	5455591
Chr1	5459816	5460251
Chr1	5460773	5461145
Chr1	5464654	5464874
Chr1	5465118	5465712
Chr1	5469215	5469959
Chr1	5471742	5471957
Chr1	5473602	5474091
Chr1	5478995	5479143
Chr1	5479281	5479407
Chr1	5487751	5487941
Chr1	5488054	5488288
Chr1	5488570	5488856
Chr1	5489236	5489446
Chr1	5489644	5489753
Chr1	5494807	5494968
Chr1	5497081	5497603
Chr1	5498210	5498580
Chr1	5504071	5504464
Chr1	5504784	5505282
Chr1	5508405	5508567
Chr1	5514437	5514918
Chr1	5539257	5539621
Chr1	5540663	5540947
Chr1	5543280	5543649
Chr1	5547185	5547307
Chr1	5548913	5549126
Chr1	5556311	5556664
Chr1	5556934	5557342
Chr1	5563114	5563696
Chr1	5569795	5569944
Chr1	5570284	5570524
Chr1	5574548	5574654
Chr1	5580796	5581613
Chr1	5590362	5590520
Chr1	5591352	5591699
Chr1	5604311	5604461
Chr1	5614797	5615079
Chr1	5617989	5618123
Chr1	5622077	5622393
Chr1	5622752	5623062
Chr1	5629314	5629669
Chr1	5638973	5639080
Chr1	5639314	5639726
Chr1	5640009	5640226
Chr1	5645159	5645335
Chr1	5649054	5649520
Chr1	5653980	5654182
Chr1	5659395	5659690
Chr1	5665625	5665766
Chr1	5668469	5668771
Chr1	5673252	5673418
Chr1	5674126	5674301
Chr1	5678249	5678431
Chr1	5682708	5682915
Chr1	5683054	5683299
Chr1	5683668	5683890
Chr1	5685883	5686289
Chr1	5686580	5687025
Chr1	5688068	5688428
Chr1	5697100	5697824
Chr1	5702181	5703008
Chr1	5705996	5706175
Chr1	5706325	5706436
Chr1	5709798	5709996
Chr1	5713971	5714588
Chr1	5722837	5723353
Chr1	5727678	5727891
Chr1	5728001	5728278
Chr1	5731765	5731885
Chr1	5738483	5738649
Chr1	5743831	5744100
Chr1	5755026	5755213
Chr1	5755605	5756062
Chr1	5757788	5758253
Chr1	5758828	5759240
Chr1	5760820	5760994
Chr1	5761244	5761544
Chr1	5763292	5763648
Chr1	5763840	5763957
Chr1	5767230	5767920
Chr1	5768083	5768186
Chr1	5772527	5772818
Chr1	5772958	5773117
Chr1	5773658	5773830
Chr1	5773951	5774470
Chr1	5778082	5778238
Chr1	5781724	5781906
Chr1	5782215	5782411
Chr1	5783768	5783917
Chr1	5786549	5786966
Chr1	5788560	5788923
Chr1	5789171	5789297
Chr1	5789783	5790070
Chr1	5795814	5796021
Chr1	5805421	5805752
Chr1	5807712	5807925
Chr1	5824935	5825443
Chr1	5829014	5829358
Chr1	5829522	5829817
Chr1	5835207	5835319
Chr1	5837892	5838314
Chr1	5841000	5841323
Chr1	5841483	5841600
Chr1	5842593	5842738
Chr1	5843803	5844130
Chr1	5850075	5850709
Chr1	5852056	5852660
Chr1	5854423	5854672
Chr1	5858084	5858570
Chr1	5861831	5862471
Chr1	5867512	5867828
Chr1	5868259	5868497
Chr1	5869695	5869857
Chr1	5884301	5884657
Chr1	5885045	5885575
Chr1	5885725	5885910
Chr1	5891217	5891334
Chr1	5895185	5895596
Chr1	5895910	5896175
Chr1	5919410	5920020
Chr1	5922645	5923644
Chr1	5929907	5930099
Chr1	5933887	5934007
Chr1	5934220	5934527
Chr1	5946866	5947425
Chr1	5954116	5954731
Chr1	5954859	5955032
Chr1	5956379	5956483
Chr1	5969587	5969807
Chr1	5975122	5975268
Chr1	5977398	5977572
Chr1	5977703	5978005
Chr1	5982612	5982935
Chr1	5986669	5986871
Chr1	5987010	5987896
Chr1	5996634	5996904
Chr1	5997204	5997509
Chr1	5997624	5997761
Chr1	6003098	6003401
Chr1	6008633	6009141
Chr1	6017895	6018733
Chr1	6026817	6027033
Chr1	6027999	6028195
Chr1	6034377	6034909
Chr1	6035020	6035232
Chr1	6038327	6038536
Chr1	6039445	6039757
Chr1	6052241	6052571
Chr1	6062087	6062360
Chr1	6062509	6062763
Chr1	6062875	6063261
Chr1	6068732	6068935
Chr1	6069046	6069241
Chr1	6071584	6071893
Chr1	6073993	6074581
Chr1	6076225	6076630
Chr1	6087421	6087540
Chr1	6087679	6088080
Chr1	6097633	6098353
Chr1	6099279	6099812
Chr1	6101347	6101665
Chr1	6106438	6106712
Chr1	6116275	6116464
Chr1	6120300	6120411
Chr1	6123595	6124399
Chr1	6126749	6127159
Chr1	6134733	6135285
Chr1	6136975	6137108
Chr1	6138030	6138249
Chr1	6140964	6141088
Chr1	6142598	6142981
Chr1	6143284	6143535
Chr1	6143661	6143855
Chr1	6148382	6148511
Chr1	6149268	6149372
Chr1	6153342	6153934
Chr1	6155253	6155713
Chr1	6164700	6165688
Chr1	6168300	6168699
Chr1	6168810	6168924
Chr1	6172934	6173279
Chr1	6184851	6185101
Chr1	6185332	6185658
Chr1	6191124	6191532
Chr1	6199879	6200072
Chr1	6204490	6204932
Chr1	6208920	6209168
Chr1	6212963	6213097
Chr1	6213271	6213404
Chr1	6217833	6218177
Chr1	6220228	6221095
Chr1	6223236	6223425
Chr1	6238844	6238993
Chr1	6247027	6247801
Chr1	6248549	6248945
Chr1	6249131	6249257
Chr1	6254034	6254179
Chr1	6254302	6254486
Chr1	6255999	6256161
Chr1	6268111	6268230
Chr1	6268782	6268979
Chr1	6277846	6278116
Chr1	6281345	6281505
Chr1	6281847	6282022
Chr1	6282210	6282321
Chr1	6283214	6283329
Chr1	6293275	6293855
Chr1	6297254	6297424
Chr1	6299642	6299875
Chr1	6303771	6303938
Chr1	6304560	6304811
Chr1	6307499	6308083
Chr1	6310652	6311246
Chr1	6313439	6313835
Chr1	6315504	6315708
Chr1	6319003	6319449
Chr1	6323948	6324336
Chr1	6331406	6332015
Chr1	6344968	6345248
Chr1	6346093	6346606
Chr1	6348262	6348592
Chr1	6352511	6353324
Chr1	6359601	6360069
Chr1	6361913	6362163
Chr1	6366675	6366788
Chr1	6367266	6367773
Chr1	6369243	6370204
Chr1	6374780	6374993
Chr1	6378086	6378346
Chr1	6383763	6384144
Chr1	6384309	6384486
Chr1	6385422	6385680
Chr1	6385831	6385936
Chr1	6395951	6396554
Chr1	6400609	6400975
Chr1	6405574	6405758
Chr1	6406063	6406235
Chr1	6409865	6410512
Chr1	6414919	6415139
Chr1	6418317	6418524
Chr1	6420017	6420638
Chr1	6421039	6421679
Chr1	6430405	6430637
Chr1	6430747	6430950
Chr1	6432675	6433216
Chr1	6433688	6434016
Chr1	6437593	6438000
Chr1	6452759	6452974
Chr1	6458963	6459424
Chr1	6460693	6461219
Chr1	6463921	6464126
Chr1	6464257	6464462
Chr1	6464973	6465559
Chr1	6465924	6466437
Chr1	6466722	6466968
Chr1	6467123	6467410
Chr1	6474030	6474153
Chr1	6478705	6478892
Chr1	6483078	6483397
Chr1	6503594	6504040
Chr1	6505669	6505920
Chr1	6506094	6506297
Chr1	6509744	6509892
Chr1	6510567	6510698
Chr1	6525415	6526050
Chr1	6528806	6528978
Chr1	6529377	6529742
Chr1	6538002	6538195
Chr1	6546211	6546548
Chr1	6546694	6546901
Chr1	6547026	6547138
Chr1	6561687	6562651
Chr1	6565492	6566129
Chr1	6568914	6569293
Chr1	6573701	6573911
Chr1	6578420	6578929
Chr1	6579061	6579358
Chr1	6584244	6584545
Chr1	6584649	6584848
Chr1	6594863	6595263
Chr1	6595388	6595562
Chr1	6602164	6602285
Chr1	6602589	6602821
Chr1	6602975	6603082
Chr1	6608163	6608772
Chr1	6610154	6610476
Chr1	6611794	6612053
Chr1	6616771	6617386
Chr1	6622162	6622369
Chr1	6622476	6622643
Chr1	6622983	6623110
Chr1	6624590	6624834
Chr1	6625177	6625281
Chr1	6627584	6627757
Chr1	6632556	6633017
Chr1	6643979	6644141
Chr1	6649943	6650166
Chr1	6653054	6653301
Chr1	6662428	6663304
Chr1	6672018	6672258
Chr1	6672366	6672650
Chr1	6677144	6677574
Chr1	6679245	6679430
Chr1	6682502	6683108
Chr1	6683222	6683611
Chr1	6684857	6685223
Chr1	6688717	6688828
Chr1	6688933	6689574
Chr1	6691795	6692047
Chr1	6694203	6694526
Chr1	6694650	6694932
Chr1	6697083	6697436
Chr1	6709982	6710104
Chr1	6713619	6714301
Chr1	6726858	6727702
Chr1	6727817	6727931
Chr1	6728695	6728908
Chr1	6729227	6729370
Chr1	6734010	6734524
Chr1	6734632	6734865
Chr1	6743243	6743442
Chr1	6744417	6744888
Chr1	6746884	6747303
Chr1	6753412	6754120
Chr1	6760012	6760812
Chr1	6761300	6761416
Chr1	6774221	6774498
Chr1	6775064	6775357
Chr1	6779214	6779425
Chr1	6784435	6784631
Chr1	6796081	6796201
Chr1	6799164	6799694
Chr1	6802231	6802606
Chr1	6803863	6803989
Chr1	6805348	6805495
Chr1	6805681	6805815
Chr1	6809036	6809331
Chr1	6811007	6811291
Chr1	6811738	6812673
Chr1	6814818	6815085
Chr1	6815207	6815325
Chr1	6821942	6822741
Chr1	6823763	6824095
Chr1	6824214	6824778
Chr1	6824924	6825076
Chr1	6825182	6825477
Chr1	6832274	6833565
Chr1	6834031	6834143
Chr1	6839796	6839927
Chr1	6840178	6840298
Chr1	6846468	6846571
Chr1	6852037	6852213
Chr1	6859203	6860432
Chr1	6873293	6873497
Chr1	6887119	6887636
Chr1	6894039	6894286
Chr1	6894446	6894639
Chr1	6898001	6898636
Chr1	6903336	6903560
Chr1	6903677	6904216
Chr1	6908709	6908834
Chr1	6913379	6914185
Chr1	6916008	6916781
Chr1	6924302	6924656
Chr1	6926154	6926305
Chr1	6932169	6932404
Chr1	6932571	6932677
Chr1	6932982	6933511
Chr1	6935266	6935931
Chr1	6941139	6941511
Chr1	6942627	6943371
Chr1	6943788	6943922
Chr1	6949147	6949337
Chr1	6949494	6949661
Chr1	6951457	6951602
Chr1	6955598	6955731
Chr1	6956062	6956196
Chr1	6956564	6957022
Chr1	6966797	6967873
Chr1	6970019	6970626
Chr1	6970840	6970949
Chr1	6971411	6972301
Chr1	6978189	6978364
Chr1	6981715	6981821
Chr1	6986720	6986944
Chr1	6987067	6987178
Chr1	7005719	7006005
Chr1	7006919	7007555
Chr1	7008847	7009085
Chr1	7009741	7010135
Chr1	7016645	7017450
Chr1	7022390	7022952
Chr1	7024800	7025337
Chr1	7029511	7030060
Chr1	7030168	7030388
Chr1	7038785	7039235
Chr1	7040028	7040188
Chr1	7042412	7042775
Chr1	7043131	7043406
Chr1	7057971	7058084
Chr1	7058443	7058565
Chr1	7062342	7062705
Chr1	7082028	7082176
Chr1	7083210	7083730
Chr1	7084567	7084765
Chr1	7085071	7085306
Chr1	7088088	7088309
Chr1	7088441	7088850
Chr1	7091374	7091963
Chr1	7096661	7096776
Chr1	7105727	7105879
Chr1	7112702	7112985
Chr1	7117374	7118311
Chr1	7121055	7121505
Chr1	7121617	7121824
Chr1	7128387	7128565
Chr1	7128892	7129341
Chr1	7137289	7137536
Chr1	7143141	7143314
Chr1	7143439	7143624
Chr1	7144355	7144460
Chr1	7146818	7147325
Chr1	7154477	7155427
Chr1	7159630	7160438
Chr1	7160603	7160710
Chr1	7167069	7168070
Chr1	7175917	7176354
Chr1	7176748	7177309
Chr1	7179399	7179933
Chr1	7180071	7180235
Chr1	7180462	7180573
Chr1	7183811	7183919
Chr1	7209392	7209541
Chr1	7209666	7210022
Chr1	7216227	7216685
Chr1	7217035	7217163
Chr1	7217307	7217641
Chr1	7222529	7222727
Chr1	7232082	7232539
Chr1	7233806	7234155
Chr1	7238692	7238934
Chr1	7242931	7243212
Chr1	7243385	7243602
Chr1	7247661	7248118
Chr1	7260992	7261211
Chr1	7261399	7261564
Chr1	7264318	7264653
Chr1	7264895	7265510
Chr1	7280657	7281293
Chr1	7285066	7286339
Chr1	7300656	7300791
Chr1	7300992	7301489
Chr1	7309136	7309326
Chr1	7309574	7310206
Chr1	7313896	7314681
Chr1	7318577	7318713
Chr1	7324491	7325420
Chr1	7330248	7330532
Chr1	7331905	7332150
Chr1	7337605	7338823
Chr1	7346168	7346281
Chr1	7356627	7356744
Chr1	7366677	7366846
Chr1	7366979	7367099
Chr1	7367461	7367703
Chr1	7371723	7372274
Chr1	7374182	7374362
Chr1	7374553	7374846
Chr1	7377566	7377669
Chr1	7377809	7378077
Chr1	7381871	7382348
Chr1	7384525	7385740
Chr1	7385952	7386074
Chr1	7407391	7407671
Chr1	7411591	7411734
Chr1	7412067	7412173
Chr1	7412433	7413080
Chr1	7413226	7413660
Chr1	7420346	7420675
Chr1	7421185	7422201
Chr1	7439436	7439583
Chr1	7442405	7442682
Chr1	7447502	7447670
Chr1	7447798	7447978
Chr1	7448284	7448399
Chr1	7453647	7454854
Chr1	7464917	7465023
Chr1	7483880	7484245
Chr1	7488139	7488555
Chr1	7489808	7490307
Chr1	7493240	7493507
Chr1	7497023	7497994
Chr1	7509107	7509604
Chr1	7511985	7512470
Chr1	7512908	7513055
Chr1	7513186	7513354
Chr1	7520704	7521266
Chr1	7530434	7530725
Chr1	7550463	7550790
Chr1	7554812	7554954
Chr1	7555073	7555521
Chr1	7565442	7565857
Chr1	7568870	7569040
Chr1	7569269	7569423
Chr1	7569827	7570028
Chr1	7573054	7573988
Chr1	7574328	7574591
Chr1	7579948	7580060
Chr1	7580989	7581985
Chr1	7587984	7588101
Chr1	7588583	7588708
Chr1	7588909	7589184
Chr1	7603335	7603789
Chr1	7605722	7605891
Chr1	7606120	7606710
Chr1	7610308	7610470
Chr1	7612934	7613492
Chr1	7619201	7619518
Chr1	7623718	7623836
Chr1	7623969	7624195
Chr1	7624953	7625071
Chr1	7626658	7626806
Chr1	7630269	7630888
Chr1	7641232	7641441
Chr1	7641621	7642007
Chr1	7642440	7643105
Chr1	7645689	7646247
Chr1	7649210	7649656
Chr1	7651954	7652107
Chr1	7652287	7652913
Chr1	7654252	7654427
Chr1	7654553	7654864
Chr1	7657552	7657722
Chr1	7661811	7662698
Chr1	7666546	7666896
Chr1	7678683	7678817
Chr1	7680420	7681021
Chr1	7681218	7681618
Chr1	7691766	7692082
Chr1	7696310	7696802
Chr1	7704821	7706311
Chr1	7712921	7713189
Chr1	7734688	7736248
Chr1	7752953	7753071
Chr1	7754263	7754491
Chr1	7754623	7755074
Chr1	7759212	7759652
Chr1	7759884	7760060
Chr1	7760227	7760857
Chr1	7767915	7768376
Chr1	7771655	7772471
Chr1	7780694	7781560
Chr1	7789531	7789967
Chr1	7790192	7790301
Chr1	7801556	7801945
Chr1	7802334	7802523
Chr1	7815304	7815588
Chr1	7823129	7823261
Chr1	7823452	7823702
Chr1	7829997	7830166
Chr1	7839891	7840516
Chr1	7846817	7846984
Chr1	7847249	7847415
Chr1	7849974	7850114
Chr1	7850785	7850955
Chr1	7865627	7865731
Chr1	7867537	7867668
Chr1	7874112	7874525
Chr1	7875713	7875848
Chr1	7880602	7881216
Chr1	7882800	7883007
Chr1	7883123	7883281
Chr1	7886505	7886656
Chr1	7887215	7887364
Chr1	7890562	7890666
Chr1	7892892	7893091
Chr1	7895097	7895298
Chr1	7900601	7900760
Chr1	7903936	7904084
Chr1	7904400	7904522
Chr1	7908949	7909591
Chr1	7911838	7912256
Chr1	7912443	7912828
Chr1	7912987	7913187
Chr1	7915893	7916021
Chr1	7919361	7919700
Chr1	7925366	7925881
Chr1	7938983	7939181
Chr1	7953644	7954418
Chr1	7957865	7958142
[truncated: 21,886 more rows]
