# Supplementary material for: ZMP recruits and excludes Pol IV–mediated DNA methylation in a site-specific manner
Source: Sci Adv. 2022 Nov 25;8(47):eadc9454. doi: 10.1126/sciadv.adc9454 (PMC9699677; doi:10.1126/sciadv.adc9454)
Supplement: Supplementary file 3 — Datasets S1 to S4 [file sciadv.adc9454_datasets_s1_to_s4.zip › sciadv.adc9454_dataset_s4.xlsx]

## Sheet: Info
Dataset S4
This dataset contains genes that overlapped with Hyper DSR regions and are defined as "Hyper DSR Genes". GO-enrichment analysis of the Hyper DSR genes was carried out with AgriGO2 (http://systemsbiology.cau.edu.cn/agriGOv2/index.php)
Hyper DSR Genes
Chromosome	Chromosome
Start	Start of the gene region (1-based)
End	End of the gene region (1-based)
AGI_ID	AGI designated identified
Category	Classification of the gene region
Description	Gene description
Length	Gene length
Strand	Gene orientation
# Exons	Number of exons; nd, not determined
# Introns	Number of introns; nd, not determined
5'UTR	Existence of the UTR region (yes/no)
3'UTR	Existence of the UTR region (yes/no)
GO-enrichment
GO_acc	GO accession
term_type	Type of GO term (C, cellular component; F, molecular function; P, biological processes)
Term	GO term description
queryitem	Number of genes in the query
querytotal	Total number of genes in the query
bgitem	Number of genes in the background (TAIR10_2017)
bgtotal	Total number of genes in the background (TAIR10_2017)
pvalue	significance value
FDR	false discovery rate
entries	Genes with designated GO term

## Sheet: Hyper DSR Genes
Chromosome	Start	End	AGI_ID	Category	Description	Length	Strand	# Exons	# Introns	5'UTR	3'UTR
Chr1	325316	330619	AT1G01950	protein_coding	armadillo repeat kinesin 2	5303	+	26	4	yes	yes
Chr1	355124	357258	AT1G02030	protein_coding	C2H2-like zinc finger protein	2134	-	1	1	yes	yes
Chr1	1249570	1251697	AT1G08855	novel_transcribed_region	novel transcribed region	2127	-	5	nd	no	no
Chr1	2993381	2993820	AT1G09260	protein_coding	Chaperone DnaJ-domain superfamily protein	439	+	1	1	yes	no
Chr1	3075768	3079654	AT1G09530	protein_coding	phytochrome interacting factor 3	3886	+	14	6	yes	yes
Chr1	3549920	3550848	AT1G10690	protein_coding	unknown protein	928	-	1	1	yes	yes
Chr1	4061363	4063549	AT1G12020	protein_coding	unknown protein	2186	-	1	1	yes	yes
Chr1	4312331	4312935	AT1G12665	protein_coding	unknown protein	604	+	2	1	yes	yes
Chr1	5090809	5094152	AT1G14780	protein_coding	MAC/Perforin domain-containing protein	3343	+	7	1	yes	yes
Chr1	5393407	5394639	AT1G15680	protein_coding	F-box family protein	1232	+	1	1	no	no
Chr1	5865707	5867495	AT1G17150	protein_coding	Pectin lyase-like superfamily protein	1788	+	4	1	no	no
Chr1	6235895	6238799	AT1G18130	protein_coding	Class II aaRS and biotin synthetases superfamily protein	2904	+	5	1	no	no
Chr1	6852116	6852945	AT1G19830	protein_coding	SAUR-like auxin-responsive protein family	829	+	1	1	yes	yes
Chr1	7759077	7760929	AT1G22030	protein_coding	unknown protein	1852	-	2	1	yes	yes
Chr1	8649780	8650020	AT1G05887	lncRNA	long noncoding rna	240	+	1	nd	no	no
Chr1	8649816	8650056	AT1G05893	lncRNA	long noncoding rna	240	-	1	nd	no	no
Chr1	8673914	8676408	AT1G24470	protein_coding	beta-ketoacyl reductase 2	2494	+	4	1	yes	yes
Chr1	8771370	8773535	AT1G24807	protein_coding	Glutamine amidotransferase type 1 family protein	2165	-	7	1	no	yes
Chr1	8785785	8787914	AT1G24909	protein_coding	Glutamine amidotransferase type 1 family protein	2129	-	7	1	no	yes
Chr1	8808549	8810443	AT1G25083	protein_coding	Glutamine amidotransferase type 1 family protein	1894	-	7	1	no	yes
Chr1	8821008	8822843	AT1G25150	protein_coding	F-box family protein	1835	+	3	2	yes	yes
Chr1	8822692	8824821	AT1G25155	protein_coding	Glutamine amidotransferase type 1 family protein	2129	-	7	1	no	yes
Chr1	8836835	8839609	AT1G25220	protein_coding	anthranilate synthase beta subunit 1	2774	-	11	2	yes	yes
Chr1	9195512	9199671	AT1G26620	protein_coding	Plant protein of unknown function (DUF863)	4159	-	4	1	yes	yes
Chr1	9546373	9547073	AT1G27490	protein_coding	F-box and associated interaction domains-containing protein	700	-	3	1	no	no
Chr1	9575538	9582376	AT1G27570	protein_coding	phosphatidylinositol 3- and 4-kinase family protein	6838	+	11	2	no	no
Chr1	9631190	9634597	AT1G27680	protein_coding	ADPGLC-PPase large subunit	3407	+	12	1	yes	yes
Chr1	9756674	9757963	AT1G28000	protein_coding	Pentatricopeptide repeat (PPR) superfamily protein	1289	-	2	1	yes	no
Chr1	9756927	9757891	AT1G28005	protein_coding	hypothetical protein	964	+	2	1	no	yes
Chr1	9882951	9884189	AT1G28270	protein_coding	ralf-like 4	1238	+	1	1	yes	yes
Chr1	10349427	10353833	AT1G29630	protein_coding	5'-3' exonuclease family protein	4406	+	18	3	yes	yes
Chr1	10954288	10954711	AT1G06373	lncRNA	long noncoding rna	423	+	1	nd	no	no
Chr1	11137539	11137915	AT1G31173	miRNA	MIR167D	376	+	nd	nd	no	no
Chr1	11349697	11355587	AT1G31710	protein_coding	Copper amine oxidase family protein	5890	+	5	1	yes	yes
Chr1	11625616	11630745	AT1G32240	protein_coding	Homeodomain-like superfamily protein	5129	-	9	3	yes	yes
Chr1	11738118	11739326	AT1G32460	protein_coding	unknown protein	1208	+	2	1	yes	yes
Chr1	11881311	11886015	AT1G32810	protein_coding	RING/FYVE/PHD zinc finger superfamily protein	4704	+	7	1	yes	yes
Chr1	11982889	11985299	AT1G33070	protein_coding	MADS-box family protein	2410	+	3	1	no	no
Chr1	11985650	11990520	AT1G33080	protein_coding	MATE efflux family protein	4870	+	10	2	yes	yes
Chr1	12278438	12279451	AT1G33820	protein_coding	unknown protein	1013	-	6	1	no	no
Chr1	12279947	12281406	AT1G33830	protein_coding	P-loop containing nucleoside triphosphate hydrolases superfamily protein	1459	-	4	1	no	no
Chr1	12867081	12868890	AT1G35160	protein_coding	GF14 protein phi chain	1809	+	6	2	yes	yes
Chr1	12870563	12872257	AT1G35170	protein_coding	TRAM, LAG1 and CLN8 (TLC) lipid-sensing domain containing protein	1694	-	7	4	yes	yes
Chr1	12995687	12996713	AT1G06883	lncRNA	long noncoding rna	1026	-	1	nd	no	no
Chr1	13042973	13043377	AT1G06897	lncRNA	long noncoding rna	404	-	1	nd	no	no
Chr1	13761926	13764265	AT1G36510	protein_coding	Nucleic acid-binding proteins superfamily	2339	+	9	1	no	no
Chr1	14733525	14745983	AT1G39070	protein_coding	hypothetical protein	12458	+	57	1	no	no
Chr1	14999615	15001868	AT1G40087	protein_coding	Plant transposase (Ptta/En/Spm family)	2253	-	8	1	no	yes
Chr1	15980135	15983571	AT1G42560	protein_coding	Seven transmembrane MLO family protein	3436	-	17	2	yes	yes
Chr1	16213995	16215828	AT1G43080	protein_coding	Pectin lyase-like superfamily protein	1833	-	4	1	no	no
Chr1	16217197	16219150	AT1G43090	protein_coding	Pectin lyase-like superfamily protein	1953	-	4	1	no	no
Chr1	16220519	16222473	AT1G43100	protein_coding	Pectin lyase-like superfamily protein	1954	-	4	1	no	no
Chr1	16269075	16270513	AT1G43171	protein_coding	unknown protein	1438	+	1	1	yes	yes
Chr1	16495080	16496078	AT1G43720	protein_coding	unknown protein	998	+	2	1	no	no
Chr1	16681269	16682933	AT1G43970	protein_coding	unknown protein	1664	+	4	1	no	no
Chr1	16820929	16821823	AT1G44224	protein_coding	ECA1 gametogenesis related family protein	894	-	1	1	yes	yes
Chr1	16875092	16876549	AT1G44608	protein_coding	unknown protein	1457	-	2	1	yes	yes
Chr1	17004256	17005923	AT1G44980	protein_coding	pectin methylesterase 7	1667	-	4	1	no	no
Chr1	17139448	17140012	AT1G45221	protein_coding	Bifunctional inhibitor/lipid-transfer protein/seed storage 2S albumin superfamily protein	564	+	1	1	yes	yes
Chr1	17365898	17368703	AT1G47370	protein_coding	Toll-Interleukin-Resistance (TIR) domain family protein	2805	-	7	1	no	no
Chr1	17531871	17535174	AT1G47657	protein_coding	hypothetical protein	3303	+	8	1	no	no
Chr1	17594683	17595353	AT1G47780	protein_coding	alpha/beta-Hydrolases superfamily protein	670	+	4	1	no	yes
Chr1	17732010	17758508	AT1G48090	protein_coding	calcium-dependent lipid-binding family protein	26498	-	72	6	yes	yes
Chr1	17906871	17908534	AT1G48440	protein_coding	B-cell receptor-associated 31-like	1663	+	4	1	yes	yes
Chr1	18017730	18018458	AT1G48720	protein_coding	unknown protein	728	+	1	1	yes	yes
Chr1	18190470	18190733	AT1G07533	lncRNA	long noncoding rna	263	+	1	nd	no	no
Chr1	18225870	18226967	AT1G49260	protein_coding	unknown protein	1097	+	1	1	yes	yes
Chr1	18546086	18549046	AT1G50050	protein_coding	CAP (Cysteine-rich secretory proteins, Antigen 5, and Pathogenesis-related 1 protein) superfamily protein	2960	+	6	2	yes	yes
Chr1	18569686	18579182	AT1G50140	protein_coding	P-loop containing nucleoside triphosphate hydrolases superfamily protein	9496	-	30	5	yes	yes
Chr1	19232479	19232748	AT1G07767	lncRNA	long noncoding rna	269	+	1	nd	no	no
Chr1	19526153	19526888	AT1G52415	protein_coding	Bifunctional inhibitor/lipid-transfer protein/seed storage 2S albumin superfamily protein	735	+	2	1	yes	yes
Chr1	19549331	19551282	AT1G52460	protein_coding	alpha/beta-Hydrolases superfamily protein	1951	+	9	1	yes	yes
Chr1	19963047	19964712	AT1G53480	protein_coding	mto 1 responding down 1	1665	-	3	2	yes	yes
Chr1	19963067	19964105	AT1G07887	antisense_RNA	Natural antisense transcript overlaps with AT1G53480	1038	+	1	nd	no	no
Chr1	19963267	19966952	AT1G53490	protein_coding	RING/U-box superfamily protein	3685	+	13	2	yes	yes
Chr1	20124706	20126525	AT1G53890	protein_coding	Protein of unknown function (DUF567)	1819	+	15	5	yes	yes
Chr1	20307572	20308846	AT1G54400	protein_coding	HSP20-like chaperones superfamily protein	1274	+	2	1	yes	yes
Chr1	20796340	20798594	AT1G55650	protein_coding	HMG (high mobility group) box protein with ARID/BRIGHT DNA-binding domain	2254	+	6	1	no	yes
Chr1	21746354	21766048	AT1G58602	protein_coding	LRR and NB-ARC domains-containing disease resistance protein	19694	+	11	2	yes	yes
Chr1	21780076	21784581	AT1G58807	protein_coding	Disease resistance protein (CC-NBS-LRR class) family	4505	+	6	2	yes	yes
Chr1	21791688	21797050	AT1G58848	protein_coding	Disease resistance protein (CC-NBS-LRR class) family	5362	+	7	2	yes	yes
Chr1	21816334	21820839	AT1G59124	protein_coding	Disease resistance protein (CC-NBS-LRR class) family	4505	+	6	2	yes	yes
Chr1	21827945	21833018	AT1G59218	protein_coding	Disease resistance protein (CC-NBS-LRR class) family	5073	+	11	3	yes	yes
Chr1	22226885	22227928	AT1G60280	protein_coding	NAC domain containing protein 23	1043	-	1	1	no	no
Chr1	22254405	22255798	AT1G60400	protein_coding	F-box/RNI-like superfamily protein	1393	+	3	1	no	no
Chr1	22617370	22619853	AT1G61320	protein_coding	FBD / Leucine Rich Repeat domains containing protein	2483	+	3	1	no	yes
Chr1	22829921	22834728	AT1G61810	protein_coding	beta-glucosidase 45	4807	+	20	5	yes	yes
Chr1	22834539	22834809	AT1G08437	lncRNA	long noncoding rna	270	-	1	nd	no	no
Chr1	23390968	23392873	AT1G63090	protein_coding	phloem protein 2-A11	1905	-	3	1	yes	yes
Chr1	23707131	23711944	AT1G63870	protein_coding	Disease resistance protein (TIR-NBS-LRR class) family	4813	-	4	1	yes	no
Chr1	23878066	23881073	AT1G64340	protein_coding	unknown protein	3007	+	4	2	yes	yes
Chr1	23933137	23933209	AT1G64420	tRNA	pre-tRNA-Ala	72	+	nd	nd	no	no
Chr1	23947794	23950361	AT1G64480	protein_coding	calcineurin B-like protein 8	2567	-	16	4	yes	yes
Chr1	24281337	24282233	AT1G65360	protein_coding	AGAMOUS-like 23	896	+	2	1	no	yes
Chr1	24342483	24344158	AT1G65483	protein_coding	unknown protein	1675	+	5	2	yes	yes
Chr1	24359328	24360081	AT1G65510	protein_coding	unknown protein	753	+	3	2	yes	yes
Chr1	24447827	24448071	AT1G08773	lncRNA	long noncoding rna	244	+	1	nd	no	no
Chr1	24562398	24568966	AT1G65985	protein_coding	Plant protein of unknown function (DUF247)	6568	-	8	2	yes	yes
Chr1	24602033	24604763	AT1G66090	protein_coding	Disease resistance protein (TIR-NBS class)	2730	+	2	1	yes	yes
Chr1	24619830	24622117	AT1G66140	protein_coding	zinc finger protein 4	2287	-	2	1	yes	yes
Chr1	24809421	24810549	AT1G66490	protein_coding	F-box and associated interaction domains-containing protein	1128	-	2	1	no	no
Chr1	24824356	24826683	AT1G66540	protein_coding	Cytochrome P450 superfamily protein	2327	+	5	2	yes	yes
Chr1	24945484	24946968	AT1G66870	protein_coding	Carbohydrate-binding X8 domain superfamily protein	1484	-	4	2	yes	yes
Chr1	24945530	24945945	AT1G08853	antisense_RNA	Natural antisense transcript overlaps with AT1G66870	415	+	1	nd	no	no
Chr1	24946928	24955694	AT1G66880	protein_coding	Protein kinase superfamily protein	8766	+	13	3	yes	yes
Chr1	24948393	24953988	AT1G08857	antisense_RNA	Natural antisense transcript overlaps with AT1G66880	5595	-	3	nd	no	no
Chr1	25376679	25379217	AT1G67710	protein_coding	response regulator 11	2538	-	7	3	yes	yes
Chr1	25579373	25580199	AT1G68250	protein_coding	unknown protein	826	-	3	2	yes	yes
Chr1	25701770	25702778	AT1G68500	protein_coding	unknown protein	1008	+	1	1	yes	yes
Chr1	25928196	25928268	AT1G68950	tRNA	pre-tRNA-Phe	72	+	nd	nd	no	no
Chr1	26394492	26397603	AT1G70080	protein_coding	Terpenoid cyclases/Protein prenyltransferases superfamily protein	3111	-	7	1	yes	yes
Chr1	27082394	27088248	AT1G71960	protein_coding	ATP-binding casette family G25	5854	-	4	1	yes	yes
Chr1	27556168	27558774	AT1G73290	protein_coding	serine carboxypeptidase-like 5	2606	-	17	3	yes	yes
Chr1	28577842	28581315	AT1G76160	protein_coding	SKU5 similar 5	3473	-	8	1	yes	yes
Chr1	29890367	29894646	AT1G79460	protein_coding	Terpenoid cyclases/Protein prenyltransferases superfamily protein	4279	+	15	1	yes	yes
Chr2	145676	149394	AT2G01280	protein_coding	Cyclin/Brf1-like TBP-binding protein	3718	+	19	3	no	yes
Chr2	258998	259325	AT2G04015	lncRNA	long noncoding rna	327	+	1	nd	no	no
Chr2	289115	289465	AT2G04075	lncRNA	long noncoding rna	350	-	1	nd	no	no
Chr2	289115	289752	AT2G04085	lncRNA	long noncoding rna	637	+	1	nd	no	no
Chr2	905513	909272	AT2G03070	protein_coding	mediator subunit 8	3759	+	13	1	yes	yes
Chr2	1076863	1078348	AT2G03550	protein_coding	alpha/beta-Hydrolases superfamily protein	1485	+	1	1	yes	yes
Chr2	1147774	1149261	AT2G03750	protein_coding	P-loop containing nucleoside triphosphate hydrolases superfamily protein	1487	-	1	1	yes	yes
Chr2	1568279	1570271	AT2G04500	protein_coding	Cysteine/Histidine-rich C1 domain family protein	1992	+	1	1	yes	yes
Chr2	1777806	1779041	AT2G00400	novel_transcribed_region	novel transcribed region	1235	-	5	nd	no	no
Chr2	1858543	1862064	AT2G05160	protein_coding	CCCH-type zinc fingerfamily protein with RNA-binding domain	3521	-	10	3	yes	yes
Chr2	1942520	1943101	AT2G05335	protein_coding	SCR-like 15	581	+	2	1	yes	yes
Chr2	1956115	1959303	AT2G05360	protein_coding	unknown protein	3188	-	5	1	no	no
Chr2	2101497	2102111	AT2G05645	protein_coding	unknown protein	614	-	1	1	no	no
Chr2	2348059	2352174	AT2G06025	protein_coding	Acyl-CoA N-acyltransferases (NAT) superfamily protein	4115	+	20	7	yes	yes
Chr2	3007102	3012333	AT2G07240	protein_coding	cysteine-type peptidases	5231	-	15	1	yes	no
Chr2	3187068	3188422	AT2G07565	protein_coding	Ycf1 domain protein	1354	+	4	1	yes	no
Chr2	3198768	3200220	AT2G05135	novel_transcribed_region	novel transcribed region	1452	+	2	nd	no	no
Chr2	4295362	4300871	AT2G10625	protein_coding	Ulp1 protease family carboxy-terminal catalytic domain protein	5509	-	5	1	no	no
Chr2	4310321	4312162	AT2G10940	protein_coding	Bifunctional inhibitor/lipid-transfer protein/seed storage 2S albumin superfamily protein	1841	-	3	2	yes	yes
Chr2	4901120	4901343	AT2G12205	protein_coding	hypothetical protein	223	+	2	1	no	no
Chr2	5293897	5295480	AT2G12900	protein_coding	Basic-leucine zipper (bZIP) transcription factor family protein	1583	+	5	1	no	no
Chr2	5392778	5393092	AT2G05855	lncRNA	long noncoding rna	314	-	1	nd	no	no
Chr2	5646602	5647423	AT2G13547	protein_coding	unknown protein	821	+	1	1	yes	yes
Chr2	5852122	5852431	AT2G06075	lncRNA	long noncoding rna	309	-	1	nd	no	no
Chr2	5869853	5870368	AT2G13980	protein_coding	Polynucleotidyl transferase, ribonuclease H-like superfamily protein	515	-	1	1	no	no
Chr2	6292466	6295726	AT2G14700	protein_coding	unknown protein	3260	+	4	1	no	no
Chr2	6316744	6317587	AT2G14755	protein_coding	Myb/SANT-like DNA-binding domain protein	843	-	2	1	no	yes
Chr2	6382368	6382810	AT2G14846	protein_coding	Bifunctional inhibitor/lipid-transfer protein/seed storage 2S albumin superfamily protein	442	+	1	1	yes	yes
Chr2	6399405	6401149	AT2G14890	protein_coding	arabinogalactan protein 9	1744	+	3	2	yes	yes
Chr2	6666286	6668046	AT2G15320	protein_coding	Leucine-rich repeat (LRR) family protein	1760	-	1	1	yes	yes
Chr2	6677225	6677928	AT2G15340	protein_coding	glycine-rich protein	703	+	1	1	yes	yes
Chr2	6750934	6752647	AT2G15460	protein_coding	Pectin lyase-like superfamily protein	1713	+	4	1	no	no
Chr2	6754330	6756051	AT2G15470	protein_coding	Pectin lyase-like superfamily protein	1721	+	4	1	no	no
Chr2	6927024	6932791	AT2G15900	protein_coding	Phox-associated domain	5767	+	15	1	yes	yes
Chr2	6932406	6935514	AT2G15910	protein_coding	CSL zinc finger domain-containing protein	3108	-	8	3	yes	yes
Chr2	7081763	7084865	AT2G16370	protein_coding	thymidylate synthase 1	3102	-	13	3	yes	yes
Chr2	7156839	7157770	AT2G16505	protein_coding	Maternally expressed gene (MEG) family protein	931	-	2	1	yes	yes
Chr2	7184422	7187009	AT2G16580	protein_coding	SAUR-like auxin-responsive protein family	2587	-	2	1	yes	yes
Chr2	7184652	7185245	AT2G16575	protein_coding	unknown protein	593	+	2	1	no	no
Chr2	7190937	7192071	AT2G16586	protein_coding	unknown protein	1134	+	1	1	yes	yes
Chr2	7230346	7232223	AT2G16676	protein_coding	unknown protein	1877	-	1	1	yes	yes
Chr2	7376199	7381165	AT2G16980	protein_coding	Major facilitator superfamily protein	4966	+	24	6	yes	yes
Chr2	7633214	7634069	AT2G06995	lncRNA	long noncoding rna	855	+	1	nd	no	no
Chr2	7728157	7728927	AT2G17785	protein_coding	zinc-binding protein-related	770	-	3	1	no	yes
Chr2	7860676	7861044	AT2G07045	lncRNA	long noncoding rna	368	+	1	nd	no	no
Chr2	7879308	7883935	AT2G18130	protein_coding	purple acid phosphatase 11	4627	-	7	1	no	no
Chr2	8303889	8304455	AT2G19146	protein_coding	unknown protein	566	+	1	1	yes	yes
Chr2	8701013	8704357	AT2G20170	protein_coding	Protein of Unknown Function (DUF239)	3344	+	11	3	no	yes
Chr2	8755852	8760298	AT2G20300	protein_coding	Protein kinase superfamily protein	4446	-	8	1	yes	yes
Chr2	8825053	8825544	AT2G20465	protein_coding	Molecular chaperone Hsp40/DnaJ family protein	491	-	2	1	yes	yes
Chr2	9712264	9713135	AT2G22805	protein_coding	Defensin-like (DEFL) family protein	871	+	2	1	yes	yes
Chr2	9976590	9978090	AT2G23430	protein_coding	Cyclin-dependent kinase inhibitor family protein	1500	-	4	1	yes	yes
Chr2	10231300	10235494	AT2G24070	protein_coding	Family of unknown function (DUF566)	4194	-	10	3	yes	yes
Chr2	10319213	10322423	AT2G24260	protein_coding	LJRHL1-like 1	3210	-	8	2	yes	yes
Chr2	10516780	10520684	AT2G24710	protein_coding	glutamate receptor 2.3	3904	-	8	3	yes	yes
Chr2	10528064	10533887	AT2G24735	other_RNA	unknown protein	5823	+	4	nd	no	no
Chr2	10622396	10624309	AT2G24980	protein_coding	Proline-rich extensin-like family protein	1913	+	4	3	yes	yes
Chr2	10697629	10702203	AT2G25140	protein_coding	casein lytic proteinase B4	4574	-	10	1	yes	yes
Chr2	10747211	10748467	AT2G25230	protein_coding	myb domain protein 100	1256	-	3	1	no	no
Chr2	10806680	10809945	AT2G25370	protein_coding	RING/U-box superfamily protein	3265	+	8	2	yes	yes
Chr2	10813839	10813911	AT2G25400	tRNA	pre tRNA-Arg	72	+	nd	nd	no	no
Chr2	10814393	10815994	AT2G25410	protein_coding	RING/U-box superfamily protein	1601	+	2	1	yes	yes
Chr2	11041331	11043256	AT2G25900	protein_coding	Zinc finger C-x8-C-x5-C-x3-H type family protein	1925	+	4	2	yes	yes
Chr2	11045992	11047215	AT2G25905	protein_coding	transmembrane protein	1223	+	8	1	no	no
Chr2	11277945	11279084	AT2G26515	protein_coding	hypothetical protein	1139	+	2	1	yes	yes
Chr2	11409828	11423776	AT2G26780	protein_coding	ARM repeat superfamily protein	13948	+	37	2	yes	yes
Chr2	11409844	11410075	AT2G08180	lncRNA	long noncoding rna	231	-	1	nd	no	no
Chr2	11689467	11690004	AT2G27315	protein_coding	Protein of unknown function (DUF1278)	537	-	1	1	yes	yes
Chr2	11757955	11759588	AT2G27510	protein_coding	ferredoxin 3	1633	-	2	1	yes	yes
Chr2	11812661	11813078	AT2G00840	novel_transcribed_region	novel transcribed region	417	-	1	nd	no	no
Chr2	12119285	12120512	AT2G28355	protein_coding	low-molecular-weight cysteine-rich 5	1227	+	2	1	yes	yes
Chr2	12494826	12499723	AT2G29090	protein_coding	cytochrome P450, family 707, subfamily A, polypeptide 2	4897	-	13	4	yes	yes
Chr2	12805667	12809386	AT2G30010	protein_coding	TRICHOME BIREFRINGENCE-LIKE 45	3719	+	6	2	yes	yes
Chr2	12843510	12845597	AT2G30090	protein_coding	Acyl-CoA N-acyltransferases (NAT) superfamily protein	2087	-	3	1	no	yes
Chr2	12957986	12958335	AT2G08385	lncRNA	long noncoding rna	349	-	1	nd	no	no
Chr2	12958116	12960768	AT2G30410	protein_coding	tubulin folding cofactor A (KIESEL)	2652	+	8	3	yes	yes
Chr2	13127826	13128666	AT2G30810	protein_coding	Gibberellin-regulated family protein	840	-	4	1	yes	yes
Chr2	13193954	13200138	AT2G31010	protein_coding	Protein kinase superfamily protein	6184	+	20	2	yes	yes
Chr2	13286681	13288380	AT2G31180	protein_coding	myb domain protein 14	1699	-	3	1	yes	yes
Chr2	14139760	14143118	AT2G33360	protein_coding	Protein of unknown function (DUF3527)	3358	+	6	2	yes	yes
Chr2	14399534	14413489	AT2G34100	protein_coding	unknown protein	13955	-	8	2	yes	yes
Chr2	14472633	14473437	AT2G34290	protein_coding	Protein kinase superfamily protein	804	-	1	1	yes	no
Chr2	14756511	14760709	AT2G35020	protein_coding	N-acetylglucosamine-1-phosphate uridylyltransferase 2	4198	+	15	1	yes	yes
Chr2	16002263	16006654	AT2G38195	protein_coding	RING/U-box superfamily protein	4391	+	13	2	yes	yes
Chr2	17499404	17500452	AT2G41920	protein_coding	Protein kinase superfamily protein	1048	+	1	1	yes	yes
Chr2	17630729	17634370	AT2G42330	protein_coding	GC-rich sequence DNA-binding factor-like protein with Tuftelin interacting domain	3641	-	6	3	yes	yes
Chr2	18354186	18358679	AT2G44470	protein_coding	beta glucosidase 29	4493	+	15	3	yes	yes
Chr2	18537177	18538479	AT2G44940	protein_coding	Integrase-type DNA-binding superfamily protein	1302	+	1	1	yes	yes
Chr3	519211	521793	AT3G02500	protein_coding	unknown protein	2582	+	8	3	yes	yes
Chr3	1121950	1122828	AT3G04250	protein_coding	F-box associated ubiquitination effector family protein	878	+	1	1	no	no
Chr3	1133320	1136397	AT3G04290	protein_coding	Li-tolerant lipase 1	3077	-	5	1	yes	yes
Chr3	1673015	1674908	AT3G05685	protein_coding	Cystatin/monellin superfamily protein	1893	-	8	3	no	yes
Chr3	2100021	2101402	AT3G36659	protein_coding	Plant invertase/pectin methylesterase inhibitor superfamily protein	1381	+	1	1	yes	yes
Chr3	3061945	3063594	AT3G09960	protein_coding	Calcineurin-like metallo-phosphoesterase superfamily protein	1649	+	4	1	yes	yes
Chr3	3527280	3528440	AT3G11260	protein_coding	WUSCHEL related homeobox 5	1160	+	2	1	yes	yes
Chr3	5552692	5553114	AT3G03285	lncRNA	long noncoding rna	422	+	1	nd	no	no
Chr3	5983196	5984320	AT3G17480	protein_coding	F-box and associated interaction domains-containing protein	1124	+	1	1	no	no
Chr3	5986682	5988498	AT3G17500	protein_coding	F-box family protein	1816	+	3	2	no	no
Chr3	6000860	6002282	AT3G17530	protein_coding	F-box and associated interaction domains-containing protein	1422	+	1	1	no	yes
Chr3	6595344	6599089	AT3G19080	protein_coding	SWIB complex BAF60b domain-containing protein	3745	+	16	4	yes	yes
Chr3	6978477	6980523	AT3G20015	protein_coding	Eukaryotic aspartyl protease family protein	2046	-	1	1	yes	yes
Chr3	6990254	6991462	AT3G20030	protein_coding	F-box and associated interaction domains-containing protein	1208	+	1	1	no	no
Chr3	7103817	7104250	AT3G20362	protein_coding	unknown protein	433	+	3	1	no	no
Chr3	7231570	7232682	AT3G20690	protein_coding	F-box and associated interaction domains-containing protein	1112	-	1	1	no	no
Chr3	7237818	7239149	AT3G20710	protein_coding	F-box family protein	1331	-	1	1	yes	yes
Chr3	7406326	7407429	AT3G21120	protein_coding	F-box and associated interaction domains-containing protein	1103	+	1	1	no	no
Chr3	7422026	7424989	AT3G21175	protein_coding	ZIM-like 1	2963	+	12	3	yes	yes
Chr3	7511756	7516073	AT3G21340	protein_coding	Leucine-rich repeat protein kinase family protein	4317	-	14	2	yes	yes
Chr3	7745143	7746200	AT3G21980	protein_coding	Domain of unknown function (DUF26)	1057	+	2	1	no	yes
Chr3	7749247	7750602	AT3G21990	protein_coding	Domain of unknown function (DUF26)	1355	+	2	1	yes	yes
Chr3	8028961	8030100	AT3G22720	protein_coding	F-box and associated interaction domains-containing protein	1139	-	1	1	no	no
Chr3	8715118	8718211	AT3G24140	protein_coding	basic helix-loop-helix (bHLH) DNA-binding superfamily protein	3093	-	7	2	yes	yes
Chr3	8788814	8793371	AT3G24255	protein_coding	RNA-directed DNA polymerase (reverse transcriptase)-related family protein	4557	+	26	8	yes	yes
Chr3	8796541	8797031	AT3G24270	protein_coding	pumilio 25	490	-	2	1	no	no
Chr3	8956257	8957667	AT3G24542	protein_coding	Beta-galactosidase related protein	1410	+	3	1	yes	yes
Chr3	9152170	9153944	AT3G25130	protein_coding	unknown protein	1774	+	1	1	yes	yes
Chr3	9202692	9203671	AT3G25265	protein_coding	low-molecular-weight cysteine-rich 4	979	-	2	1	yes	yes
Chr3	9393511	9394334	AT3G25727	protein_coding	unknown protein	823	-	3	1	no	no
Chr3	9887917	9889791	AT3G26830	protein_coding	Cytochrome P450 superfamily protein	1874	+	2	1	yes	yes
Chr3	10090056	10092791	AT3G27320	protein_coding	alpha/beta-Hydrolases superfamily protein	2735	+	4	2	yes	yes
Chr3	10139232	10139550	AT3G05235	lncRNA	long noncoding rna	318	-	1	nd	no	no
Chr3	10188134	10190348	AT3G27510	protein_coding	Cysteine/Histidine-rich C1 domain family protein	2214	-	3	2	yes	yes
Chr3	10321741	10322306	AT3G27835	protein_coding	Gamma-thionin family protein	565	-	2	1	no	no
Chr3	10377957	10379907	AT3G27950	protein_coding	GDSL-like Lipase/Acylhydrolase superfamily protein	1950	+	5	1	yes	yes
Chr3	10392571	10398235	AT3G27990	antisense_RNA	other RNA	5664	-	15	nd	no	no
Chr3	10640152	10642071	AT3G28410	protein_coding	F-box/RNI-like superfamily protein	1919	-	3	1	no	no
Chr3	10700562	10704018	AT3G28550	protein_coding	Proline-rich extensin-like family protein	3456	-	4	2	yes	yes
Chr3	10718320	10718787	AT3G28590	protein_coding	unknown protein	467	+	2	1	no	yes
Chr3	10805857	10808461	AT3G28780	protein_coding	Protein of unknown function (DUF1216)	2604	-	2	1	yes	yes
Chr3	10810579	10811197	AT3G28785	protein_coding	mutator-like transposase	618	-	2	1	yes	yes
Chr3	10870005	10877578	AT3G28860	protein_coding	ATP binding cassette subfamily B19	7573	-	10	1	yes	yes
Chr3	11030744	11031223	AT3G00550	novel_transcribed_region	novel transcribed region	479	+	2	nd	no	no
Chr3	11163839	11166458	AT3G29200	protein_coding	chorismate mutase 1	2619	-	6	1	yes	yes
Chr3	11359512	11360208	AT3G29560	protein_coding	unknown protein	696	-	4	1	no	no
Chr3	11363806	11364789	AT3G29570	protein_coding	unknown protein	983	-	1	1	no	no
Chr3	11671637	11672239	AT3G29780	protein_coding	ralf-like 27	602	+	1	1	yes	yes
Chr3	11717591	11718128	AT3G29797	protein_coding	Protein of unknown function (DUF784)	537	+	1	1	yes	yes
Chr3	11774736	11775003	AT3G06015	lncRNA	long noncoding rna	267	+	1	nd	no	no
Chr3	11888176	11888726	AT3G30247	protein_coding	Protein of unknown function (DUF784)	550	-	1	1	yes	yes
Chr3	11908870	11913166	AT3G30260	protein_coding	AGAMOUS-like 79	4296	+	8	1	yes	yes
Chr3	11984594	11985002	AT3G30383	protein_coding	Protein of unknown function (DUF784)	408	+	1	1	yes	no
Chr3	11988319	11988767	AT3G30385	protein_coding	Protein of unknown function (DUF784)	448	+	1	1	yes	yes
Chr3	12593810	12600432	AT3G30842	protein_coding	pleiotropic drug resistance 10	6622	-	21	1	no	yes
Chr3	13043532	13043809	AT3G06255	lncRNA	long noncoding rna	277	+	1	nd	no	no
Chr3	13219168	13221456	AT3G32260	protein_coding	Nucleic acid-binding proteins superfamily	2288	+	8	1	no	no
Chr3	14196774	14197147	AT3G06345	miRNA	MIR5642a	373	+	nd	nd	no	no
Chr3	14724103	14728327	AT3G42640	protein_coding	H(+)-ATPase 8	4224	+	12	1	yes	yes
Chr3	15219454	15221723	AT3G43260	protein_coding	unknown protein	2269	+	6	1	no	no
Chr3	15506774	15507076	AT3G43583	protein_coding	unknown protein	302	-	1	1	no	no
Chr3	15777408	15778166	AT3G43970	protein_coding	unknown protein	758	-	4	2	yes	no
Chr3	15782538	15785184	AT3G43990	protein_coding	Bromo-adjacent homology (BAH) domain-containing protein	2646	-	5	1	yes	no
Chr3	15874918	15875456	AT3G44115	protein_coding	Protein of unknown function (DUF784)	538	+	1	1	yes	yes
Chr3	16067393	16067725	AT3G44428	protein_coding	ECA1 gametogenesis related family protein	332	-	1	1	no	no
Chr3	16108100	16111316	AT3G44510	protein_coding	alpha/beta-Hydrolases superfamily protein	3216	-	9	5	yes	yes
Chr3	16605781	16606238	AT3G45275	protein_coding	ECA1 gametogenesis related family protein	457	+	1	1	yes	no
Chr3	16647447	16650164	AT3G00770	novel_transcribed_region	novel transcribed region	2717	+	7	nd	no	no
Chr3	16832726	16837792	AT3G45810	protein_coding	ferric reductase-like transmembrane component family protein	5066	-	13	1	yes	yes
Chr3	16900778	16904136	AT3G45990	protein_coding	Cofilin/tropomyosin-type actin-binding protein family	3358	-	3	1	no	no
Chr3	17103173	17105625	AT3G46480	protein_coding	2-oxoglutarate (2OG) and Fe(II)-dependent oxygenase superfamily protein	2452	+	11	1	no	yes
Chr3	17520412	17521027	AT3G07775	lncRNA	long noncoding rna	615	-	2	nd	no	no
Chr3	18052466	18054832	AT3G48740	protein_coding	Nodulin MtN3 family protein	2366	-	6	1	yes	yes
Chr3	18249663	18253911	AT3G49220	protein_coding	Plant invertase/pectin methylesterase inhibitor superfamily	4248	+	8	3	yes	yes
Chr3	18372404	18373147	AT3G49570	protein_coding	response to low sulfur 3	743	-	1	1	yes	yes
Chr3	18542060	18542690	AT3G50020	protein_coding	Serine protease inhibitor, potato inhibitor I-type family protein	630	-	2	1	yes	yes
Chr3	18728935	18730497	AT3G50470	protein_coding	homolog of RPW8 3	1562	+	2	1	yes	yes
Chr3	19353867	19357261	AT3G52190	protein_coding	phosphate transporter traffic facilitator1	3394	-	10	1	yes	yes
Chr3	19388970	19391424	AT3G52280	protein_coding	general transcription factor group E6	2454	-	11	2	yes	yes
Chr3	19669084	19669774	AT3G53050	protein_coding	D-galactoside/L-rhamnose binding SUEL lectin protein	690	+	2	1	no	yes
Chr3	19672726	19673567	AT3G53065	protein_coding	D-galactoside/L-rhamnose binding SUEL lectin protein	841	+	2	1	yes	yes
Chr3	20930557	20932869	AT3G56450	protein_coding	alpha-soluble NSF attachment protein 1	2312	+	6	1	no	no
Chr3	21277270	21279404	AT3G57480	protein_coding	zinc finger (C2H2 type, AN1-like) family protein	2134	-	5	2	yes	yes
Chr3	22304152	22306512	AT3G60340	protein_coding	alpha/beta-Hydrolases superfamily protein	2360	+	13	2	yes	yes
Chr3	22306488	22311244	AT3G60350	protein_coding	ARABIDILLO-2	4756	-	11	2	yes	yes
Chr3	22473983	22476445	AT3G60830	protein_coding	actin-related protein 7	2462	+	5	1	yes	yes
Chr3	22616430	22616558	AT3G61117	protein_coding	unknown protein	128	-	1	1	no	no
Chr3	22616581	22617427	AT3G61118	other_RNA	other RNA	846	-	2	nd	no	no
Chr4	133643	135502	AT4G00310	protein_coding	Putative membrane lipoprotein	1859	+	5	2	yes	yes
Chr4	199427	200953	AT4G03615	novel_transcribed_region	novel transcribed region	1526	-	2	nd	no	no
Chr4	412107	413810	AT4G00955	protein_coding	unknown protein	1703	+	3	2	yes	yes
Chr4	866151	868253	AT4G01985	protein_coding	unknown protein	2102	-	5	3	yes	yes
Chr4	1009301	1013036	AT4G02300	protein_coding	Plant invertase/pectin methylesterase inhibitor superfamily	3735	-	3	1	yes	yes
Chr4	1030935	1031328	AT4G04115	lncRNA	long noncoding rna	393	+	1	nd	no	no
Chr4	1116972	1119877	AT4G02540	protein_coding	Cysteine/Histidine-rich C1 domain family protein	2905	+	3	2	yes	yes
Chr4	1188983	1193611	AT4G02700	protein_coding	sulfate transporter 3	4628	+	12	1	yes	yes
Chr4	1299566	1299842	AT4G04355	lncRNA	long noncoding rna	276	+	1	nd	no	no
Chr4	1603638	1604628	AT4G03600	protein_coding	unknown protein	990	-	1	1	yes	yes
Chr4	1785645	1786404	AT4G04755	lncRNA	long noncoding rna	759	-	1	nd	no	no
Chr4	1785788	1786439	AT4G04765	lncRNA	long noncoding rna	651	+	2	nd	no	no
Chr4	2434368	2434857	AT4G04975	lncRNA	long noncoding rna	489	-	2	nd	no	no
Chr4	2554997	2557258	AT4G04990	protein_coding	Protein of unknown function (DUF761)	2261	+	2	1	yes	yes
Chr4	2582655	2583046	AT4G05025	lncRNA	long noncoding rna	391	-	1	nd	no	no
Chr4	4073717	4074735	AT4G06746	protein_coding	related to AP2 9	1018	-	1	1	yes	yes
Chr4	4659714	4660348	AT4G07835	protein_coding	hypothetical protein	634	+	2	1	no	no
Chr4	4659865	4660254	AT4G05235	lncRNA	long noncoding rna	389	-	1	nd	no	no
Chr4	4691762	4692653	AT4G07868	protein_coding	unknown protein	891	+	1	1	yes	yes
Chr4	5244865	5248394	AT4G08300	protein_coding	nodulin MtN21 /EamA-like transporter family protein	3529	+	7	1	yes	yes
Chr4	5436600	5439167	AT4G08545	protein_coding	LRR receptor-like protein	2567	+	3	1	no	no
Chr4	5454580	5456100	AT4G08570	protein_coding	Heavy metal transport/detoxification superfamily protein	1520	-	2	1	yes	yes
Chr4	5463794	5466747	AT4G08590	protein_coding	ORTHRUS-like	2953	-	15	6	yes	yes
Chr4	6142706	6145003	AT4G09740	protein_coding	glycosyl hydrolase 9B14	2297	-	8	1	no	no
Chr4	6159538	6161378	AT4G09780	protein_coding	TRAF-like family protein	1840	-	7	2	no	no
Chr4	6335919	6337478	AT4G10160	protein_coding	RING/U-box superfamily protein	1559	+	3	1	yes	yes
Chr4	6350928	6352031	AT4G10190	protein_coding	F-box and associated interaction domains-containing protein	1103	+	1	1	no	no
Chr4	6357052	6360377	AT4G10210	protein_coding	Protein of Unknown Function (DUF239)	3325	+	8	1	yes	yes
Chr4	6391854	6395922	AT4G10310	protein_coding	high-affinity K+ transporter 1	4068	+	3	1	yes	yes
Chr4	6413010	6413342	AT4G10345	miRNA	MIR832a	332	+	nd	nd	no	no
Chr4	6617143	6618426	AT4G10740	protein_coding	F-box and associated interaction domains-containing protein	1283	-	1	1	no	no
Chr4	6683555	6684076	AT4G10870	protein_coding	unknown protein	521	-	1	1	no	no
Chr4	6854233	6860902	AT4G11270	protein_coding	Transducin/WD40 repeat-like superfamily protein	6669	+	10	2	yes	yes
Chr4	6975051	6976014	AT4G11485	protein_coding	low-molecular-weight cysteine-rich 11	963	-	2	1	yes	yes
Chr4	7214577	7216715	AT4G12040	protein_coding	A20/AN1-like zinc finger family protein	2138	+	3	2	yes	yes
Chr4	7506330	7511626	AT4G12770	protein_coding	Chaperone DnaJ-domain superfamily protein	5296	-	11	2	yes	yes
Chr4	7626548	7628395	AT4G13080	protein_coding	xyloglucan endotransglucosylase/hydrolase 1	1847	-	4	1	yes	yes
Chr4	7675653	7676808	AT4G13230	protein_coding	Late embryogenesis abundant protein (LEA) family protein	1155	-	3	1	yes	yes
Chr4	7711039	7711620	AT4G13263	protein_coding	Protein of unknown function (DUF784)	581	+	1	1	yes	yes
Chr4	7796782	7802251	AT4G13420	protein_coding	high affinity K+ transporter 5	5469	-	9	1	yes	yes
Chr4	7879558	7883926	AT4G13560	protein_coding	Late embryogenesis abundant protein (LEA) family protein	4368	-	5	2	yes	yes
Chr4	7881921	7882141	AT4G06105	lncRNA	long noncoding rna	220	+	1	nd	no	no
Chr4	8128708	8129534	AT4G14104	protein_coding	unknown protein	826	-	1	1	yes	yes
Chr4	8129476	8129676	AT4G14105	protein_coding	unknown protein	200	-	1	1	no	no
Chr4	8214067	8214319	AT4G06185	lncRNA	long noncoding rna	252	-	1	nd	no	no
Chr4	8299397	8301667	AT4G14410	protein_coding	basic helix-loop-helix (bHLH) DNA-binding superfamily protein	2270	+	9	3	yes	yes
Chr4	8530809	8536408	AT4G14920	protein_coding	Acyl-CoA N-acyltransferase with RING/FYVE/PHD-type zinc finger protein	5599	-	13	3	yes	yes
Chr4	8536088	8536493	AT4G06285	lncRNA	long noncoding rna	405	+	1	nd	no	no
Chr4	8561876	8563667	AT4G14980	protein_coding	Cysteine/Histidine-rich C1 domain family protein	1791	-	1	1	yes	yes
Chr4	8595985	8597430	AT4G15056	protein_coding	unknown protein	1445	-	5	1	no	no
Chr4	8773730	8779685	AT4G15370	protein_coding	baruol synthase 1	5955	-	16	2	no	yes
Chr4	8972649	8974769	AT4G15760	protein_coding	monooxygenase 1	2120	-	8	2	yes	yes
Chr4	9333620	9336072	AT4G16566	protein_coding	histidine triad nucleotide-binding 4	2452	-	10	3	yes	yes
Chr4	10228137	10228485	AT4G06825	lncRNA	long noncoding rna	348	+	1	nd	no	no
Chr4	10263969	10265439	AT4G18650	protein_coding	transcription factor-related	1470	-	2	1	yes	yes
Chr4	10336566	10338674	AT4G18830	protein_coding	ovate family protein 5	2108	+	1	1	yes	yes
Chr4	10336566	10340378	AT4G18840	protein_coding	Pentatricopeptide repeat (PPR-like) superfamily protein	3812	-	5	3	yes	yes
Chr4	10729966	10731808	AT4G19720	protein_coding	Glycosyl hydrolase family protein with chitinase insertion domain	1842	-	3	1	yes	yes
Chr4	11023918	11029090	AT4G20450	protein_coding	Leucine-rich repeat protein kinase family protein	5172	-	14	2	yes	yes
Chr4	11090758	11091761	AT4G20650	protein_coding	receptor-like protein kinase-related	1003	+	1	1	yes	yes
Chr4	11092581	11093621	AT4G20670	protein_coding	Domain of unknown function (DUF26)	1040	+	2	1	no	no
Chr4	11097843	11100408	AT4G20700	protein_coding	Protein of unknown function (DUF1204)	2565	+	6	2	yes	yes
Chr4	11102461	11103359	AT4G20707	protein_coding	receptor-like kinase	898	+	2	1	no	yes
Chr4	11211244	11213696	AT4G20960	protein_coding	Cytidine/deoxycytidylate deaminase family protein	2452	+	3	1	yes	yes
Chr4	11470761	11473037	AT4G21570	protein_coding	Protein of unknown function (DUF300)	2276	-	7	2	yes	yes
Chr4	11620889	11624459	AT4G21903	protein_coding	MATE efflux family protein	3570	-	11	3	yes	yes
Chr4	11844242	11846630	AT4G22475	protein_coding	transmembrane protein	2388	+	5	2	yes	yes
Chr4	11844506	11846476	AT4G22485	protein_coding	Bifunctional inhibitor/lipid-transfer protein/seed storage 2S albumin superfamily protein	1970	-	1	1	no	no
Chr4	12110857	12111570	AT4G23110	protein_coding	insulin-like growth factor binding	713	+	1	1	yes	yes
Chr4	12479528	12484049	AT4G24020	protein_coding	NIN like protein 7	4521	+	7	2	yes	yes
Chr4	12765761	12769419	AT4G24770	protein_coding	31-kDa RNA binding protein	3658	-	7	2	yes	yes
Chr4	13984695	13987510	AT4G28190	protein_coding	Developmental regulator, ULTRAPETALA	2815	+	6	2	yes	yes
Chr4	14244290	14246037	AT4G28850	protein_coding	xyloglucan endotransglucosylase/hydrolase 26	1747	+	4	1	yes	yes
Chr4	14398054	14400198	AT4G29200	protein_coding	Beta-galactosidase related protein	2144	-	2	1	no	no
Chr4	14409772	14415481	AT4G29230	protein_coding	NAC domain containing protein 75	5709	+	12	3	yes	yes
Chr4	14432640	14433084	AT4G29290	protein_coding	low-molecular-weight cysteine-rich 26	444	-	2	1	no	yes
Chr4	14694239	14694778	AT4G30064	protein_coding	low-molecular-weight cysteine-rich 61	539	+	2	1	yes	yes
Chr4	14979246	14979864	AT4G30740	protein_coding	unknown protein	618	-	1	1	yes	no
Chr4	15625558	15627517	AT4G32370	protein_coding	Pectin lyase-like superfamily protein	1959	+	7	1	no	no
Chr4	15629115	15631690	AT4G32375	protein_coding	Pectin lyase-like superfamily protein	2575	+	8	1	yes	yes
Chr4	15632712	15635494	AT4G32380	protein_coding	Pectin lyase-like superfamily protein	2782	+	10	2	yes	yes
Chr4	16879231	16879842	AT4G09175	lncRNA	long noncoding rna	611	+	1	nd	no	no
Chr4	17217909	17221625	AT4G36480	protein_coding	long-chain base1	3716	+	16	3	yes	yes
Chr4	17915206	17922732	AT4G38200	protein_coding	SEC7-like guanine nucleotide exchange family protein	7526	+	13	2	yes	yes
Chr5	113921	116411	AT5G01280	protein_coding	unknown protein	2490	-	8	3	yes	yes
Chr5	1228957	1229271	AT5G00950	lncRNA	long noncoding rna	314	-	1	nd	no	no
Chr5	1363965	1367451	AT5G04730	protein_coding	Ankyrin-repeat containing protein	3486	-	6	1	yes	yes
Chr5	2063414	2066553	AT5G06700	protein_coding	Plant protein of unknown function (DUF828)	3139	+	5	1	yes	yes
Chr5	2067941	2070566	AT5G06710	protein_coding	homeobox from Arabidopsis thaliana	2625	-	8	4	yes	yes
Chr5	2349452	2351613	AT5G07420	protein_coding	Pectin lyase-like superfamily protein	2161	+	5	1	yes	yes
Chr5	2352436	2354338	AT5G07430	protein_coding	Pectin lyase-like superfamily protein	1902	+	5	1	yes	yes
Chr5	2752025	2752356	AT5G08505	protein_coding	Defensin-like (DEFL) family protein	331	-	2	1	no	no
Chr5	3627849	3629717	AT5G11370	protein_coding	FBD / Leucine Rich Repeat domains containing protein	1868	+	5	1	no	no
Chr5	5710910	5715075	AT5G17330	protein_coding	glutamate decarboxylase	4165	+	8	1	yes	yes
Chr5	6195689	6202168	AT5G18620	protein_coding	chromatin remodeling factor17	6479	-	28	2	yes	yes
Chr5	6593642	6597916	AT5G19540	protein_coding	unknown protein	4274	+	8	2	yes	yes
Chr5	7314583	7321743	AT5G22090	protein_coding	Protein of unknown function (DUF3049)	7160	-	3	2	yes	yes
Chr5	7372109	7373259	AT5G22270	protein_coding	unknown protein	1150	-	2	1	yes	yes
Chr5	7489370	7490523	AT5G22555	protein_coding	unknown protein	1153	+	3	1	yes	yes
Chr5	7726702	7728369	AT5G23030	protein_coding	tetraspanin12	1667	+	2	1	yes	yes
Chr5	7727955	7728484	AT5G23035	protein_coding	Putative membrane lipoprotein	529	-	2	1	yes	yes
Chr5	7838863	7841077	AT5G23270	protein_coding	sugar transporter 11	2214	+	3	1	yes	yes
Chr5	7971647	7973995	AT5G23660	protein_coding	homolog of Medicago truncatula MTN3	2348	-	6	1	yes	yes
Chr5	7987493	7990664	AT5G23690	protein_coding	Polynucleotide adenylyltransferase family protein	3171	+	14	1	yes	yes
Chr5	8118317	8122914	AT5G24030	protein_coding	SLAC1 homologue 3	4597	-	8	2	yes	yes
Chr5	8172300	8175525	AT5G24150	protein_coding	FAD/NAD(P)-binding oxidoreductase family protein	3225	-	11	2	yes	yes
Chr5	8199757	8201051	AT5G24190	protein_coding	Lipase class 3-related protein	1294	+	2	1	no	yes
Chr5	8202919	8205824	AT5G24200	protein_coding	alpha/beta-Hydrolases superfamily protein	2905	+	8	3	yes	yes
Chr5	8225861	8227782	AT5G24220	protein_coding	Lipase class 3-related protein	1921	+	3	1	no	yes
Chr5	8421558	8423525	AT5G24600	protein_coding	Protein of unknown function, DUF599	1967	-	5	2	yes	yes
Chr5	8643662	8647058	AT5G25080	protein_coding	Sas10/Utp3/C1D family	3396	+	6	1	yes	yes
Chr5	8726738	8727075	AT5G03935	lncRNA	long noncoding rna	337	-	1	nd	no	no
Chr5	8831670	8833509	AT5G25410	protein_coding	Protein of Unknown Function (DUF239)	1839	+	7	1	yes	yes
Chr5	9109026	9113538	AT5G26090	protein_coding	Plant self-incompatibility protein S1 family	4512	-	6	2	yes	no
Chr5	9398015	9399267	AT5G26749	protein_coding	C2H2 and C2HC zinc fingers superfamily protein	1252	-	8	2	yes	yes
Chr5	9437187	9441822	AT5G26830	protein_coding	Threonyl-tRNA synthetase	4635	+	20	1	yes	yes
Chr5	9903640	9905921	AT5G27890	protein_coding	unknown protein	2281	+	6	1	no	yes
Chr5	10029632	10032962	AT5G28030	protein_coding	L-cysteine desulfhydrase 1	3330	-	17	5	yes	yes
Chr5	10201271	10203335	AT5G28235	protein_coding	Ulp1 protease family protein	2064	-	5	1	no	no
Chr5	10207287	10213598	AT5G28237	protein_coding	Pyridoxal-5'-phosphate-dependent enzyme family protein	6311	-	7	2	yes	yes
Chr5	10358184	10359438	AT5G28410	protein_coding	unknown protein	1254	+	5	1	yes	no
Chr5	11285138	11286604	AT5G29624	protein_coding	Cysteine/Histidine-rich C1 domain family protein	1466	+	1	1	no	no
Chr5	11550429	11551302	AT5G30360	protein_coding	hypothetical protein	873	+	3	1	no	yes
Chr5	11838096	11838316	AT5G04985	miRNA	MIR854c	220	+	nd	nd	no	no
Chr5	12661708	12663496	AT5G33390	protein_coding	glycine-rich protein	1788	+	2	1	yes	yes
Chr5	13195705	13196052	AT5G34882	protein_coding	Protein of unknown function (DUF784)	347	+	1	1	no	no
Chr5	13197604	13198096	AT5G34881	protein_coding	Protein of unknown function (DUF784)	492	+	1	1	yes	yes
Chr5	13199562	13199945	AT5G34883	protein_coding	Protein of unknown function (DUF784)	383	+	1	1	yes	no
Chr5	13201475	13202185	AT5G34885	protein_coding	Protein of unknown function (DUF784)	710	+	1	1	yes	yes
Chr5	13223069	13223493	AT5G34905	protein_coding	Protein of unknown function (DUF784)	424	+	1	1	yes	yes
Chr5	13225067	13225315	AT5G34908	protein_coding	Protein of unknown function (DUF784)	248	+	1	1	no	no
Chr5	13359502	13361905	AT5G35100	protein_coding	Cyclophilin-like peptidyl-prolyl cis-trans isomerase family protein	2403	-	8	3	yes	yes
Chr5	13434151	13435424	AT5G35190	protein_coding	proline-rich extensin-like family protein	1273	+	2	2	yes	yes
Chr5	13489978	13491673	AT5G35230	protein_coding	unknown protein	1695	-	7	1	no	no
Chr5	13588433	13591271	AT5G35370	protein_coding	S-locus lectin protein kinase family protein	2838	-	1	1	yes	yes
Chr5	13834633	13835641	AT5G35640	protein_coding	Putative endonuclease or glycosyl hydrolase	1008	+	2	1	no	yes
Chr5	13936086	13940867	AT5G35770	protein_coding	Transducin/WD40 repeat-like superfamily protein	4781	-	2	1	yes	yes
Chr5	14244106	14246296	AT5G36200	protein_coding	F-box and associated interaction domains-containing protein	2190	-	2	1	no	no
Chr5	14271349	14273258	AT5G36228	protein_coding	nucleic acid binding	1909	+	1	1	yes	yes
Chr5	14329098	14330209	AT5G36330	protein_coding	ECA1 gametogenesis related family protein	1111	-	2	1	no	no
Chr5	14377394	14377750	AT5G36550	protein_coding	ECA1 gametogenesis related family protein	356	-	1	1	no	no
Chr5	14875130	14875573	AT5G37474	protein_coding	Putative membrane lipoprotein	443	-	2	1	yes	yes
Chr5	14902670	14904211	AT5G37520	protein_coding	Protein of Unknown Function (DUF239)	1541	+	3	1	no	no
Chr5	14921986	14923790	AT5G37560	protein_coding	RING/U-box superfamily protein	1804	+	3	1	no	no
Chr5	14938032	14938612	AT5G37610	protein_coding	Eukaryotic porin family protein	580	+	1	1	yes	no
Chr5	15227638	15228081	AT5G38170	protein_coding	Bifunctional inhibitor/lipid-transfer protein/seed storage 2S albumin superfamily protein	443	+	1	1	yes	yes
Chr5	15260664	15265619	AT5G38212	antisense_RNA	unknown protein	4955	-	8	nd	no	no
Chr5	15260750	15265630	AT5G38210	protein_coding	Protein kinase family protein	4880	+	6	3	yes	yes
Chr5	15426556	15430794	AT5G38540	protein_coding	Mannose-binding lectin superfamily protein	4238	-	8	2	yes	yes
Chr5	15657697	15658632	AT5G39110	protein_coding	RmlC-like cupins superfamily protein	935	-	2	1	yes	yes
Chr5	15665502	15666472	AT5G39130	protein_coding	RmlC-like cupins superfamily protein	970	-	2	1	yes	yes
Chr5	15669898	15670904	AT5G39150	protein_coding	RmlC-like cupins superfamily protein	1006	-	2	1	yes	yes
Chr5	15679005	15680141	AT5G39160	protein_coding	RmlC-like cupins superfamily protein	1136	-	6	3	yes	yes
Chr5	15692542	15693735	AT5G39190	protein_coding	germin-like protein 2	1193	-	4	2	yes	yes
Chr5	16022579	16024316	AT5G40020	protein_coding	Pathogenesis-related thaumatin superfamily protein	1737	-	4	1	yes	yes
Chr5	16600445	16601608	AT5G41490	protein_coding	F-box associated ubiquitination effector family protein	1163	+	1	1	no	no
Chr5	16886903	16887570	AT5G42235	protein_coding	Expressed protein	667	+	2	1	yes	yes
Chr5	17469490	17473619	AT5G43500	protein_coding	actin-related protein 9	4129	+	23	4	yes	yes
Chr5	17582977	17583772	AT5G43755	protein_coding	unknown protein	795	-	3	1	no	no
Chr5	17722402	17726543	AT5G44050	protein_coding	MATE efflux family protein	4141	+	9	1	yes	yes
Chr5	18060586	18062764	AT5G44760	protein_coding	C2 domain-containing protein	2178	+	5	1	no	no
Chr5	18065012	18066696	AT5G44770	protein_coding	Cysteine/Histidine-rich C1 domain family protein	1684	+	1	1	yes	yes
Chr5	18100080	18101885	AT5G44830	protein_coding	Pectin lyase-like superfamily protein	1805	-	7	1	no	yes
Chr5	18104769	18107140	AT5G44840	protein_coding	Pectin lyase-like superfamily protein	2371	-	10	1	yes	yes
Chr5	18471498	18475574	AT5G45570	protein_coding	Ulp1 protease family protein	4076	+	12	2	yes	no
Chr5	18496228	18499888	AT5G45610	protein_coding	protein dimerizations	3660	-	14	2	yes	yes
Chr5	19062146	19062814	AT5G46960	protein_coding	Plant invertase/pectin methylesterase inhibitor superfamily protein	668	-	1	1	yes	yes
Chr5	19198125	19199375	AT5G47300	protein_coding	F-box and associated interaction domains-containing protein	1250	+	1	1	no	no
Chr5	19406080	19407449	AT5G47930	protein_coding	Zinc-binding ribosomal protein family protein	1369	-	4	1	yes	yes
Chr5	19567064	19567688	AT5G48280	protein_coding	unknown protein	624	-	2	1	no	no
Chr5	19659857	19660201	AT5G48515	protein_coding	Putative membrane lipoprotein	344	-	2	1	no	no
Chr5	20394269	20394760	AT5G07575	lncRNA	long noncoding rna	491	+	1	nd	no	no
Chr5	20461777	20464616	AT5G50290	protein_coding	unknown protein	2839	+	4	1	yes	yes
Chr5	20574577	20575538	AT5G50540	protein_coding	unknown protein	961	-	1	1	yes	yes
Chr5	20679222	20680274	AT5G50820	protein_coding	NAC domain containing protein 97	1052	+	5	2	yes	yes
Chr5	21077047	21077679	AT5G51845	protein_coding	Defensin-like (DEFL) family protein	632	+	2	1	yes	yes
Chr5	21161132	21165565	AT5G52070	protein_coding	Agenet domain-containing protein	4433	+	17	6	yes	yes
Chr5	21184522	21186872	AT5G52140	protein_coding	RING/U-box superfamily protein	2350	-	9	1	no	yes
Chr5	21372820	21374195	AT5G52700	protein_coding	Copper transport protein family	1375	+	3	1	no	no
Chr5	21925460	21927524	AT5G54030	protein_coding	Cysteine/Histidine-rich C1 domain family protein	2064	-	2	1	yes	yes
Chr5	21928847	21930637	AT5G54040	protein_coding	Cysteine/Histidine-rich C1 domain family protein	1790	-	1	1	no	no
Chr5	21929588	21929845	AT5G54043	protein_coding	transmembrane protein	257	+	1	1	no	no
Chr5	22442269	22443437	AT5G55350	protein_coding	MBOAT (membrane bound O-acyl transferase) family protein	1168	-	1	1	yes	yes
Chr5	22704223	22704892	AT5G56060	protein_coding	Domain of unknown function (DUF2431)	669	+	2	1	yes	no
Chr5	23340746	23343489	AT5G57630	protein_coding	CBL-interacting protein kinase 21	2743	-	14	3	yes	yes
Chr5	24070049	24073086	AT5G59740	protein_coding	UDP-N-acetylglucosamine (UAA) transporter family	3037	-	12	1	yes	yes
Chr5	24345949	24347172	AT5G60560	protein_coding	F-box and associated interaction domains-containing protein	1223	+	3	2	no	no
Chr5	25187221	25190722	AT5G62710	protein_coding	Leucine-rich repeat protein kinase family protein	3501	+	16	2	yes	yes
Chr5	25694426	25694708	AT5G00705	novel_transcribed_region	novel transcribed region	282	-	1	nd	no	no
Chr5	25743344	25748575	AT5G64390	protein_coding	RNA-binding KH domain-containing protein	5231	+	11	3	yes	yes
Chr5	25747856	25750830	AT5G64400	protein_coding	unknown protein	2974	+	8	3	yes	yes
Chr5	26122937	26126560	AT5G65380	protein_coding	MATE efflux family protein	3623	-	9	1	yes	yes

## Sheet: GO-enrichment
GO_acc	term_type	Term	queryitem	querytotal	bgitem	bgtotal	pvalue	FDR	entries
GO:0005576	C	extracellular region	82	405	2954	28362	5.2e-09	1.1e-06	// AT5G39130 // AT5G44840 // AT2G16980 // AT5G44830 // AT5G39150 // AT1G73290 // AT5G39110 // AT3G21980 // AT2G25410 // AT5G25410 // AT4G13080 // AT5G40020 // AT5G51845 // AT2G24070 // AT2G20465 // AT5G23030 // AT4G09740 // AT3G53050 // AT4G32380 // AT3G04290 // AT1G43090 // AT4G20670 // AT1G28270 // AT5G38170 // AT2G10940 // AT1G44224 // AT5G39190 // AT2G22805 // AT2G05335 // AT4G29290 // AT4G11…
GO:0004650	F	polygalacturonase activity	11	405	71	28362	2.2e-08	8.9e-06	// AT5G44840 // AT1G17150 // AT1G43100 // AT5G44830 // AT1G43090 // AT2G15470 // AT4G32375 // AT4G32370 // AT4G32380 // AT2G15460 // AT1G43080
GO:0001906	P	cell killing	15	405	274	28362	1.7e-05	0.0078	// AT3G25265 // AT2G28355 // AT5G08505 // AT3G27835 // AT2G22805 // AT2G05335 // AT4G29290 // AT4G11485 // AT5G51845 // AT4G30064 // AT2G20465 // AT5G23035 // AT5G48515 // AT5G42235 // AT5G37474
GO:0031640	P	killing of cells of other organism	15	405	274	28362	1.7e-05	0.0078	// AT3G25265 // AT2G28355 // AT5G08505 // AT3G27835 // AT2G22805 // AT2G05335 // AT4G29290 // AT4G11485 // AT5G51845 // AT4G30064 // AT2G20465 // AT5G23035 // AT5G48515 // AT5G42235 // AT5G37474
GO:0044364	P	disruption of cells of other organism	15	405	274	28362	1.7e-05	0.0078	// AT3G25265 // AT2G28355 // AT5G08505 // AT3G27835 // AT2G22805 // AT2G05335 // AT4G29290 // AT4G11485 // AT5G51845 // AT4G30064 // AT2G20465 // AT5G23035 // AT5G48515 // AT5G42235 // AT5G37474
GO:0071555	P	cell wall organization	21	405	518	28362	3.1e-05	0.0084	// AT5G44840 // AT1G43100 // AT5G44830 // AT1G43090 // AT2G15470 // AT5G06700 // AT4G32375 // AT4G13080 // AT4G32370 // AT4G32380 // AT4G02300 // AT2G24980 // AT4G28850 // AT5G35190 // AT2G15460 // AT4G09740 // AT1G44980 // AT5G07420 // AT5G07430 // AT3G49220 // AT1G43080
GO:0045229	P	external encapsulating structure organization	22	405	551	28362	2.5e-05	0.0084	// AT5G44830 // AT5G35190 // AT4G09740 // AT2G24980 // AT4G32380 // AT2G15460 // AT3G28780 // AT5G07430 // AT5G44840 // AT5G06700 // AT1G43090 // AT4G32375 // AT4G32370 // AT4G02300 // AT4G28850 // AT1G43100 // AT2G15470 // AT4G13080 // AT1G43080 // AT1G44980 // AT5G07420 // AT3G49220
GO:0035821	P	modification of morphology or physiology of other organism	15	405	305	28362	5.5e-05	0.013	// AT3G25265 // AT2G28355 // AT5G08505 // AT3G27835 // AT2G22805 // AT2G05335 // AT4G29290 // AT4G11485 // AT5G51845 // AT4G30064 // AT2G20465 // AT5G23035 // AT5G48515 // AT5G42235 // AT5G37474
GO:0004553	F	hydrolase activity, hydrolyzing O-glycosyl compounds	17	405	405	28362	0.00012	0.024	// AT1G43090 // AT5G44840 // AT1G17150 // AT1G43100 // AT5G44830 // AT4G19720 // AT2G15470 // AT4G32375 // AT4G13080 // AT4G32370 // AT4G32380 // AT2G15460 // AT4G09740 // AT4G28850 // AT2G44470 // AT1G61810 // AT1G43080
GO:0016798	F	hydrolase activity, acting on glycosyl bonds	17	405	438	28362	0.00028	0.039	// AT1G43090 // AT5G44840 // AT1G17150 // AT1G43100 // AT5G44830 // AT4G19720 // AT2G15470 // AT4G32375 // AT4G13080 // AT4G32370 // AT4G32380 // AT2G15460 // AT4G09740 // AT4G28850 // AT2G44470 // AT1G61810 // AT1G43080
